# Supplementary material for: LIN28B Impairs the Transition of hESC-Derived β Cells from the Juvenile to Adult State
Source: Stem Cell Reports. 2019 Dec 26;14(1):9–20. doi: 10.1016/j.stemcr.2019.11.009 (PMC6962644; doi:10.1016/j.stemcr.2019.11.009)
Supplement: Table S1. Human Islets versus hESC-β-like Cells Differential miRNA Expression, Related to Figure 1 [file mmc3.xlsx]

## Sheet: huIslets_Blike_sigmirs101217
Table S1: Human islets vs hESC-β like cells differential microRNA expression
microRNA	logFC	AveExpr	t	P.Value	adj.P.Val	B
hsa-mir-3591	-13.5734	4.68405	-17.0169	1.25065e-16	1.02028e-13	24.7863
hsa-mir-483	-9.20137	9.52832	-16.7302	1.95831e-16	1.02028e-13	26.1844
hsa-mir-302a	-12.0277	3.86188	-14.9071	3.9625e-15	1.26644e-12	21.9649
hsa-mir-122	-11.9905	3.88444	-14.7891	4.86156e-15	1.26644e-12	21.8217
hsa-mir-302b	-11.8985	3.76204	-14.2819	1.18808e-14	2.47596e-12	21.1016
hsa-mir-136	11.1154	6.46289	14.0356	1.84947e-14	3.2119e-12	21.0443
hsa-let-7b	11.5174	8.96643	13.729	3.23599e-14	4.817e-12	20.2954
hsa-mir-302d	-11.1191	3.38794	-13.2346	8.13316e-14	1.05934e-11	19.4823
hsa-mir-98	10.3427	6.05589	12.8307	1.75937e-13	2.03696e-11	19.2162
hsa-mir-29a	6.37054	11.1279	12.5831	2.84844e-13	2.96807e-11	19.9689
hsa-mir-302c	-10.5349	3.1185	-12.4157	3.95966e-13	3.75088e-11	18.143
hsa-let-7a-3	6.2841	10.9137	12.0961	7.49152e-13	6.17977e-11	19.0447
hsa-let-7a-2	6.34104	10.8724	12.0818	7.70988e-13	6.17977e-11	19.003
hsa-let-7a-1	6.21191	10.9283	11.9745	9.57729e-13	7.12824e-11	18.823
hsa-mir-29b-1	8.26601	9.80919	11.712	1.6372e-12	1.13731e-10	17.8649
hsa-let-7f-2	6.37334	10.5844	11.6021	2.05375e-12	1.3375e-10	18.0504
hsa-mir-29b-2	8.7036	9.64345	11.457	2.7766e-12	1.6173e-10	17.3174
hsa-let-7f-1	6.45681	10.4915	11.4541	2.7938e-12	1.6173e-10	17.7436
hsa-let-7g	7.54975	9.89518	11.359	3.40922e-12	1.86969e-10	17.2925
hsa-mir-495	8.74307	5.25326	10.5328	2.01281e-11	1.04867e-09	15.2103
hsa-let-7i	6.73969	9.60328	10.3081	3.31092e-11	1.64285e-09	15.2893
hsa-mir-410	7.91668	5.30565	10.1303	4.93081e-11	2.33541e-09	14.4334
hsa-let-7d	8.26673	7.75171	9.96683	7.13677e-11	3.23327e-09	14.0686
hsa-mir-409	8.42034	5.84987	9.81667	1.00539e-10	4.36507e-09	13.8085
hsa-mir-29c	7.73481	9.83409	9.76566	1.13029e-10	4.71105e-09	14.1347
hsa-mir-195	9.60906	5.71497	9.71204	1.27876e-10	5.12489e-09	13.6589
hsa-mir-154	7.80861	5.24817	9.52816	1.95825e-10	7.55741e-09	13.24
hsa-mir-125b-2	5.65251	10.0697	9.50921	2.04669e-10	7.6166e-09	13.729
hsa-mir-126	4.7668	10.7159	9.42034	2.51936e-10	8.78551e-09	13.6251
hsa-mir-31	-7.98413	7.29871	-9.41864	2.52942e-10	8.78551e-09	13.2574
hsa-mir-124-1	-8.74652	4.97773	-9.38017	2.76839e-10	9.30536e-09	12.6205
hsa-mir-125b-1	6.00969	9.85005	9.29354	3.39481e-10	1.10544e-08	13.2081
hsa-mir-377	6.86196	8.1561	9.0794	5.64483e-10	1.7824e-08	12.4728
hsa-mir-124-3	-8.84394	4.96713	-8.96654	7.39751e-10	2.26712e-08	11.7897
hsa-mir-1269a	-8.61745	2.27452	-8.91921	8.28998e-10	2.46805e-08	11.6383
hsa-mir-10b	7.30646	4.55891	8.86366	9.47941e-10	2.74376e-08	11.8216
hsa-mir-381	7.96079	5.83156	8.80715	1.08691e-09	3.06097e-08	11.6998
hsa-mir-124-2	-8.78518	4.98952	-8.76609	1.20081e-09	3.29275e-08	11.3868
hsa-mir-655	7.3604	4.56836	8.71896	1.34672e-09	3.59817e-08	11.515
hsa-mir-143	5.34334	10.2203	8.61997	1.71512e-09	4.46788e-08	11.7487
hsa-mir-376b	7.13077	4.46772	8.51948	2.19514e-09	5.57888e-08	11.0767
hsa-mir-15a	4.46599	11.0348	8.4979	2.31499e-09	5.74339e-08	11.5032
hsa-mir-376c	7.06523	7.30524	8.32144	3.58393e-09	8.68479e-08	10.6556
hsa-mir-127	5.42986	9.07137	8.30106	3.77051e-09	8.92926e-08	10.9096
hsa-mir-3529	-1.96917	16.4059	-8.20809	4.75561e-09	1.10119e-07	10.0782
hsa-let-7c	5.70799	8.06403	8.03543	7.34052e-09	1.66279e-07	10.1846
hsa-mir-497	7.76803	5.84153	8.00753	7.87685e-09	1.74632e-07	9.94534
hsa-mir-3120	7.10377	4.48283	7.86142	1.14129e-08	2.47754e-07	9.61817
hsa-mir-544a	6.65739	4.20302	7.79138	1.36465e-08	2.90196e-07	9.43769
hsa-mir-200a	3.24755	12.1198	7.7535	1.5035e-08	3.13329e-07	9.62217
hsa-mir-487b	5.92548	8.80762	7.74361	1.54209e-08	3.1507e-07	9.56264
hsa-mir-656	6.63828	5.16577	7.68664	1.78478e-08	3.57642e-07	9.18842
hsa-mir-539	7.04329	5.83319	7.4694	3.12784e-08	6.14945e-07	8.68563
hsa-mir-139	-3.35724	9.80927	-7.3243	4.56424e-08	8.80729e-07	8.59065
hsa-mir-99a	4.78315	8.74447	7.30432	4.80894e-08	9.11076e-07	8.52139
hsa-mir-802	7.04186	4.41157	7.28843	5.01308e-08	9.32791e-07	8.2887
hsa-mir-369	6.3751	7.84011	7.22181	5.9696e-08	1.09128e-06	8.2154
hsa-mir-376a-1	7.00065	5.70597	7.17247	6.796e-08	1.22094e-06	7.98185
hsa-mir-27a	4.11388	11.3402	7.08467	8.56575e-08	1.5128e-06	7.96843
hsa-mir-1247	-5.39411	6.78956	-7.07237	8.84861e-08	1.53671e-06	7.90216
hsa-mir-7-2	-2.04166	14.1132	-6.99011	1.10008e-07	1.87915e-06	7.29084
hsa-mir-7-1	-1.9995	14.1511	-6.91231	1.35256e-07	2.27317e-06	7.07738
hsa-mir-145	5.42385	9.5487	6.88409	1.45804e-07	2.41155e-06	7.48879
hsa-mir-487a	6.00807	5.0639	6.86404	1.53806e-07	2.50415e-06	7.24324
hsa-mir-494	6.45787	6.18675	6.83613	1.65688e-07	2.64865e-06	7.16063
hsa-mir-16-1	2.63902	11.6866	6.83146	1.67765e-07	2.64865e-06	7.24933
hsa-mir-1185-1	5.73443	4.724	6.80954	1.77874e-07	2.76634e-06	7.10737
hsa-let-7e	2.90495	11.3138	6.79895	1.82979e-07	2.80389e-06	7.19781
hsa-mir-200b	2.47482	12.2269	6.73275	2.18433e-07	3.29866e-06	6.94541
hsa-mir-10a	6.57738	6.10229	6.62971	2.88015e-07	4.28731e-06	6.66245
hsa-mir-16-2	2.5019	11.7333	6.57022	3.3804e-07	4.9611e-06	6.54961
hsa-mir-433	5.89537	5.36478	6.48676	4.23445e-07	6.12819e-06	6.32133
hsa-mir-429	3.26024	10.4172	6.46272	4.51879e-07	6.45011e-06	6.37564
hsa-mir-7-3	-1.90617	14.0476	-6.44512	4.73925e-07	6.67337e-06	5.83359
hsa-mir-654	5.78605	5.35342	6.43907	4.81752e-07	6.69314e-06	6.20194
hsa-mir-142	5.64829	4.2868	6.34651	6.19178e-07	8.48925e-06	5.9991
hsa-mir-141	2.18155	13.6183	6.2933	7.15518e-07	9.68272e-06	5.5935
hsa-mir-1179	-3.13051	9.39683	-6.16982	1.00179e-06	1.33828e-05	5.5913
hsa-mir-134	6.18253	5.36148	6.15988	1.02935e-06	1.35771e-05	5.51685
hsa-mir-376a-2	5.33222	4.69235	6.1292	1.11934e-06	1.45794e-05	5.43963
hsa-mir-214	5.55028	3.70865	6.04354	1.41506e-06	1.82036e-05	5.23329
hsa-mir-889	5.79454	6.35301	6.00252	1.58351e-06	2.01222e-05	5.13826
hsa-mir-891a	-6.72521	2.58185	-5.96974	1.73255e-06	2.16578e-05	4.82948
hsa-mir-370	6.35945	5.19825	5.96694	1.74593e-06	2.16578e-05	5.05089
hsa-mir-425	-2.37061	10.461	-5.95613	1.79848e-06	2.20473e-05	4.93904
hsa-mir-199a-1	5.42785	7.2923	5.8941	2.13279e-06	2.58415e-05	4.91117
hsa-mir-382	5.24553	6.98201	5.80104	2.75561e-06	3.3004e-05	4.66268
hsa-mir-342	-2.15584	11.0139	-5.71591	3.48495e-06	4.12649e-05	4.23496
hsa-mir-101-1	3.87707	8.44587	5.69691	3.67276e-06	4.30002e-05	4.41866
hsa-mir-665	4.94863	4.20641	5.68032	3.84494e-06	4.45159e-05	4.31518
hsa-mir-199a-2	5.25527	7.35558	5.66714	3.98756e-06	4.54985e-05	4.33375
hsa-mir-485	5.15515	6.02627	5.66446	4.01715e-06	4.54985e-05	4.28537
hsa-mir-3065	3.24674	9.2078	5.63883	4.31204e-06	4.83134e-05	4.24074
hsa-mir-379	4.97293	6.37801	5.63369	4.37377e-06	4.84837e-05	4.22103
hsa-mir-3184	-1.76277	12.1809	-5.61631	4.58912e-06	5.03355e-05	3.83001
hsa-mir-891b	-6.08047	0.903492	-5.58546	4.99803e-06	5.42495e-05	3.94058
hsa-mir-411	5.07528	6.03425	5.57287	5.17524e-06	5.55938e-05	4.05491
hsa-mir-421	-3.22289	8.23174	-5.53464	5.75306e-06	6.11703e-05	3.95974
hsa-mir-543	4.96924	4.92587	5.51322	6.10468e-06	6.42533e-05	3.89389
hsa-mir-27b	1.54947	13.7815	5.5089	6.17812e-06	6.4376e-05	3.39529
hsa-mir-486-1	-3.60707	7.4948	-5.49517	6.41771e-06	6.62104e-05	3.88391
hsa-mir-125a	1.65335	13.1466	5.48736	6.55804e-06	6.69948e-05	3.42892
hsa-mir-26a-1	1.40518	13.8766	5.4147	8.02161e-06	8.11506e-05	3.11563
hsa-mir-130a	-2.63827	11.2742	-5.40609	8.21559e-06	8.23139e-05	3.35938
hsa-mir-3151	-5.89364	0.740285	-5.37034	9.07232e-06	9.00319e-05	3.40858
hsa-mir-26a-2	1.38594	13.8883	5.36171	9.29211e-06	9.13432e-05	2.96703
hsa-mir-432	4.16564	7.70154	5.3376	9.93527e-06	9.67529e-05	3.48463
hsa-mir-618	-6.46581	2.98269	-5.33392	1.00372e-05	9.684e-05	3.3204
hsa-mir-486-2	-3.52039	7.142	-5.32803	1.02027e-05	9.75338e-05	3.45218
hsa-mir-101-2	3.36841	8.75927	5.31399	1.06082e-05	0.000100489	3.39595
hsa-mir-149	-3.29658	7.99491	-5.247	1.27774e-05	0.000119946	3.205
hsa-mir-367	-5.66814	0.719571	-5.23616	1.31681e-05	0.00012251	3.08298
hsa-mir-1185-2	4.53641	4.30713	5.17404	1.56484e-05	0.000144298	3.03634
hsa-mir-4423	-6.19246	2.2952	-5.14922	1.6766e-05	0.000153247	2.84559
hsa-mir-323a	4.42368	6.78685	5.11052	1.86698e-05	0.000169164	2.89606
hsa-mir-337	4.80133	6.03921	5.07379	2.06766e-05	0.000185733	2.79239
hsa-mir-887	-4.63369	5.64818	-5.07028	2.08795e-05	0.000185953	2.79067
hsa-mir-892a	-5.56637	1.35702	-5.05826	2.15887e-05	0.000189068	2.64844
hsa-mir-4745	-5.46225	0.624972	-5.0582	2.15922e-05	0.000189068	2.64631
hsa-mir-6800	-5.31222	0.532964	-4.95432	2.88195e-05	0.000250249	2.39047
hsa-mir-7705	-5.41763	0.655067	-4.79045	4.5434e-05	0.000388896	1.99896
hsa-mir-301b	-3.07172	7.87359	-4.78966	4.55329e-05	0.000388896	1.99639
hsa-mir-32	2.77755	9.22721	4.7719	4.78339e-05	0.000405227	1.91751
hsa-mir-152	3.40623	7.22307	4.7232	5.47553e-05	0.000460121	1.88837
hsa-mir-150	4.5604	4.82058	4.71284	5.63514e-05	0.000469745	1.87089
hsa-mir-323b	4.0833	5.92062	4.6754	6.25155e-05	0.000512496	1.77996
hsa-mir-1277	4.13601	5.73034	4.6745	6.26719e-05	0.000512496	1.77706
hsa-mir-338	2.88769	8.29048	4.67287	6.29553e-05	0.000512496	1.71464
hsa-mir-18a	-2.9484	8.52542	-4.6683	6.37584e-05	0.00051501	1.62583
hsa-mir-380	4.513	3.11572	4.65878	6.54638e-05	0.000524718	1.73406
hsa-mir-93	-2.20427	10.1712	-4.63652	6.96272e-05	0.000553829	1.38745
hsa-mir-299	4.09773	5.29652	4.61775	7.33442e-05	0.000578974	1.63131
hsa-mir-496	4.1252	4.01277	4.61176	7.45709e-05	0.000584232	1.61568
hsa-mir-758	4.44302	3.13539	4.59863	7.73325e-05	0.000601347	1.58303
hsa-mir-1908	-5.00045	3.66967	-4.58978	7.92503e-05	0.000611695	1.54295
hsa-mir-551a	-5.45586	0.480661	-4.54829	8.88912e-05	0.000681063	1.40743
hsa-mir-1-2	-3.09973	6.87739	-4.54344	9.00928e-05	0.000685231	1.40355
hsa-mir-423	-1.79746	10.6121	-4.5303	9.3425e-05	0.000705426	1.05324
hsa-mir-20b	-4.39099	4.41354	-4.492	0.000103857	0.000778551	1.31322
hsa-mir-1-1	-3.05032	6.78293	-4.45296	0.00011568	0.000860991	1.17299
hsa-mir-4659b	-4.75992	0.237984	-4.42011	0.000126654	0.000935981	1.10117
hsa-mir-190a	3.94696	4.03727	4.37887	0.000141902	0.00104128	1.03215
hsa-mir-96	2.01296	10.526	4.36274	0.000148347	0.00108096	0.693806
hsa-mir-3131	-4.84654	0.261461	-4.31237	0.0001704	0.00121574	0.841031
hsa-mir-668	4.1122	2.92962	4.31092	0.000171078	0.00121574	0.862878
hsa-mir-205	-5.03622	4.23083	-4.31016	0.000171436	0.00121574	0.860334
hsa-mir-4659a	-4.60345	0.149565	-4.31001	0.00017151	0.00121574	0.837682
hsa-mir-3159	-4.81585	0.250009	-4.29944	0.000176567	0.00124312	0.810144
hsa-mir-191	-1.38592	12.238	-4.22902	0.000214218	0.00149408	0.0382418
hsa-mir-199b	3.52169	7.29201	4.22755	0.000215079	0.00149408	0.60893
hsa-mir-133a-1	-3.91352	4.20895	-4.21992	0.000219625	0.00151154	0.637445
hsa-mir-153-1	2.16659	10.0388	4.21848	0.000220494	0.00151154	0.361916
hsa-mir-1915	-4.59845	0.166747	-4.20222	0.00023054	0.00157009	0.578035
hsa-mir-4440	-4.55393	0.149565	-4.18183	0.000243777	0.00164945	0.529469
hsa-mir-153-2	2.13187	10.0119	4.17196	0.000250448	0.00168366	0.241121
hsa-mir-363	-3.0723	6.78229	-4.16813	0.00025309	0.00169051	0.438624
hsa-mir-373	-4.50591	0.131059	-4.15928	0.00025929	0.00172089	0.475763
hsa-mir-505	-3.26252	6.36631	-4.1495	0.000266316	0.00175633	0.413462
hsa-mir-30b	1.73846	11.9563	4.1398	0.000273469	0.00179216	-0.080578
hsa-mir-193a	3.40739	8.26303	4.1206	0.000288187	0.00187682	0.286391
hsa-mir-4284	-4.40098	0.0891364	-4.10992	0.000296713	0.00189519	0.358344
hsa-mir-3936	-4.40098	0.0891364	-4.10992	0.000296713	0.00189519	0.358344
hsa-mir-4646	-4.40098	0.0891364	-4.10992	0.000296713	0.00189519	0.358344
hsa-mir-493	3.59565	6.2128	4.10799	0.000298283	0.00189519	0.341998
hsa-mir-412	4.10001	2.90045	4.09481	0.000309199	0.00195264	0.328092
hsa-mir-6823	-4.34141	0.0650714	-4.0824	0.000319841	0.00198378	0.292982
hsa-mir-1273f	-4.34141	0.0650714	-4.0824	0.000319841	0.00198378	0.292982
hsa-mir-1282	-4.34141	0.0650714	-4.0824	0.000319841	0.00198378	0.292982
hsa-mir-1224	-2.03058	9.39012	-4.05932	0.000340595	0.0021	-0.0644511
hsa-mir-30a	2.27028	11.257	4.04834	0.000350928	0.00214283	-0.211742
hsa-mir-6797	-4.27734	0.0383273	-4.04758	0.000351654	0.00214283	0.210055
hsa-mir-1180	-2.15313	8.97614	-4.01959	0.000379469	0.00229888	-0.125307
hsa-mir-888	-4.20969	0.00823188	-4.00083	0.00039931	0.0023776	0.0984474
hsa-mir-4750	-4.20969	0.00823188	-4.00083	0.00039931	0.0023776	0.0984474
hsa-mir-1273g	-4.20969	0.00823188	-4.00083	0.00039931	0.0023776	0.0984474
hsa-mir-488	3.77837	4.68796	3.99367	0.000407149	0.00239712	0.0799992
hsa-mir-26b	1.23981	13.0058	3.99364	0.000407188	0.00239712	-0.636539
hsa-mir-22	1.18608	13.3447	3.9914	0.000409671	0.00239818	-0.688612
hsa-mir-3074	1.12236	13.3365	3.97857	0.00042418	0.00246925	-0.723347
hsa-mir-23a	1.77532	11.0926	3.97077	0.000433248	0.00250803	-0.416669
hsa-mir-431	3.7737	5.28509	3.96034	0.000445669	0.00255187	-0.00626783
hsa-mir-590	2.92773	6.8006	3.9603	0.00044572	0.00255187	-0.0550228
hsa-mir-744	-1.55269	10.9241	-3.94774	0.000461142	0.00260333	-0.531537
hsa-mir-6751	-4.13316	-0.0261766	-3.94689	0.000462204	0.00260333	-0.0299542
hsa-mir-5002	-4.13316	-0.0261766	-3.94689	0.000462204	0.00260333	-0.0299542
hsa-mir-941-3	-3.77242	3.89307	-3.93721	0.000474477	0.00265809	-0.0520978
hsa-mir-6510	-4.04505	-0.0663446	-3.88365	0.000548388	0.00299173	-0.180006
hsa-mir-371a	-4.04505	-0.0663446	-3.88365	0.000548388	0.00299173	-0.180006
hsa-mir-371b	-4.04505	-0.0663446	-3.88365	0.000548388	0.00299173	-0.180006
hsa-mir-1305	-4.04505	-0.0663446	-3.88365	0.000548388	0.00299173	-0.180006
hsa-mir-6741	-4.04505	-0.0663446	-3.88365	0.000548388	0.00299173	-0.180006
hsa-mir-941-1	-3.77855	3.61284	-3.87491	0.000561476	0.00304718	-0.200728
hsa-mir-33a	2.56913	8.46333	3.87013	0.000568762	0.00307072	-0.387173
hsa-mir-1292	-3.80776	3.44118	-3.86332	0.000579295	0.00311147	-0.227852
hsa-mir-320a	-1.13073	12.9274	-3.82026	0.0006505	0.00343944	-1.13881
hsa-mir-148a	1.59128	13.9039	3.81078	0.000667284	0.00343944	-1.2297
hsa-mir-206	-3.94255	-0.114596	-3.80785	0.000672566	0.00343944	-0.359149
hsa-mir-3138	-3.94255	-0.114596	-3.80785	0.000672566	0.00343944	-0.359149
hsa-mir-1273d	-3.94255	-0.114596	-3.80785	0.000672566	0.00343944	-0.359149
hsa-mir-6804	-3.94255	-0.114596	-3.80785	0.000672566	0.00343944	-0.359149
hsa-mir-4472-2	-3.94255	-0.114596	-3.80785	0.000672566	0.00343944	-0.359149
hsa-mir-6792	-3.94255	-0.114596	-3.80785	0.000672566	0.00343944	-0.359149
hsa-mir-6881	-3.94255	-0.114596	-3.80785	0.000672566	0.00343944	-0.359149
hsa-mir-3200	-3.18123	5.81817	-3.80741	0.000673365	0.00343944	-0.417829
hsa-mir-155	3.96736	3.7398	3.79071	0.000704242	0.00357961	-0.419424
hsa-mir-137	-2.0573	9.29837	-3.78842	0.00070858	0.00358418	-0.755114
hsa-mir-130b	-1.69498	9.73597	-3.77048	0.000743518	0.00374273	-0.848002
hsa-mir-6801	-4.44289	0.237984	-3.73771	0.000811704	0.00406632	-0.524177
hsa-mir-455	-1.34688	11.1786	-3.72916	0.00083048	0.00414048	-1.12982
hsa-mir-892b	-3.81954	-0.175024	-3.71379	0.000865301	0.00423307	-0.580346
hsa-mir-937	-3.81954	-0.175024	-3.71379	0.000865301	0.00423307	-0.580346
hsa-mir-6779	-3.81954	-0.175024	-3.71379	0.000865301	0.00423307	-0.580346
hsa-mir-3691	-3.81954	-0.175024	-3.71379	0.000865301	0.00423307	-0.580346
hsa-mir-30e	1.42687	11.4736	3.69912	0.000899842	0.00438148	-1.17835
hsa-mir-941-4	-3.55189	3.8191	-3.66092	0.000996276	0.00482846	-0.712278
hsa-mir-3622b	-4.50491	-0.0261766	-3.64569	0.00103746	0.00500476	-0.739154
hsa-mir-4706	-4.40873	-0.0663446	-3.62064	0.0011088	0.00532427	-0.797473
hsa-mir-941-2	-3.73522	3.47233	-3.61396	0.00112864	0.00539471	-0.818404
hsa-mir-133a-2	-3.36129	4.32797	-3.59921	0.00117362	0.00558408	-0.86812
hsa-mir-1250	-4.42824	0.923541	-3.59631	0.00118268	0.00560159	-0.852712
hsa-mir-5189	-3.66469	-0.255929	-3.59051	0.00120098	0.00561173	-0.868296
hsa-mir-544b	-3.66469	-0.255929	-3.59051	0.00120098	0.00561173	-0.868296
hsa-mir-7114	-3.66469	-0.255929	-3.59051	0.00120098	0.00561173	-0.868296
hsa-mir-210	-1.71166	10.2893	-3.57583	0.00124854	0.00580796	-1.40947
hsa-mir-451b	3.84072	3.85083	3.57032	0.00126686	0.00586698	-0.943056
hsa-mir-3664	-4.14524	-0.175024	-3.54197	0.00136533	0.00623982	-0.980164
hsa-mir-3152	-4.14524	-0.175024	-3.54197	0.00136533	0.00623982	-0.980164
hsa-mir-6769a	-4.14524	-0.175024	-3.54197	0.00136533	0.00623982	-0.980164
hsa-mir-95	2.03764	9.28092	3.52272	0.00143635	0.00653313	-1.34635
hsa-mir-4474	-3.95736	-0.114596	-3.51945	0.00144879	0.00653313	-1.03174
hsa-mir-4517	-3.99665	-0.0663446	-3.51476	0.00146679	0.00653313	-1.04232
hsa-mir-7106	-3.99665	-0.0663446	-3.51476	0.00146679	0.00653313	-1.04232
hsa-mir-6826	-3.81628	-0.255929	-3.50944	0.00148747	0.00653313	-1.05583
hsa-mir-1289-1	-3.81628	-0.255929	-3.50944	0.00148747	0.00653313	-1.05583
hsa-mir-585	-4.21254	0.536553	-3.50922	0.00148833	0.00653313	-1.05075
hsa-mir-3617	-4.02673	-0.0261766	-3.50865	0.00149054	0.00653313	-1.05622
hsa-mir-629	-3.22592	5.32127	-3.50605	0.00150077	0.00653313	-1.12543
hsa-mir-636	-4.05342	0.00823188	-3.50445	0.00150709	0.00653313	-1.06581
hsa-mir-3115	-4.05342	0.00823188	-3.50445	0.00150709	0.00653313	-1.06581
hsa-mir-4749	-4.07766	0.0383273	-3.50154	0.00151868	0.00653313	-1.07247
hsa-mir-4786	-4.07766	0.0383273	-3.50154	0.00151868	0.00653313	-1.07247
hsa-mir-6890	-4.07766	0.0383273	-3.50154	0.00151868	0.00653313	-1.07247
hsa-mir-424	2.03593	10.026	3.50032	0.00152356	0.00653313	-1.48485
hsa-mir-5100	-4.19562	0.149565	-3.46588	0.00166769	0.00712187	-1.1528
hsa-mir-6807	-4.24358	0.182783	-3.46378	0.00167688	0.00712294	-1.15728
hsa-mir-17	-1.50557	10.821	-3.46182	0.00168551	0.00712294	-1.76007
hsa-mir-4641	-3.90892	0.375171	-3.46116	0.00168845	0.00712294	-1.16044
hsa-mir-1289-2	-3.64618	-0.378756	-3.45397	0.00172053	0.00722898	-1.18515
hsa-mir-329-2	3.08419	5.21882	3.44459	0.0017633	0.00737893	-1.24806
hsa-mir-877	-2.3665	6.91603	-3.42563	0.00185287	0.00772276	-1.42547
hsa-mir-3181	-3.45155	-0.378756	-3.41549	0.00190258	0.0077441	-1.27333
hsa-mir-4473	-3.45155	-0.378756	-3.41549	0.00190258	0.0077441	-1.27333
hsa-mir-3180-4	-3.45155	-0.378756	-3.41549	0.00190258	0.0077441	-1.27333
hsa-mir-676	-3.45155	-0.378756	-3.41549	0.00190258	0.0077441	-1.27333
hsa-mir-3199-1	-3.45155	-0.378756	-3.41549	0.00190258	0.0077441	-1.27333
hsa-mir-4676	-3.45155	-0.378756	-3.41549	0.00190258	0.0077441	-1.27333
hsa-mir-660	3.28085	6.33038	3.40419	0.00195946	0.00794458	-1.38715
hsa-mir-3916	-3.65274	-0.378756	-3.35842	0.00220716	0.00891419	-1.40339
hsa-mir-346	-4.05447	1.0527	-3.32828	0.00238649	0.00960124	-1.4538
hsa-mir-30d	1.03349	13.0002	3.31256	0.00248554	0.00996129	-2.37658
hsa-mir-3613	2.67085	5.87248	3.2857	0.00266394	0.0106354	-1.65228
hsa-mir-4466	-3.84275	2.64158	-3.26343	0.00282107	0.0112197	-1.60785
hsa-mir-329-1	2.90314	5.30954	3.25535	0.00288032	0.0114042	-1.69247
hsa-mir-375	-0.549702	17.4495	-3.25413	0.00288936	0.0114042	-3.2978
hsa-mir-890	-4.19901	1.30271	-3.25028	0.00291805	0.0114336	-1.6258
hsa-mir-503	-2.37871	6.26802	-3.25019	0.00291874	0.0114336	-1.79071
hsa-mir-484	-1.36606	10.1286	-3.23074	0.00306805	0.0119734	-2.23866
hsa-mir-627	2.95616	2.82915	3.18974	0.0034072	0.0126438	-1.81458
hsa-mir-641	-3.17469	3.40805	-3.17541	0.00353391	0.0126438	-1.8211
hsa-mir-146a	2.57592	5.79344	3.17177	0.00356688	0.0126438	-1.91202
hsa-mir-204	1.90576	9.87582	3.16871	0.00359477	0.0126438	-2.27129
hsa-mir-181b-1	2.89753	5.90513	3.16671	0.00361313	0.0126438	-1.92233
hsa-mir-100	2.65387	6.76235	3.14118	0.00385527	0.0126438	-2.03465
hsa-mir-345	-1.75634	8.32042	-3.1317	0.0039491	0.0126438	-2.26454
hsa-mir-24-1	1.18369	11.3257	3.11953	0.00407275	0.0126438	-2.60553
hsa-mir-941-5	-3.1264	3.67924	-3.11519	0.00411777	0.0126438	-1.96245
hsa-mir-3180-3	-3.32918	0.0891364	-3.10412	0.0042346	0.0126438	-1.95681
hsa-mir-7706	-3.54055	3.10588	-3.08988	0.00438966	0.0126438	-2.0022
hsa-mir-664a	2.85878	3.00205	3.0885	0.00440491	0.0126438	-2.03776
hsa-mir-106a	-2.57271	5.92764	-3.07908	0.00451081	0.0126438	-2.16028
hsa-mir-330	-1.77331	8.21166	-3.04076	0.00496694	0.0126438	-2.4651
hsa-mir-551b	1.44496	10.181	3.03886	0.00499071	0.0126438	-2.63275
hsa-mir-3180-5	-3.27332	0.0891364	-3.03081	0.00509235	0.0126438	-2.11546
hsa-mir-190b	2.89035	4.76393	2.99766	0.0055323	0.0126438	-2.25135
hsa-mir-1273e	-3.07135	-0.642917	-2.96625	0.00598215	0.0126438	-2.27118
hsa-mir-1286	-3.07135	-0.642917	-2.96625	0.00598215	0.0126438	-2.27118
hsa-mir-2278	-3.07135	-0.642917	-2.96625	0.00598215	0.0126438	-2.27118
hsa-mir-2682	-3.07135	-0.642917	-2.96625	0.00598215	0.0126438	-2.27118
hsa-mir-3618	-3.07135	-0.642917	-2.96625	0.00598215	0.0126438	-2.27118
hsa-mir-3661	-3.07135	-0.642917	-2.96625	0.00598215	0.0126438	-2.27118
hsa-mir-3943	-3.07135	-0.642917	-2.96625	0.00598215	0.0126438	-2.27118
hsa-mir-4525	-3.07135	-0.642917	-2.96625	0.00598215	0.0126438	-2.27118
hsa-mir-4638	-3.07135	-0.642917	-2.96625	0.00598215	0.0126438	-2.27118
hsa-mir-466	-3.07135	-0.642917	-2.96625	0.00598215	0.0126438	-2.27118
hsa-mir-4692	-3.07135	-0.642917	-2.96625	0.00598215	0.0126438	-2.27118
hsa-mir-4695	-3.07135	-0.642917	-2.96625	0.00598215	0.0126438	-2.27118
hsa-mir-4704	-3.07135	-0.642917	-2.96625	0.00598215	0.0126438	-2.27118
hsa-mir-4741	-3.07135	-0.642917	-2.96625	0.00598215	0.0126438	-2.27118
hsa-mir-4743	-3.07135	-0.642917	-2.96625	0.00598215	0.0126438	-2.27118
hsa-mir-4802	-3.07135	-0.642917	-2.96625	0.00598215	0.0126438	-2.27118
hsa-mir-490	-3.07135	-0.642917	-2.96625	0.00598215	0.0126438	-2.27118
hsa-mir-548y	-3.07135	-0.642917	-2.96625	0.00598215	0.0126438	-2.27118
hsa-mir-5701-2	-3.07135	-0.642917	-2.96625	0.00598215	0.0126438	-2.27118
hsa-mir-5701-3	-3.07135	-0.642917	-2.96625	0.00598215	0.0126438	-2.27118
hsa-mir-600	-3.07135	-0.642917	-2.96625	0.00598215	0.0126438	-2.27118
hsa-mir-6755	-3.07135	-0.642917	-2.96625	0.00598215	0.0126438	-2.27118
hsa-mir-6789	-3.07135	-0.642917	-2.96625	0.00598215	0.0126438	-2.27118
hsa-mir-6814	-3.07135	-0.642917	-2.96625	0.00598215	0.0126438	-2.27118
hsa-mir-6833	-3.07135	-0.642917	-2.96625	0.00598215	0.0126438	-2.27118
hsa-mir-6871	-3.07135	-0.642917	-2.96625	0.00598215	0.0126438	-2.27118
hsa-mir-7641-2	-3.07135	-0.642917	-2.96625	0.00598215	0.0126438	-2.27118
hsa-mir-943	-3.07135	-0.642917	-2.96625	0.00598215	0.0126438	-2.27118
hsa-mir-3166	-3.07135	-0.642917	-2.96625	0.00598215	0.0126438	-2.27118
hsa-mir-3612	-3.07135	-0.642917	-2.96625	0.00598215	0.0126438	-2.27118
hsa-mir-3665	-3.07135	-0.642917	-2.96625	0.00598215	0.0126438	-2.27118
hsa-mir-552	-3.07135	-0.642917	-2.96625	0.00598215	0.0126438	-2.27118
hsa-mir-605	-3.07135	-0.642917	-2.96625	0.00598215	0.0126438	-2.27118
hsa-mir-663b	-3.07135	-0.642917	-2.96625	0.00598215	0.0126438	-2.27118
hsa-mir-6832	-3.07135	-0.642917	-2.96625	0.00598215	0.0126438	-2.27118
hsa-mir-6862-1	-3.07135	-0.642917	-2.96625	0.00598215	0.0126438	-2.27118
hsa-mir-6876	-3.07135	-0.642917	-2.96625	0.00598215	0.0126438	-2.27118
hsa-mir-7704	-3.07135	-0.642917	-2.96625	0.00598215	0.0126438	-2.27118
hsa-mir-8485	-3.07135	-0.642917	-2.96625	0.00598215	0.0126438	-2.27118
hsa-mir-1231	-3.07135	-0.642917	-2.96625	0.00598215	0.0126438	-2.27118
hsa-mir-1262	-3.07135	-0.642917	-2.96625	0.00598215	0.0126438	-2.27118
hsa-mir-3129	-3.07135	-0.642917	-2.96625	0.00598215	0.0126438	-2.27118
hsa-mir-4254	-3.07135	-0.642917	-2.96625	0.00598215	0.0126438	-2.27118
hsa-mir-4648	-3.07135	-0.642917	-2.96625	0.00598215	0.0126438	-2.27118
hsa-mir-4739	-3.07135	-0.642917	-2.96625	0.00598215	0.0126438	-2.27118
hsa-mir-4760	-3.07135	-0.642917	-2.96625	0.00598215	0.0126438	-2.27118
hsa-mir-4793	-3.07135	-0.642917	-2.96625	0.00598215	0.0126438	-2.27118
hsa-mir-6738	-3.07135	-0.642917	-2.96625	0.00598215	0.0126438	-2.27118
hsa-mir-6776	-3.07135	-0.642917	-2.96625	0.00598215	0.0126438	-2.27118
hsa-mir-6785	-3.07135	-0.642917	-2.96625	0.00598215	0.0126438	-2.27118
hsa-mir-6796	-3.07135	-0.642917	-2.96625	0.00598215	0.0126438	-2.27118
hsa-mir-6824	-3.07135	-0.642917	-2.96625	0.00598215	0.0126438	-2.27118
hsa-mir-6886	-3.07135	-0.642917	-2.96625	0.00598215	0.0126438	-2.27118
hsa-mir-3652	-3.07135	-0.642917	-2.96625	0.00598215	0.0126438	-2.27118
hsa-mir-4419a	-3.07135	-0.642917	-2.96625	0.00598215	0.0126438	-2.27118
hsa-mir-4444-1	-3.07135	-0.642917	-2.96625	0.00598215	0.0126438	-2.27118
hsa-mir-4444-2	-3.07135	-0.642917	-2.96625	0.00598215	0.0126438	-2.27118
hsa-mir-4459	-3.07135	-0.642917	-2.96625	0.00598215	0.0126438	-2.27118
hsa-mir-4467	-3.07135	-0.642917	-2.96625	0.00598215	0.0126438	-2.27118
hsa-mir-4707	-3.07135	-0.642917	-2.96625	0.00598215	0.0126438	-2.27118
hsa-mir-4726	-3.07135	-0.642917	-2.96625	0.00598215	0.0126438	-2.27118
hsa-mir-4768	-3.07135	-0.642917	-2.96625	0.00598215	0.0126438	-2.27118
hsa-mir-4783	-3.07135	-0.642917	-2.96625	0.00598215	0.0126438	-2.27118
hsa-mir-5708	-3.07135	-0.642917	-2.96625	0.00598215	0.0126438	-2.27118
hsa-mir-622	-3.07135	-0.642917	-2.96625	0.00598215	0.0126438	-2.27118
hsa-mir-659	-3.07135	-0.642917	-2.96625	0.00598215	0.0126438	-2.27118
hsa-mir-6749	-3.07135	-0.642917	-2.96625	0.00598215	0.0126438	-2.27118
hsa-mir-6754	-3.07135	-0.642917	-2.96625	0.00598215	0.0126438	-2.27118
hsa-mir-6769b	-3.07135	-0.642917	-2.96625	0.00598215	0.0126438	-2.27118
hsa-mir-6795	-3.07135	-0.642917	-2.96625	0.00598215	0.0126438	-2.27118
hsa-mir-6873	-3.07135	-0.642917	-2.96625	0.00598215	0.0126438	-2.27118
hsa-mir-8061	-3.07135	-0.642917	-2.96625	0.00598215	0.0126438	-2.27118
hsa-mir-1288	-3.07135	-0.642917	-2.96625	0.00598215	0.0126438	-2.27118
hsa-mir-1302-1	-3.07135	-0.642917	-2.96625	0.00598215	0.0126438	-2.27118
hsa-mir-1302-10	-3.07135	-0.642917	-2.96625	0.00598215	0.0126438	-2.27118
hsa-mir-1302-11	-3.07135	-0.642917	-2.96625	0.00598215	0.0126438	-2.27118
hsa-mir-1302-3	-3.07135	-0.642917	-2.96625	0.00598215	0.0126438	-2.27118
hsa-mir-1302-4	-3.07135	-0.642917	-2.96625	0.00598215	0.0126438	-2.27118
hsa-mir-1302-6	-3.07135	-0.642917	-2.96625	0.00598215	0.0126438	-2.27118
hsa-mir-1302-9	-3.07135	-0.642917	-2.96625	0.00598215	0.0126438	-2.27118
hsa-mir-196b	-3.07135	-0.642917	-2.96625	0.00598215	0.0126438	-2.27118
hsa-mir-3155a	-3.07135	-0.642917	-2.96625	0.00598215	0.0126438	-2.27118
hsa-mir-3155b	-3.07135	-0.642917	-2.96625	0.00598215	0.0126438	-2.27118
hsa-mir-3168	-3.07135	-0.642917	-2.96625	0.00598215	0.0126438	-2.27118
hsa-mir-3174	-3.07135	-0.642917	-2.96625	0.00598215	0.0126438	-2.27118
hsa-mir-4665	-3.07135	-0.642917	-2.96625	0.00598215	0.0126438	-2.27118
hsa-mir-4688	-3.07135	-0.642917	-2.96625	0.00598215	0.0126438	-2.27118
hsa-mir-4709	-3.07135	-0.642917	-2.96625	0.00598215	0.0126438	-2.27118
hsa-mir-4721	-3.07135	-0.642917	-2.96625	0.00598215	0.0126438	-2.27118
hsa-mir-4753	-3.07135	-0.642917	-2.96625	0.00598215	0.0126438	-2.27118
hsa-mir-516b-2	-3.07135	-0.642917	-2.96625	0.00598215	0.0126438	-2.27118
hsa-mir-5581	-3.07135	-0.642917	-2.96625	0.00598215	0.0126438	-2.27118
hsa-mir-5684	-3.07135	-0.642917	-2.96625	0.00598215	0.0126438	-2.27118
hsa-mir-5704	-3.07135	-0.642917	-2.96625	0.00598215	0.0126438	-2.27118
hsa-mir-5706	-3.07135	-0.642917	-2.96625	0.00598215	0.0126438	-2.27118
hsa-mir-6503	-3.07135	-0.642917	-2.96625	0.00598215	0.0126438	-2.27118
hsa-mir-6730	-3.07135	-0.642917	-2.96625	0.00598215	0.0126438	-2.27118
hsa-mir-6734	-3.07135	-0.642917	-2.96625	0.00598215	0.0126438	-2.27118
hsa-mir-6798	-3.07135	-0.642917	-2.96625	0.00598215	0.0126438	-2.27118
hsa-mir-6819	-3.07135	-0.642917	-2.96625	0.00598215	0.0126438	-2.27118
hsa-mir-6840	-3.07135	-0.642917	-2.96625	0.00598215	0.0126438	-2.27118
hsa-mir-7109	-3.07135	-0.642917	-2.96625	0.00598215	0.0126438	-2.27118
hsa-mir-7851	-3.07135	-0.642917	-2.96625	0.00598215	0.0126438	-2.27118
hsa-mir-1233-1	-3.07135	-0.642917	-2.96625	0.00598215	0.0126438	-2.27118
hsa-mir-1233-2	-3.07135	-0.642917	-2.96625	0.00598215	0.0126438	-2.27118
hsa-mir-1263	-3.07135	-0.642917	-2.96625	0.00598215	0.0126438	-2.27118
hsa-mir-1269b	-3.07135	-0.642917	-2.96625	0.00598215	0.0126438	-2.27118
hsa-mir-1587	-3.07135	-0.642917	-2.96625	0.00598215	0.0126438	-2.27118
hsa-mir-3133	-3.07135	-0.642917	-2.96625	0.00598215	0.0126438	-2.27118
hsa-mir-3170	-3.07135	-0.642917	-2.96625	0.00598215	0.0126438	-2.27118
hsa-mir-3186	-3.07135	-0.642917	-2.96625	0.00598215	0.0126438	-2.27118
hsa-mir-3622a	-3.07135	-0.642917	-2.96625	0.00598215	0.0126438	-2.27118
hsa-mir-3677	-3.07135	-0.642917	-2.96625	0.00598215	0.0126438	-2.27118
hsa-mir-4430	-3.07135	-0.642917	-2.96625	0.00598215	0.0126438	-2.27118
hsa-mir-4791	-3.07135	-0.642917	-2.96625	0.00598215	0.0126438	-2.27118
hsa-mir-5001	-3.07135	-0.642917	-2.96625	0.00598215	0.0126438	-2.27118
hsa-mir-548ab	-3.07135	-0.642917	-2.96625	0.00598215	0.0126438	-2.27118
hsa-mir-548av	-3.07135	-0.642917	-2.96625	0.00598215	0.0126438	-2.27118
hsa-mir-5688	-3.07135	-0.642917	-2.96625	0.00598215	0.0126438	-2.27118
hsa-mir-581	-3.07135	-0.642917	-2.96625	0.00598215	0.0126438	-2.27118
hsa-mir-602	-3.07135	-0.642917	-2.96625	0.00598215	0.0126438	-2.27118
hsa-mir-6505	-3.07135	-0.642917	-2.96625	0.00598215	0.0126438	-2.27118
hsa-mir-6747	-3.07135	-0.642917	-2.96625	0.00598215	0.0126438	-2.27118
hsa-mir-6811	-3.07135	-0.642917	-2.96625	0.00598215	0.0126438	-2.27118
hsa-mir-6846	-3.07135	-0.642917	-2.96625	0.00598215	0.0126438	-2.27118
hsa-mir-6847	-3.07135	-0.642917	-2.96625	0.00598215	0.0126438	-2.27118
hsa-mir-6879	-3.07135	-0.642917	-2.96625	0.00598215	0.0126438	-2.27118
hsa-mir-6883	-3.07135	-0.642917	-2.96625	0.00598215	0.0126438	-2.27118
hsa-mir-6884	-3.07135	-0.642917	-2.96625	0.00598215	0.0126438	-2.27118
hsa-mir-7113	-3.07135	-0.642917	-2.96625	0.00598215	0.0126438	-2.27118
hsa-mir-7845	-3.07135	-0.642917	-2.96625	0.00598215	0.0126438	-2.27118
hsa-mir-7975	-3.07135	-0.642917	-2.96625	0.00598215	0.0126438	-2.27118
hsa-mir-1237	-3.07135	-0.642917	-2.96625	0.00598215	0.0126438	-2.27118
hsa-mir-3150a	-3.07135	-0.642917	-2.96625	0.00598215	0.0126438	-2.27118
hsa-mir-3150b	-3.07135	-0.642917	-2.96625	0.00598215	0.0126438	-2.27118
hsa-mir-4498	-3.07135	-0.642917	-2.96625	0.00598215	0.0126438	-2.27118
hsa-mir-4761	-3.07135	-0.642917	-2.96625	0.00598215	0.0126438	-2.27118
hsa-mir-548ao	-3.07135	-0.642917	-2.96625	0.00598215	0.0126438	-2.27118
hsa-mir-6758	-3.07135	-0.642917	-2.96625	0.00598215	0.0126438	-2.27118
hsa-mir-7974	-3.07135	-0.642917	-2.96625	0.00598215	0.0126438	-2.27118
hsa-mir-1252	-3.07135	-0.642917	-2.96625	0.00598215	0.0126438	-2.27118
hsa-mir-1283-1	-3.07135	-0.642917	-2.96625	0.00598215	0.0126438	-2.27118
hsa-mir-1283-2	-3.07135	-0.642917	-2.96625	0.00598215	0.0126438	-2.27118
hsa-mir-3140	-3.07135	-0.642917	-2.96625	0.00598215	0.0126438	-2.27118
hsa-mir-3142	-3.07135	-0.642917	-2.96625	0.00598215	0.0126438	-2.27118
hsa-mir-3198-1	-3.07135	-0.642917	-2.96625	0.00598215	0.0126438	-2.27118
hsa-mir-3198-2	-3.07135	-0.642917	-2.96625	0.00598215	0.0126438	-2.27118
hsa-mir-4519	-3.07135	-0.642917	-2.96625	0.00598215	0.0126438	-2.27118
hsa-mir-4528	-3.07135	-0.642917	-2.96625	0.00598215	0.0126438	-2.27118
hsa-mir-4777	-3.07135	-0.642917	-2.96625	0.00598215	0.0126438	-2.27118
hsa-mir-514b	-3.07135	-0.642917	-2.96625	0.00598215	0.0126438	-2.27118
hsa-mir-5188	-3.07135	-0.642917	-2.96625	0.00598215	0.0126438	-2.27118
hsa-mir-548p	-3.07135	-0.642917	-2.96625	0.00598215	0.0126438	-2.27118
hsa-mir-548u	-3.07135	-0.642917	-2.96625	0.00598215	0.0126438	-2.27118
hsa-mir-556	-3.07135	-0.642917	-2.96625	0.00598215	0.0126438	-2.27118
hsa-mir-6770-2	-3.07135	-0.642917	-2.96625	0.00598215	0.0126438	-2.27118
hsa-mir-6812	-3.07135	-0.642917	-2.96625	0.00598215	0.0126438	-2.27118
hsa-mir-6834	-3.07135	-0.642917	-2.96625	0.00598215	0.0126438	-2.27118
hsa-mir-944	-3.07135	-0.642917	-2.96625	0.00598215	0.0126438	-2.27118
hsa-mir-1258	-3.07135	-0.642917	-2.96625	0.00598215	0.0126438	-2.27118
hsa-mir-3135b	-3.07135	-0.642917	-2.96625	0.00598215	0.0126438	-2.27118
hsa-mir-3183	-3.07135	-0.642917	-2.96625	0.00598215	0.0126438	-2.27118
hsa-mir-3192	-3.07135	-0.642917	-2.96625	0.00598215	0.0126438	-2.27118
hsa-mir-3911	-3.07135	-0.642917	-2.96625	0.00598215	0.0126438	-2.27118
hsa-mir-3944	-3.07135	-0.642917	-2.96625	0.00598215	0.0126438	-2.27118
hsa-mir-5004	-3.07135	-0.642917	-2.96625	0.00598215	0.0126438	-2.27118
hsa-mir-599	-3.07135	-0.642917	-2.96625	0.00598215	0.0126438	-2.27118
hsa-mir-643	-3.07135	-0.642917	-2.96625	0.00598215	0.0126438	-2.27118
hsa-mir-6508	-3.07135	-0.642917	-2.96625	0.00598215	0.0126438	-2.27118
hsa-mir-6760	-3.07135	-0.642917	-2.96625	0.00598215	0.0126438	-2.27118
hsa-mir-6762	-3.07135	-0.642917	-2.96625	0.00598215	0.0126438	-2.27118
hsa-mir-6774	-3.07135	-0.642917	-2.96625	0.00598215	0.0126438	-2.27118
hsa-mir-6782	-3.07135	-0.642917	-2.96625	0.00598215	0.0126438	-2.27118
hsa-mir-6786	-3.07135	-0.642917	-2.96625	0.00598215	0.0126438	-2.27118
hsa-mir-1227	-3.07135	-0.642917	-2.96625	0.00598215	0.0126438	-2.27118
hsa-mir-1236	-3.07135	-0.642917	-2.96625	0.00598215	0.0126438	-2.27118
hsa-mir-1255a	-3.07135	-0.642917	-2.96625	0.00598215	0.0126438	-2.27118
hsa-mir-1295a	-3.07135	-0.642917	-2.96625	0.00598215	0.0126438	-2.27118
hsa-mir-1322	-3.07135	-0.642917	-2.96625	0.00598215	0.0126438	-2.27118
hsa-mir-1909	-3.07135	-0.642917	-2.96625	0.00598215	0.0126438	-2.27118
hsa-mir-1910	-3.07135	-0.642917	-2.96625	0.00598215	0.0126438	-2.27118
hsa-mir-1913	-3.07135	-0.642917	-2.96625	0.00598215	0.0126438	-2.27118
hsa-mir-302e	-3.07135	-0.642917	-2.96625	0.00598215	0.0126438	-2.27118
hsa-mir-3124	-3.07135	-0.642917	-2.96625	0.00598215	0.0126438	-2.27118
hsa-mir-4433a	-3.07135	-0.642917	-2.96625	0.00598215	0.0126438	-2.27118
hsa-mir-4470	-3.07135	-0.642917	-2.96625	0.00598215	0.0126438	-2.27118
hsa-mir-4690	-3.07135	-0.642917	-2.96625	0.00598215	0.0126438	-2.27118
hsa-mir-4725	-3.07135	-0.642917	-2.96625	0.00598215	0.0126438	-2.27118
hsa-mir-4788	-3.07135	-0.642917	-2.96625	0.00598215	0.0126438	-2.27118
hsa-mir-508	-3.07135	-0.642917	-2.96625	0.00598215	0.0126438	-2.27118
hsa-mir-5090	-3.07135	-0.642917	-2.96625	0.00598215	0.0126438	-2.27118
hsa-mir-522	-3.07135	-0.642917	-2.96625	0.00598215	0.0126438	-2.27118
hsa-mir-548l	-3.07135	-0.642917	-2.96625	0.00598215	0.0126438	-2.27118
hsa-mir-6770-1	-3.07135	-0.642917	-2.96625	0.00598215	0.0126438	-2.27118
hsa-mir-6770-3	-3.07135	-0.642917	-2.96625	0.00598215	0.0126438	-2.27118
hsa-mir-6775	-3.07135	-0.642917	-2.96625	0.00598215	0.0126438	-2.27118
hsa-mir-6781	-3.07135	-0.642917	-2.96625	0.00598215	0.0126438	-2.27118
hsa-mir-6790	-3.07135	-0.642917	-2.96625	0.00598215	0.0126438	-2.27118
hsa-mir-6817	-3.07135	-0.642917	-2.96625	0.00598215	0.0126438	-2.27118
hsa-mir-6822	-3.07135	-0.642917	-2.96625	0.00598215	0.0126438	-2.27118
hsa-mir-6852	-3.07135	-0.642917	-2.96625	0.00598215	0.0126438	-2.27118
hsa-mir-7976	-3.07135	-0.642917	-2.96625	0.00598215	0.0126438	-2.27118
hsa-mir-1265	-3.07135	-0.642917	-2.96625	0.00598215	0.0126438	-2.27118
hsa-mir-7111	-3.07135	-0.642917	-2.96625	0.00598215	0.0126438	-2.27118
hsa-mir-4647	-3.07135	-0.642917	-2.96625	0.00598215	0.0126438	-2.27118
hsa-mir-5692a-1	-3.07135	-0.642917	-2.96625	0.00598215	0.0126438	-2.27118
hsa-mir-5692a-2	-3.07135	-0.642917	-2.96625	0.00598215	0.0126438	-2.27118
hsa-mir-1973	-3.07135	-0.642917	-2.96625	0.00598215	0.0126438	-2.27118
hsa-mir-7843	-3.07135	-0.642917	-2.96625	0.00598215	0.0126438	-2.27118
hsa-mir-24-2	1.13558	11.3013	2.96442	0.0060095	0.0126759	-2.96825
hsa-mir-3179-2	-3.32593	0.00823188	-2.93355	0.00648739	0.0136563	-2.32469
hsa-mir-192	1.0629	11.7511	2.92846	0.00656946	0.0138012	-3.11829
hsa-mir-566	-3.23895	0.272392	-2.9043	0.00697314	0.0146197	-2.37705
hsa-mir-501	-1.96272	6.94094	-2.90051	0.00703857	0.0147273	-2.65024
hsa-mir-6794	-3.43428	0.532964	-2.89432	0.00714651	0.0149232	-2.39113
hsa-mir-3158-2	-3.41811	0.923541	-2.85832	0.00780673	0.0162692	-2.45584
hsa-mir-223	2.72615	3.19725	2.84004	0.00816356	0.0169769	-2.57647
hsa-mir-193b	2.80195	6.65147	2.83927	0.00817891	0.0169769	-2.70411
hsa-mir-1256	-3.5161	1.76589	-2.83784	0.00820749	0.0170024	-2.50254
hsa-mir-1254-1	-3.63842	1.00445	-2.83322	0.00830068	0.0171613	-2.50645
hsa-mir-33b	2.68859	7.50282	2.82665	0.00843474	0.017404	-2.80556
hsa-mir-3687-2	-3.17857	0.272392	-2.82369	0.00849566	0.017495	-2.54491
hsa-mir-3194	-2.90951	4.4716	-2.78916	0.00923926	0.0189888	-2.70332
hsa-mir-187	-2.89739	4.56775	-2.7786	0.00947859	0.0194423	-2.73116
hsa-mir-15b	1.28979	10.2753	2.75743	0.009976	0.0204224	-3.29573
hsa-mir-1228	-3.72372	1.32437	-2.75258	0.0100934	0.0206222	-2.66885
hsa-mir-361	-0.96891	11.5116	-2.72757	0.0107195	0.0218585	-3.59215
hsa-mir-132	1.03387	11.5737	2.71561	0.0110315	0.0224508	-3.5752
hsa-mir-129-2	1.30817	11.1911	2.71414	0.0110703	0.0224859	-3.51642
hsa-mir-1267	-3.19638	0.970037	-2.7113	0.0111459	0.0225954	-2.75317
hsa-mir-504	-3.65979	1.22092	-2.70475	0.0113219	0.0229076	-2.76387
hsa-mir-181a-2	1.52891	9.11188	2.69358	0.0116284	0.0234822	-3.28175
hsa-mir-6816	-3.64195	0.441716	-2.68377	0.0119039	0.0239919	-2.82249
hsa-mir-1260a	-3.19578	0.536553	-2.66893	0.0123322	0.0248073	-2.84823
hsa-mir-760	-2.77213	4.11265	-2.64141	0.0131645	0.0264304	-2.99233
hsa-mir-3609	-3.46613	0.814556	-2.63137	0.0134809	0.0270136	-2.91513
hsa-mir-203b	2.88364	3.61218	2.62754	0.0136034	0.0272069	-3.03527
hsa-mir-107	-1.3825	8.66886	-2.61741	0.0139328	0.0277647	-3.4608
hsa-mir-6721	-3.59735	0.945972	-2.61732	0.0139356	0.0277647	-2.93986
hsa-mir-4687	-3.59575	0.39522	-2.61429	0.0140357	0.0279107	-2.96758
hsa-mir-3687-1	-2.90071	0.131059	-2.61085	0.0141501	0.0280845	-2.97884
hsa-mir-579	-3.34324	0.817895	-2.60839	0.0142321	0.0281936	-2.95926
hsa-mir-181b-2	2.34222	6.34858	2.60574	0.0143214	0.0283166	-3.18622
hsa-mir-135a-1	1.70803	8.82296	2.60306	0.0144117	0.0284414	-3.44338
hsa-mir-135a-2	1.70043	8.82797	2.59196	0.0147927	0.029138	-3.46776
hsa-mir-3648-1	-2.94258	0.00823188	-2.58524	0.0150281	0.0295457	-3.03388
hsa-mir-133b	-3.36016	0.774388	-2.57554	0.0153738	0.0301685	-3.02513
hsa-mir-340	1.41329	9.31831	2.56634	0.0157082	0.0307668	-3.58521
hsa-mir-4429	-2.74795	0.00823188	-2.51866	0.0175525	0.0343146	-3.1643
hsa-mir-181a-1	1.4104	9.19281	2.51769	0.0175921	0.0343276	-3.67029
hsa-mir-1284	-3.13752	1.34951	-2.51634	0.0176469	0.0343702	-3.13372
hsa-mir-194-1	1.06403	10.6558	2.51324	0.0177741	0.0345534	-3.88319
hsa-mir-3908	-2.86295	1.56076	-2.44919	0.0205986	0.0399697	-3.2673
hsa-mir-1914	-3.1196	0.441716	-2.44705	0.0206995	0.0400909	-3.28422
hsa-mir-129-1	0.959249	11.1304	2.41222	0.0224106	0.0433244	-4.16328
hsa-mir-1301	-1.33024	8.5542	-2.39943	0.0230711	0.0445171	-3.89877
hsa-mir-765	-2.83832	0.461976	-2.39862	0.023113	0.0445171	-3.36917
hsa-mir-188	2.35459	4.80562	2.38938	0.0236017	0.0449061	-3.52045
hsa-mir-3653	-2.58099	-0.378756	-2.3883	0.0236597	0.0449061	-3.42464
hsa-mir-1972-1	-2.58099	-0.378756	-2.3883	0.0236597	0.0449061	-3.42464
hsa-mir-147a	-2.58099	-0.378756	-2.3883	0.0236597	0.0449061	-3.42464
hsa-mir-3156-1	-2.58099	-0.378756	-2.3883	0.0236597	0.0449061	-3.42464
hsa-mir-3156-2	-2.58099	-0.378756	-2.3883	0.0236597	0.0449061	-3.42464
hsa-mir-4433b	-2.58099	-0.378756	-2.3883	0.0236597	0.0449061	-3.42464
hsa-mir-6716	-2.58099	-0.378756	-2.3883	0.0236597	0.0449061	-3.42464
hsa-mir-3648-2	-2.96773	0.272392	-2.38061	0.0240743	0.0456098	-3.41917
hsa-mir-186	-0.933151	11.1559	-2.37286	0.0244991	0.0463304	-4.296
hsa-mir-374a	0.875594	11.3947	2.36863	0.024734	0.0466899	-4.29097
hsa-mir-1271	-1.90606	5.43365	-2.35716	0.025381	0.0478245	-3.64957
hsa-mir-5096	-2.99394	1.66192	-2.34014	0.026369	0.0495965	-3.47365
