# Supplementary material for: LIN28B Impairs the Transition of hESC-Derived β Cells from the Juvenile to Adult State
Source: Stem Cell Reports. 2019 Dec 26;14(1):9–20. doi: 10.1016/j.stemcr.2019.11.009 (PMC6962644; doi:10.1016/j.stemcr.2019.11.009)
Supplement: Table S2. Post Tx hESC-β Cells versus hESC-β-like Cells Differential miRNA Expression, Related to Figure 1 [file mmc4.xlsx]

## Sheet: MouseMatured_Blike_sigmirs10121
Table S2: Post Tx hESC-β cells vs hESC-β like cells differential miRNA expression
microRNA	logFC	AveExpr	t	P.Value	adj.P.Val	B
hsa-mir-302a	-8.10031	6.22791	-13.528	7.69061e-41	8.01361e-38	82.9925
hsa-mir-302b	-7.98136	6.12807	-13.1446	1.0658e-38	5.55281e-36	77.9523
hsa-mir-302d	-7.21175	5.75397	-11.2109	9.25925e-29	3.21604e-26	54.8229
hsa-mir-302c	-6.62636	5.48453	-9.82205	1.58594e-22	4.13137e-20	40.5131
hsa-mir-125b-2	5.88378	10.5767	8.7557	2.89949e-18	6.04254e-16	30.8862
hsa-mir-3591	-8.12357	7.70123	-8.71241	4.22308e-18	7.33408e-16	29.9193
hsa-mir-125b-1	6.19967	10.3536	8.67684	5.7445e-18	8.5511e-16	30.1466
hsa-mir-98	6.51114	4.67439	7.62245	3.06299e-14	3.98955e-12	21.6225
hsa-mir-3200	-5.53568	5.03613	-7.50591	7.41653e-14	8.58669e-12	20.9406
hsa-let-7c	6.72963	8.91316	7.45603	1.07861e-13	1.12391e-11	20.3408
hsa-mir-483	-3.59353	12.6631	-7.43237	1.28723e-13	1.21935e-11	20.507
hsa-mir-3529	-1.83723	16.9799	-7.41984	1.41337e-13	1.22727e-11	20.0427
hsa-mir-99a	5.27933	9.35417	6.73362	1.8805e-11	1.50729e-09	15.5885
hsa-let-7g	5.35389	9.23972	6.53501	7.12621e-11	5.30394e-09	14.2922
hsa-mir-21	-2.0376	14.9263	-6.34388	2.47929e-10	1.72228e-08	12.8732
hsa-mir-1247	-6.34043	6.73914	-6.31327	3.01746e-10	1.96512e-08	12.7392
hsa-mir-122	-6.19267	7.16578	-5.89413	4.06441e-09	2.49124e-07	10.284
hsa-let-7e	2.87743	11.7213	5.78416	7.82165e-09	4.52787e-07	9.78615
hsa-mir-7-2	-1.80967	14.6979	-5.48134	4.47067e-08	2.45181e-06	7.82788
hsa-let-7d	5.93027	6.83909	5.43598	5.76116e-08	2.87621e-06	7.82178
hsa-mir-139	-4.67378	9.50306	-5.43488	5.79658e-08	2.87621e-06	7.96162
hsa-mir-7-1	-1.77831	14.7275	-5.41329	6.53559e-08	3.09549e-06	7.45575
hsa-let-7f-2	3.77613	9.62928	5.36079	8.73411e-08	3.95693e-06	7.58976
hsa-let-7b	5.89331	6.43309	5.34036	9.7706e-08	4.24207e-06	7.33158
hsa-let-7f-1	3.80147	9.49614	5.28516	1.32019e-07	5.49786e-06	7.20217
hsa-let-7i	4.37007	8.74432	5.27809	1.37183e-07	5.49786e-06	7.16564
hsa-mir-31	-4.46043	9.4303	-5.17756	2.35405e-07	9.04895e-06	6.65623
hsa-mir-7-3	-1.72654	14.6072	-5.17147	2.43158e-07	9.04895e-06	6.19763
hsa-mir-375	-1.16217	17.5461	-5.13095	3.01407e-07	1.08299e-05	5.65322
hsa-mir-181a-2	3.17349	10.3057	5.07114	4.12631e-07	1.41257e-05	6.08877
hsa-let-7a-3	3.42499	9.8491	5.06763	4.20246e-07	1.41257e-05	6.09679
hsa-let-7a-2	3.44884	9.79774	5.05285	4.53915e-07	1.47806e-05	6.02677
hsa-mir-486-2	-5.35871	6.61525	-5.04009	4.8505e-07	1.53158e-05	5.90885
hsa-mir-181a-1	3.07286	10.3989	4.99886	6.004e-07	1.84005e-05	5.72633
hsa-let-7a-1	3.318	9.85639	4.92023	8.97777e-07	2.67281e-05	5.3804
hsa-mir-124-1	-5.25022	7.1721	-4.8218	1.47341e-06	4.26471e-05	4.89087
hsa-mir-181b-1	4.99108	7.3211	4.75673	2.03403e-06	5.72828e-05	4.61832
hsa-mir-15a	2.80354	10.5596	4.7488	2.11501e-06	5.79957e-05	4.51598
hsa-mir-486-1	-5.153	7.13944	-4.72362	2.39314e-06	6.39397e-05	4.45364
hsa-mir-320a	-2.04321	12.8618	-4.70385	2.63567e-06	6.86593e-05	4.11303
hsa-mir-891a	-4.02051	4.29673	-4.61952	3.96238e-06	0.000100702	4.04425
hsa-mir-124-3	-5.00328	7.3091	-4.58125	4.75718e-06	0.000118023	3.83666
hsa-mir-181b-2	4.4663	7.8498	4.56956	5.02884e-06	0.000121862	3.81893
hsa-mir-29a	3.04053	9.8399	4.53135	6.02491e-06	0.000142681	3.5913
hsa-mir-129-2	-4.05223	8.94647	-4.51526	6.49845e-06	0.000150475	3.59109
hsa-mir-124-2	-4.91542	7.34141	-4.50083	6.95352e-06	0.000157512	3.49683
hsa-mir-3194	-3.69796	4.37111	-4.32225	1.5805e-05	0.000350399	2.7725
hsa-mir-3184	-1.9791	12.4687	-4.2766	1.9402e-05	0.000421186	2.26529
hsa-mir-766	-3.61217	4.20202	-4.06092	4.97776e-05	0.00105854	1.73436
hsa-mir-455	-2.41956	11.0071	-4.05591	5.08524e-05	0.00105976	1.53724
hsa-mir-142	4.11488	4.12441	4.03419	5.57736e-05	0.00113953	1.64739
hsa-mir-4423	-3.6549	3.97999	-3.91374	9.23294e-05	0.00185014	1.18642
hsa-mir-210	-2.66357	10.1867	-3.86948	0.000110736	0.0021771	0.901643
hsa-mir-1292	-3.58365	3.97282	-3.83149	0.000129243	0.00249391	0.884743
hsa-mir-29b-2	3.79206	7.5022	3.82042	0.000135165	0.00256077	0.855757
hsa-mir-148a	-1.69693	12.6221	-3.7959	0.000149197	0.00277613	0.322844
hsa-mir-760	-3.4208	4.1118	-3.7689	0.000166238	0.00300495	0.651092
hsa-mir-363	-4.25746	6.60651	-3.76736	0.000167262	0.00300495	0.67442
hsa-mir-129-1	-2.7829	9.69596	-3.72125	0.00020085	0.00354722	0.400858
hsa-mir-125a	1.4104	13.4408	3.7146	0.000206193	0.00358088	-0.116785
hsa-mir-3120	3.87955	3.36585	3.50364	0.000463766	0.00792127	-0.215528
hsa-mir-1224	-2.63966	9.57149	-3.4963	0.000476681	0.00792127	-0.378175
hsa-mir-27a	2.0196	10.64	3.49406	0.000480691	0.00792127	-0.560555
hsa-mir-1269a	-3.70128	5.21712	-3.49082	0.000486527	0.00792127	-0.263906
hsa-mir-130b	-2.52999	9.76616	-3.47528	0.000515527	0.00826429	-0.470002
hsa-mir-29b-1	3.32167	7.67599	3.46005	0.000545498	0.00861226	-0.390286
hsa-mir-451b	3.74463	4.36814	3.44045	0.000586447	0.00912057	-0.422043
hsa-mir-1179	-2.24619	10.3082	-3.41784	0.000637251	0.00976493	-0.727217
hsa-mir-505	-3.88754	6.43064	-3.41285	0.000649	0.00980084	-0.503256
hsa-mir-217	1.73463	11.3223	3.33172	0.000870631	0.01296	-1.18479
hsa-mir-423	-1.91767	10.9456	-3.26044	0.00112135	0.016457	-1.32012
hsa-mir-190a	3.59833	4.25313	3.18587	0.00145383	0.0210402	-1.19788
hsa-mir-28	-2.15057	10.0684	-3.127	0.00177817	0.0252932	-1.62164
hsa-mir-29c	2.94341	7.73811	3.12402	0.00179626	0.0252932	-1.44473
hsa-mir-548al	-2.40673	2.40436	-3.09806	0.00196087	0.027243	-1.62787
hsa-mir-10b	3.48166	3.15332	3.08624	0.00204035	0.0279743	-1.48758
hsa-mir-548b	-2.96811	3.69	-2.99707	0.00274198	0.0371057	-1.78907
hsa-mir-10a	3.69302	5.14201	2.97847	0.00291365	0.0389234	-1.76546
hsa-mir-4687	-2.25602	2.37427	-2.91256	0.00360388	0.0475347	-2.16706
