# Supplementary material for: LIN28B Impairs the Transition of hESC-Derived β Cells from the Juvenile to Adult State
Source: Stem Cell Reports. 2019 Dec 26;14(1):9–20. doi: 10.1016/j.stemcr.2019.11.009 (PMC6962644; doi:10.1016/j.stemcr.2019.11.009)
Supplement: Table S3. hESC-β-like Cells versus Human Islets Differential mRNA Expression, Related to Figure 2 [file mmc5.xlsx]

## Sheet: BetaLike_Islets_significant.txt
Table S3: hESC-β like cells vs human islets differential mRNA expression
gene	logFC	AveExpr	t	P.Value	adj.P.Val	B
CELA3A	-8.07617	7.37462	-20.1835	1.62944e-09	1.10063e-05	12.3758
CPA2	-7.19002	6.89752	-19.7046	2.06674e-09	1.10063e-05	12.1561
UCP2	4.7709	6.59482	19.6196	2.15701e-09	1.10063e-05	12.1895
DDC	5.85124	6.59511	19.1999	2.6713e-09	1.10063e-05	11.9431
GSN	-5.24967	6.38962	-18.907	3.10941e-09	1.10063e-05	11.8338
GOPC	-8.73864	0.897518	-18.5495	3.75395e-09	1.10063e-05	10.014
CBLN1	6.59238	3.47346	18.4615	3.93422e-09	1.10063e-05	10.6425
PRSS1	-7.57585	9.26273	-17.6861	6.00413e-09	1.20476e-05	11.2639
F11	-8.06248	-1.61216	-17.4565	6.82743e-09	1.20476e-05	9.28671
SFT2D3	8.67592	-1.10197	17.3648	7.19025e-09	1.20476e-05	9.41655
IFI6	4.41228	8.6066	17.1932	7.92729e-09	1.20476e-05	10.9973
PLAC8	4.43793	5.15652	17.1917	7.93385e-09	1.20476e-05	10.8568
PNLIP	-8.05869	7.10612	-17.0265	8.72315e-09	1.20476e-05	10.821
TRIM4	-6.94328	1.90055	-16.8135	9.86998e-09	1.20476e-05	9.54346
ANXA2	-5.86454	7.13815	-16.6068	1.11429e-08	1.20476e-05	10.6461
GUCY2C	7.60603	3.78455	16.5172	1.17493e-08	1.20476e-05	9.798
TM4SF1	-7.06568	5.31245	-16.5036	1.18447e-08	1.20476e-05	10.3515
CHGA	4.73639	12.9062	16.3842	1.27178e-08	1.20476e-05	10.5291
IGFBP7	-7.35575	5.52624	-16.3525	1.29613e-08	1.20476e-05	10.2893
FEV	5.63677	7.30919	16.324	1.31844e-08	1.20476e-05	10.4846
BCAR3	3.8103	5.35124	16.0825	1.52553e-08	1.20476e-05	10.3015
FKBP1B	3.82075	5.73885	16.0295	1.57559e-08	1.20476e-05	10.2914
SPECC1L-ADORA2A	5.03948	6.19901	15.9876	1.61636e-08	1.20476e-05	10.2618
PROC	6.0156	3.95191	15.9768	1.62707e-08	1.20476e-05	9.81429
NUPR1L	-8.53346	-0.181338	-15.9114	1.69365e-08	1.20476e-05	8.96397
PRODH2	6.19173	1.33712	15.7834	1.83272e-08	1.20476e-05	9.06388
PLVAP	-7.67929	1.69462	-15.7699	1.8481e-08	1.20476e-05	9.08174
SLC29A1	3.05655	8.01843	15.7373	1.88583e-08	1.20476e-05	10.1356
DNAJC15	-7.62561	2.58628	-15.6693	1.96733e-08	1.20476e-05	9.16325
HGF	-7.4144	-1.14469	-15.6372	2.00705e-08	1.20476e-05	8.67368
PLA2G1B	-7.57535	6.76344	-15.5912	2.06562e-08	1.20476e-05	10.0039
CPB1	-7.73919	7.74151	-15.5823	2.0771e-08	1.20476e-05	10.034
QDPR	2.42713	8.10008	15.5564	2.11115e-08	1.20476e-05	10.0214
TMEFF2	7.21711	4.00473	15.5525	2.11636e-08	1.20476e-05	9.46566
RPRM	7.08776	-1.50113	15.4834	2.21034e-08	1.20476e-05	8.55921
CRISPLD1	6.56829	3.87477	15.4802	2.21474e-08	1.20476e-05	9.47676
C1GALT1C1L	-7.2116	-2.0432	-15.3821	2.35643e-08	1.24496e-05	8.38321
KLHDC8B	4.21591	5.58237	15.3275	2.43944e-08	1.24496e-05	9.85665
RRAGB	-7.60636	0.347168	-15.2185	2.61518e-08	1.24496e-05	8.71832
REC8	3.99264	6.31848	15.2174	2.61696e-08	1.24496e-05	9.81091
ZNF253	-6.15513	0.638892	-15.2069	2.63466e-08	1.24496e-05	8.7311
AQP2	8.6658	-0.49997	15.1861	2.67008e-08	1.24496e-05	8.64193
IRAK4	-6.22292	0.819973	-14.9411	3.12796e-08	1.4227e-05	8.63577
COLEC11	-8.95508	-1.1499	-14.9078	3.1966e-08	1.4227e-05	8.45862
GPBAR1	6.34742	4.08797	14.8692	3.27835e-08	1.42666e-05	9.23184
EMX1	7.53932	1.10091	14.756	3.53115e-08	1.48377e-05	8.57911
RAB15	2.74903	5.84658	14.7431	3.56112e-08	1.48377e-05	9.50726
CAT	-7.67565	2.0606	-14.6499	3.78753e-08	1.54523e-05	8.6006
LAMC2	-6.70587	3.53763	-14.5594	4.02247e-08	1.60759e-05	8.94964
CCDC28B	3.24376	5.38258	14.5274	4.10929e-08	1.60837e-05	9.36013
SCD5	-5.28513	3.3359	-14.4987	4.18869e-08	1.60837e-05	9.0115
FAM46B	6.54541	4.02687	14.4517	4.3228e-08	1.62795e-05	8.96463
PAX4	6.45282	4.00064	14.4157	4.42862e-08	1.63633e-05	8.95007
CBLN2	7.99993	2.91805	14.3726	4.55921e-08	1.65339e-05	8.51791
LIMCH1	-5.72728	3.12049	-14.1728	5.22149e-08	1.85914e-05	8.73953
ZNF595	-5.70302	0.565546	-14.1449	5.322e-08	1.86108e-05	8.21888
MAGEH1	-7.83693	1.98581	-14.0973	5.49886e-08	1.87823e-05	8.3186
ST6GALNAC5	3.82784	5.21084	14.0661	5.61805e-08	1.87823e-05	9.0451
COX5A	2.73016	8.20238	14.032	5.7513e-08	1.87823e-05	9.00686
ZNF350	-7.32157	-0.612802	-14.0312	5.75466e-08	1.87823e-05	8.04899
ZNF582	-7.62704	-1.82772	-13.9781	5.96943e-08	1.91556e-05	7.86301
LONRF3	-7.64237	-1.42194	-13.9553	6.06467e-08	1.91556e-05	7.9159
DPP10	4.1407	3.49316	13.8453	6.54666e-08	1.99049e-05	8.71769
TRPC7	7.08247	2.06751	13.8172	6.67679e-08	1.99049e-05	8.18266
LMX1A	8.23625	3.67115	13.8138	6.6924e-08	1.99049e-05	8.35741
STARD10	2.94915	8.28408	13.773	6.8866e-08	1.99049e-05	8.82317
ZXDA	-7.85892	-1.06121	-13.759	6.95424e-08	1.99049e-05	7.88167
NPY	-8.06825	3.10642	-13.7572	6.9634e-08	1.99049e-05	8.28534
ARID3B	3.39384	4.59365	13.7372	7.06158e-08	1.99049e-05	8.80639
PRDM1	-7.21515	-1.64353	-13.7265	7.11506e-08	1.99049e-05	7.74283
PCDHGA2	-7.39389	-1.34698	-13.7028	7.23495e-08	1.99552e-05	7.78931
PAQR9	7.07261	-1.11782	13.6808	7.34778e-08	1.99849e-05	7.81825
SLC18A1	8.1919	4.46236	13.6293	7.62007e-08	2.02521e-05	8.41551
MPPED1	6.70319	-2.12348	13.6117	7.71567e-08	2.02521e-05	7.60092
CTRC	-7.38635	6.37275	-13.6043	7.75625e-08	2.02521e-05	8.72255
CPA1	-7.51643	8.99867	-13.565	7.97622e-08	2.03868e-05	8.68951
FFAR2	5.06378	4.1032	13.5503	8.05974e-08	2.03868e-05	8.56059
DYRK1B	3.14089	4.80817	13.5398	8.12015e-08	2.03868e-05	8.684
POU3F4	7.47682	-0.739075	13.4298	8.7849e-08	2.17765e-05	7.75386
ERG	-7.57778	-1.85978	-13.4002	8.97366e-08	2.19524e-05	7.57539
RET	6.59194	3.88189	13.367	9.19081e-08	2.19524e-05	8.29681
LUM	-7.53235	2.23075	-13.3668	9.19213e-08	2.19524e-05	7.95948
VIL1	3.36962	6.62153	13.3351	9.40426e-08	2.21884e-05	8.5284
TSPAN5	3.80337	4.90374	13.2993	9.65133e-08	2.25002e-05	8.51032
CELA2A	-7.6986	6.26914	-13.2583	9.94216e-08	2.26708e-05	8.47283
PPT2	3.63928	5.18616	13.2452	1.0037e-07	2.26708e-05	8.47958
STOM	-6.66797	2.04512	-13.2405	1.00718e-07	2.26708e-05	7.90979
CELA3B	-7.34968	6.32808	-13.205	1.03349e-07	2.29986e-05	8.44368
CSF2RB	-6.63977	-2.3199	-13.1824	1.05065e-07	2.31178e-05	7.32016
ADGRF5	-8.65102	-0.524435	-13.0727	1.13861e-07	2.45235e-05	7.60586
CTRB1	-7.95361	8.49779	-13.0627	1.14699e-07	2.45235e-05	8.33165
ESR1	-7.00655	-0.77274	-13.0566	1.1521e-07	2.45235e-05	7.52028
SPHK1	-6.41221	2.01315	-12.9995	1.20168e-07	2.52381e-05	7.78558
KCNS3	5.07839	4.95734	12.9886	1.21145e-07	2.52381e-05	8.26804
IER3	-4.59831	5.58017	-12.9479	1.24847e-07	2.56233e-05	8.26473
GLYCTK	3.65794	4.43897	12.9187	1.27579e-07	2.56233e-05	8.22532
C1QL1	3.73516	8.34799	12.8776	1.31546e-07	2.56233e-05	8.16262
PRLHR	4.85637	3.5947	12.8767	1.31636e-07	2.56233e-05	8.06197
SYNGR4	-7.81464	0.225751	-12.8722	1.32073e-07	2.56233e-05	7.5416
ZNF300	-6.75723	-1.29298	-12.8721	1.32088e-07	2.56233e-05	7.33633
EPHX1	4.16093	6.40413	12.8714	1.32153e-07	2.56233e-05	8.19604
PAM	-2.89648	8.54859	-12.7875	1.40712e-07	2.70154e-05	8.08713
IGF2BP1	6.87893	1.49144	12.7319	1.46713e-07	2.7656e-05	7.54771
ZNF585A	-7.62357	0.53119	-12.7252	1.4745e-07	2.7656e-05	7.48002
PCDHGB1	-6.31995	-2.49072	-12.7177	1.48286e-07	2.7656e-05	7.03106
KCNK17	4.82262	6.08858	12.699	1.50392e-07	2.76638e-05	8.07745
CTRL	-6.38642	3.28832	-12.668	1.53961e-07	2.76638e-05	7.80582
EHF	-6.91715	1.38167	-12.6643	1.54385e-07	2.76638e-05	7.50252
ASPDH	-6.90757	-1.80486	-12.6568	1.55263e-07	2.76638e-05	7.15202
ASCL2	5.11028	4.34299	12.6557	1.55391e-07	2.76638e-05	7.9863
MSRA	3.96068	3.64144	12.6092	1.60968e-07	2.79024e-05	7.93329
GNRH2	7.39728	-0.550685	12.59	1.63342e-07	2.79024e-05	7.31427
CH507-9B2.1	-6.73707	-1.80942	-12.5843	1.6404e-07	2.79024e-05	7.1016
LYNX1	-7.24656	-1.62312	-12.5793	1.64671e-07	2.79024e-05	7.15945
C17orf107	-6.60119	-1.55928	-12.5757	1.65124e-07	2.79024e-05	7.12628
PPP1R1A	3.0093	9.58113	12.5745	1.6528e-07	2.79024e-05	7.91865
PRSS23	-4.35338	5.50607	-12.5616	1.66906e-07	2.79361e-05	7.9763
PYY	6.261	4.65931	12.5405	1.69607e-07	2.81476e-05	7.88217
TSPAN32	7.49919	1.71604	12.5041	1.7439e-07	2.86981e-05	7.41872
USH1C	2.3876	6.01498	12.4685	1.7922e-07	2.91338e-05	7.87739
SERPINF2	6.35038	3.10926	12.4627	1.80013e-07	2.91338e-05	7.60842
EVA1C	-5.96599	-0.367553	-12.4486	1.81973e-07	2.92097e-05	7.19818
BHLHE41	-6.33045	1.6017	-12.4335	1.84098e-07	2.93106e-05	7.38638
CD9	-5.59209	4.49759	-12.4225	1.85666e-07	2.93218e-05	7.83293
CHRNA4	5.89593	-2.51017	12.3989	1.89072e-07	2.94318e-05	6.86434
SGPL1	2.66055	6.94195	12.3959	1.89508e-07	2.94318e-05	7.80039
ALX1	7.76385	-0.795941	12.3866	1.90872e-07	2.94318e-05	7.18267
ACTL10	-7.18124	-1.65994	-12.3335	1.98865e-07	2.98722e-05	7.01301
ZNF737	-5.76888	0.556594	-12.3304	1.99341e-07	2.98722e-05	7.23175
SRGN	-7.61194	-0.07958	-12.328	1.99706e-07	2.98722e-05	7.19824
CDKAL1	2.9366	5.34121	12.3272	1.99829e-07	2.98722e-05	7.79081
ACVR1C	3.13274	5.79356	12.3168	2.01451e-07	2.98864e-05	7.773
ZNF703	4.20149	3.93312	12.2814	2.07071e-07	3.03795e-05	7.71764
CRYBA2	3.81219	9.89468	12.2764	2.07877e-07	3.03795e-05	7.68364
ZNF682	-5.55262	-0.453611	-12.2427	2.13404e-07	3.0932e-05	7.0526
RASL10B	4.52876	4.39989	12.2342	2.14817e-07	3.0932e-05	7.70494
ITGAV	-2.75347	5.57604	-12.2156	2.1796e-07	3.10675e-05	7.69048
GRAP	-7.16838	-1.66321	-12.2099	2.18931e-07	3.10675e-05	6.94182
ADAMTS4	-5.56916	2.96664	-12.1898	2.22401e-07	3.12447e-05	7.49154
SDR42E1	-4.89206	1.24355	-12.1842	2.2337e-07	3.12447e-05	7.23182
SOD3	-7.32839	0.768447	-12.1601	2.27637e-07	3.14154e-05	7.15794
NFIC	-5.12973	2.73392	-12.1592	2.27799e-07	3.14154e-05	7.46573
GAST	8.20415	6.70751	12.1428	2.3074e-07	3.15984e-05	7.65415
SPOCK2	3.63759	3.87871	12.1219	2.34562e-07	3.18988e-05	7.61336
RHOH	5.41	2.0639	12.0792	2.42581e-07	3.25889e-05	7.24915
APOA4	5.89397	-2.50701	12.0654	2.45232e-07	3.25889e-05	6.68376
ZBTB7C	5.04827	1.78868	12.0583	2.46611e-07	3.25889e-05	7.2074
MRAP2	-3.95844	3.01177	-12.058	2.46684e-07	3.25889e-05	7.49208
ESPN	6.51431	0.00798519	12.0514	2.47957e-07	3.25889e-05	7.02934
COTL1	2.80244	7.5969	12.0262	2.52956e-07	3.30242e-05	7.49217
HLX	-6.60792	-1.94494	-11.992	2.59902e-07	3.37063e-05	6.74254
RAB26	3.59023	6.39759	11.9759	2.63265e-07	3.39178e-05	7.4884
BCAT2	2.69917	6.79084	11.9577	2.67085e-07	3.39415e-05	7.4511
PLEKHB1	2.78455	6.10057	11.9426	2.70334e-07	3.39415e-05	7.45978
HSPB6	-6.7336	0.245858	-11.9383	2.7126e-07	3.39415e-05	6.97615
TPSAB1	-7.78655	-1.75145	-11.9369	2.71547e-07	3.39415e-05	6.80573
GP2	-6.49172	5.92705	-11.9343	2.72115e-07	3.39415e-05	7.49472
ELAVL4	-6.90781	0.50697	-11.9	2.79668e-07	3.45248e-05	6.97472
EMP1	-7.8671	0.238907	-11.8971	2.80317e-07	3.45248e-05	6.95992
ZNF585B	-5.30505	1.14534	-11.8793	2.84345e-07	3.46588e-05	7.00661
HEPACAM2	2.87599	7.94132	11.8711	2.8622e-07	3.46588e-05	7.36002
ADGRL4	-7.89659	-0.141095	-11.8679	2.86949e-07	3.46588e-05	6.91565
RTP4	-6.75736	-1.47262	-11.8567	2.89537e-07	3.46588e-05	6.73728
FTCD	4.83437	3.28598	11.8536	2.90254e-07	3.46588e-05	7.31144
HSPB1	-3.8872	6.85275	-11.8445	2.92374e-07	3.47004e-05	7.36537
LRRC42	2.00606	6.27739	11.8331	2.95078e-07	3.48104e-05	7.35525
T	5.7563	-2.55612	11.8133	2.99794e-07	3.49659e-05	6.5272
CNTN1	-3.17477	6.03456	-11.8126	2.99967e-07	3.49659e-05	7.35549
APOC1	6.64059	4.50987	11.7902	3.05426e-07	3.51745e-05	7.30553
DCC	5.68252	1.64725	11.7884	3.05878e-07	3.51745e-05	6.98065
DLL4	3.22376	4.9411	11.7817	3.07533e-07	3.51745e-05	7.36956
BTBD17	6.55188	4.18992	11.776	3.08942e-07	3.51745e-05	7.26934
TGOLN2	-2.04809	6.63035	-11.7556	3.14082e-07	3.5542e-05	7.27947
ITIH1	8.72965	3.23166	11.7488	3.158e-07	3.5542e-05	6.9887
MAPK3	3.23962	4.1054	11.7243	3.22127e-07	3.6047e-05	7.32405
ZNF572	-7.12417	-1.69531	-11.6946	3.2997e-07	3.66105e-05	6.62938
ASTN2	3.94753	4.66713	11.6911	3.30902e-07	3.66105e-05	7.30163
HIST1H2AI	5.88232	-2.51651	11.6555	3.40632e-07	3.74753e-05	6.44704
RWDD2B	-6.79351	-0.32788	-11.612	3.52921e-07	3.84794e-05	6.71736
B4GALNT1	-6.31979	-2.09473	-11.5972	3.57203e-07	3.84794e-05	6.46987
ZNF680	-6.73874	0.511189	-11.5971	3.57252e-07	3.84794e-05	6.77834
GALNT3	-3.25375	4.51834	-11.5958	3.57619e-07	3.84794e-05	7.22332
PPP2R3B	2.80235	4.45747	11.5726	3.64471e-07	3.88237e-05	7.20523
HIST1H3H	5.83879	1.02899	11.5716	3.64784e-07	3.88237e-05	6.79408
NEURL1	2.15046	6.62312	11.5557	3.69544e-07	3.91177e-05	7.11491
TNP1	7.3123	-1.34711	11.5153	3.82024e-07	3.9968e-05	6.59098
ADRA2A	3.99679	5.72796	11.512	3.83068e-07	3.9968e-05	7.13603
PPP1R16B	-7.11347	-2.07989	-11.5038	3.85643e-07	3.9968e-05	6.46567
CRB2	7.68722	-0.811787	11.5035	3.8574e-07	3.9968e-05	6.63723
CTSF	-8.22737	0.615627	-11.4604	3.99697e-07	4.10567e-05	6.69848
SLC26A6	3.09349	4.73467	11.4582	4.00441e-07	4.10567e-05	7.10874
STMN2	2.51639	6.93984	11.4402	4.06447e-07	4.1286e-05	7.01186
ACE2	-6.53102	-1.57965	-11.4388	4.06894e-07	4.1286e-05	6.45616
LIN28B	7.14596	-0.504027	11.4289	4.10243e-07	4.13121e-05	6.60025
CALB2	7.93942	5.22328	11.4206	4.13077e-07	4.13121e-05	7.03157
SLC25A53	2.91971	4.87426	11.4194	4.1348e-07	4.13121e-05	7.07128
ZNF37A	-5.98849	1.831	-11.4013	4.19736e-07	4.16637e-05	6.75911
NAP1L5	-7.6507	0.875178	-11.3909	4.23397e-07	4.16637e-05	6.66556
CTRB2	-7.6053	9.25096	-11.3906	4.23499e-07	4.16637e-05	6.97443
SLITRK1	3.9532	2.30272	11.3814	4.26728e-07	4.16637e-05	6.88548
ANXA1	-6.23993	0.993649	-11.3757	4.28753e-07	4.16637e-05	6.65935
IGDCC3	8.24074	0.841732	11.3678	4.31598e-07	4.16637e-05	6.64443
APOA1	8.87336	5.24462	11.367	4.31891e-07	4.16637e-05	6.95221
PCBD1	2.49587	6.91262	11.3532	4.36867e-07	4.17893e-05	6.93764
ATL3	-2.69793	4.29729	-11.3516	4.37462e-07	4.17893e-05	7.02251
AMIGO2	3.4195	4.16833	11.3441	4.40207e-07	4.18474e-05	7.01913
CNGA4	6.30112	1.39949	11.3368	4.42881e-07	4.18983e-05	6.65599
SERF1B	2.2627	5.6704	11.319	4.49518e-07	4.21171e-05	6.94674
TNFRSF12A	-6.11457	5.09654	-11.3147	4.51132e-07	4.21171e-05	6.99424
SORL1	-3.34354	4.85793	-11.3133	4.51647e-07	4.21171e-05	6.98238
SPG20	-4.33681	4.00089	-11.307	4.54016e-07	4.21374e-05	6.98065
ZNF439	-6.26865	0.154367	-11.2844	4.62677e-07	4.2572e-05	6.53601
ENPP5	-2.65728	4.89066	-11.2833	4.63103e-07	4.2572e-05	6.94748
KCNK16	3.43649	7.91103	11.2761	4.65921e-07	4.2572e-05	6.85854
FAM43A	-7.60135	-1.05388	-11.2723	4.67394e-07	4.2572e-05	6.45123
NETO1	7.61954	0.486127	11.2497	4.76365e-07	4.31882e-05	6.54832
PRSS2	-7.38264	10.5985	-11.2304	4.84122e-07	4.36892e-05	6.82093
TNFRSF4	-6.47145	-2.42092	-11.2161	4.90001e-07	4.40169e-05	6.20173
2017-03-08	1.788	5.92236	11.1876	5.01912e-07	4.4881e-05	6.81697
CD14	-7.61731	0.5005	-11.1771	5.06372e-07	4.5074e-05	6.49886
MUC13	-7.0541	2.77674	-11.1703	5.09283e-07	4.5128e-05	6.65767
KRBOX1	-6.13925	-1.27969	-11.1158	5.33288e-07	4.70422e-05	6.26757
QPRT	4.78989	5.3831	11.1012	5.39962e-07	4.72387e-05	6.81228
CHGB	-3.08845	10.449	-11.0962	5.42246e-07	4.72387e-05	6.68401
NELL1	8.01267	1.82486	11.0951	5.42752e-07	4.72387e-05	6.49464
LY96	-6.32464	-2.49563	-11.0536	5.6227e-07	4.8721e-05	6.081
SLC40A1	-2.93096	5.06715	-11.048	5.64935e-07	4.87362e-05	6.74215
TSPYL5	-7.52275	1.846	-11.0329	5.72286e-07	4.9066e-05	6.45745
PEG3	-8.80947	0.188673	-11.0299	5.73769e-07	4.9066e-05	6.38457
PM20D1	-6.38792	-0.955117	-11.0232	5.77027e-07	4.91301e-05	6.25391
ARHGEF37	-5.44056	0.483625	-11.0117	5.82733e-07	4.94012e-05	6.36279
ZNF395	-2.10687	5.4911	-10.999	5.89092e-07	4.94365e-05	6.66797
FAM179A	3.25358	3.16305	10.9974	5.89928e-07	4.94365e-05	6.7023
FCGRT	2.37251	6.81758	10.9958	5.90724e-07	4.94365e-05	6.62593
ITGBL1	-6.69197	-2.28833	-10.956	6.11226e-07	5.09346e-05	6.06852
RGS8	5.1261	-2.88998	10.9468	6.16044e-07	5.11186e-05	5.91895
IGSF21	4.0784	3.27766	10.9392	6.20084e-07	5.11802e-05	6.64033
GLTPD2	5.4653	2.61866	10.9315	6.24223e-07	5.11802e-05	6.5151
C11orf21	6.87555	-0.400443	10.9209	6.29958e-07	5.11802e-05	6.26026
CTNNBIP1	2.38666	4.89677	10.9164	6.32397e-07	5.11802e-05	6.63348
TMEM37	3.79851	6.75083	10.9098	6.36012e-07	5.11802e-05	6.57166
GUCY1B3	-3.96415	3.93928	-10.9092	6.36326e-07	5.11802e-05	6.65568
TSPAN1	3.94228	6.82557	10.9081	6.36908e-07	5.11802e-05	6.56993
SLC38A3	5.91758	4.70134	10.9067	6.37694e-07	5.11802e-05	6.64528
ABCG2	4.12779	3.68498	10.8903	6.4677e-07	5.16967e-05	6.62466
ADARB2	6.04381	1.5866	10.8735	6.56246e-07	5.2224e-05	6.33717
DACT2	4.08445	4.02302	10.8692	6.587e-07	5.2224e-05	6.61882
HENMT1	-6.76607	-1.86154	-10.853	6.67969e-07	5.273e-05	6.05415
PNLIPRP1	-8.12988	4.64099	-10.8487	6.70467e-07	5.273e-05	6.54973
GSTM2	3.5171	5.3246	10.8436	6.73446e-07	5.27524e-05	6.57086
OSBP2	3.13587	4.41193	10.8353	6.78307e-07	5.29214e-05	6.5897
RAB33A	3.05491	2.98575	10.823	6.85584e-07	5.32769e-05	6.5529
FGFR4	3.75535	5.04911	10.7985	7.0033e-07	5.38692e-05	6.54667
ACTRT2	7.25545	-1.75093	10.7945	7.02757e-07	5.38692e-05	6.077
PCDH10	3.21151	3.65061	10.7923	7.04089e-07	5.38692e-05	6.55417
ISG15	4.48944	6.23247	10.7921	7.04208e-07	5.38692e-05	6.50365
KLK12	6.64814	-0.94866	10.7692	7.18393e-07	5.46966e-05	6.10246
KHK	4.25931	4.43973	10.7627	7.22453e-07	5.46966e-05	6.5323
RASGRP3	-6.96701	1.21281	-10.7588	7.24929e-07	5.46966e-05	6.23642
ORMDL3	2.08538	6.40912	10.7568	7.26197e-07	5.46966e-05	6.42069
PCDHB2	3.7554	3.33469	10.7463	7.3286e-07	5.4987e-05	6.49536
QPCT	-5.78504	5.45096	-10.734	7.40774e-07	5.53092e-05	6.49754
FXYD5	-5.75545	2.9561	-10.7309	7.42804e-07	5.53092e-05	6.40506
IGF2BP3	5.79263	0.759336	10.7252	7.46553e-07	5.53778e-05	6.18697
PLPPR5	3.89443	3.13687	10.7188	7.50725e-07	5.54772e-05	6.45688
AK5	3.71278	3.35993	10.7125	7.54845e-07	5.55599e-05	6.46971
BEST3	-4.99639	-1.13017	-10.7049	7.59938e-07	5.55599e-05	5.96059
UNC119	2.06662	5.70216	10.7042	7.60357e-07	5.55599e-05	6.40123
ADAMTSL1	4.26028	2.80312	10.6962	7.65711e-07	5.57432e-05	6.40131
PDE2A	4.40464	4.33605	10.6896	7.70142e-07	5.58581e-05	6.46892
C1orf95	7.29587	0.473842	10.6845	7.73597e-07	5.59017e-05	6.14702
RORC	-7.80298	0.794939	-10.6724	7.81897e-07	5.62937e-05	6.15365
ANKS4B	4.77011	3.6783	10.6659	7.86381e-07	5.64091e-05	6.42387
RDH12	4.98929	2.54433	10.6332	8.09287e-07	5.73362e-05	6.30016
ACTN2	-5.46062	-2.91417	-10.6323	8.09933e-07	5.73362e-05	5.7084
ITGB1	-1.78527	8.80622	-10.6318	8.10305e-07	5.73362e-05	6.26332
CNTNAP2	6.12609	2.7554	10.6308	8.11016e-07	5.73362e-05	6.26617
ZNF229	-6.72925	-0.900803	-10.6232	8.16464e-07	5.74727e-05	5.99403
FAM107B	-2.88565	5.57539	-10.6199	8.18816e-07	5.74727e-05	6.33843
PDIA2	-7.81243	2.59413	-10.6012	8.32495e-07	5.82241e-05	6.17877
MAP4K2	2.63397	4.19969	10.5914	8.39689e-07	5.828e-05	6.37678
CDKN1A	-3.53407	6.53865	-10.5907	8.40235e-07	5.828e-05	6.28028
CRYAB	-8.04032	0.0225604	-10.5817	8.4694e-07	5.828e-05	6.05113
FOXF1	-6.67308	-1.50513	-10.5801	8.48096e-07	5.828e-05	5.9025
ZNF354C	-7.03246	-1.31628	-10.576	8.51193e-07	5.828e-05	5.93157
COA4	1.91077	6.29217	10.5672	8.57885e-07	5.828e-05	6.24966
TPH1	7.00656	5.76086	10.5638	8.60431e-07	5.828e-05	6.35993
CENPVP1	5.43528	-1.55086	10.5607	8.62861e-07	5.828e-05	5.85021
RP11-141O19.1	5.43528	-1.55086	10.5607	8.62861e-07	5.828e-05	5.85021
THSD4	4.49972	4.74095	10.5582	8.64701e-07	5.828e-05	6.35314
ZNF559	-4.53669	1.65086	-10.5565	8.66031e-07	5.828e-05	6.16829
SLC39A4	-6.25686	0.709288	-10.5521	8.69462e-07	5.83105e-05	6.05616
SLC29A4	3.12732	8.00387	10.5311	8.85803e-07	5.92037e-05	6.18513
VWCE	4.91674	0.570253	10.515	8.98526e-07	5.98498e-05	6.01114
MUM1L1	-7.26964	-0.653126	-10.5057	9.05998e-07	6.01429e-05	5.94271
PTHLH	5.18279	3.34339	10.4858	9.22173e-07	6.08374e-05	6.24125
CEBPA	4.66806	3.40735	10.4852	9.22673e-07	6.08374e-05	6.25899
USP41	4.20182	0.573669	10.4706	9.34821e-07	6.14316e-05	5.966
RASGRP2	6.05999	-0.851319	10.4534	9.49261e-07	6.21718e-05	5.86922
IAPP	-6.74663	7.9303	-10.4312	9.68286e-07	6.32065e-05	6.14009
KLK1	-7.68447	3.14922	-10.4182	9.7961e-07	6.36083e-05	6.09362
C2CD4C	5.91725	1.91689	10.4161	9.81492e-07	6.36083e-05	6.01688
SDS	-6.45494	-1.45032	-10.413	9.84187e-07	6.36083e-05	5.77926
MAPK12	3.57978	4.22064	10.3911	1.00378e-06	6.46614e-05	6.20675
ZSCAN1	-6.73275	-1.87627	-10.3825	1.01153e-06	6.47002e-05	5.72636
ASIC2	5.99322	2.96733	10.3807	1.01321e-06	6.47002e-05	6.09376
ZNF626	-4.79897	1.29142	-10.376	1.01748e-06	6.47002e-05	5.97684
FGFBP1	-7.2683	-0.492884	-10.3732	1.02003e-06	6.47002e-05	5.85807
CUZD1	-7.86803	7.0132	-10.372	1.02113e-06	6.47002e-05	6.15353
RGS5	-5.21696	2.84964	-10.3682	1.02461e-06	6.47002e-05	6.1196
GNG12	-2.44446	5.75664	-10.3641	1.02843e-06	6.47002e-05	6.08604
ZNF736	-6.82061	-1.14632	-10.3605	1.03172e-06	6.47002e-05	5.78422
FABP4	-7.56873	-1.86451	-10.358	1.03412e-06	6.47002e-05	5.74628
COL4A6	7.73702	-0.453473	10.3503	1.04128e-06	6.47707e-05	5.85649
AMBP	4.98348	7.48212	10.3476	1.04385e-06	6.47707e-05	6.05133
USP18	3.26085	4.88037	10.3462	1.04517e-06	6.47707e-05	6.13947
ZNF502	-6.55875	-0.603313	-10.341	1.05001e-06	6.48656e-05	5.80998
DIRAS3	-7.62278	0.951624	-10.3343	1.05644e-06	6.50573e-05	5.90595
KIF19	3.62431	4.19661	10.3239	1.06641e-06	6.54653e-05	6.14705
GRIP2	5.1813	0.097333	10.3179	1.07213e-06	6.5611e-05	5.83146
PAQR8	2.70264	4.02484	10.3086	1.08122e-06	6.5961e-05	6.12952
KCTD17	2.6793	3.97129	10.3019	1.0878e-06	6.61193e-05	6.12466
SYCN	-7.68184	4.44306	-10.2991	1.09057e-06	6.61193e-05	6.09553
RAB31	-3.07953	3.5341	-10.2814	1.1082e-06	6.67997e-05	6.11146
HPCAL4	-6.58696	-2.35332	-10.2723	1.11735e-06	6.67997e-05	5.59011
ATP2A3	2.62135	8.61479	10.2709	1.11881e-06	6.67997e-05	5.93055
GIMAP7	-6.67508	-2.31301	-10.2701	1.11956e-06	6.67997e-05	5.59688
CYP2C19	7.68182	-0.566236	10.268	1.12168e-06	6.67997e-05	5.78588
HOXB6	-5.79598	-2.74253	-10.2675	1.12225e-06	6.67997e-05	5.50362
COX7A1	-6.34285	1.53444	-10.2438	1.14662e-06	6.80434e-05	5.86105
RP11-723O4.6	4.98997	0.522045	10.2299	1.1612e-06	6.86431e-05	5.79334
APOC3	8.43281	2.94795	10.2275	1.16374e-06	6.86431e-05	5.87125
CTPS1	2.25119	5.36597	10.2187	1.17314e-06	6.89897e-05	5.97388
DMGDH	-6.41667	-2.44736	-10.2083	1.18432e-06	6.94386e-05	5.52524
TUBB3	2.79333	6.63956	10.2021	1.19099e-06	6.96211e-05	5.90766
EVL	3.15088	3.84041	10.1971	1.1965e-06	6.97354e-05	6.03528
APOL6	-3.98275	2.66017	-10.1884	1.20599e-06	7.00799e-05	5.98953
GSG1	3.9491	2.29357	10.1843	1.21053e-06	7.01353e-05	5.94398
TNFRSF11B	-5.82586	1.45482	-10.1734	1.22266e-06	7.06291e-05	5.80918
DPT	-7.47563	-0.22693	-10.1491	1.25018e-06	7.20065e-05	5.70721
STAC	7.11866	3.29853	10.1358	1.26551e-06	7.24812e-05	5.87708
RIN2	-3.92554	3.42377	-10.1355	1.26582e-06	7.24812e-05	5.97772
NBEAL2	2.9136	5.95203	10.13	1.27227e-06	7.24998e-05	5.87235
DIO1	7.76843	1.81976	10.1266	1.27624e-06	7.24998e-05	5.76838
NEUROD1	2.53899	7.96529	10.1257	1.27725e-06	7.24998e-05	5.79878
IL6ST	-3.01178	5.89487	-10.1076	1.29865e-06	7.32569e-05	5.84808
APOE	4.91859	6.48367	10.1045	1.30242e-06	7.32569e-05	5.86949
SCN1B	-3.26909	2.83462	-10.1044	1.30248e-06	7.32569e-05	5.9395
FOXO4	3.75109	2.10975	10.1018	1.30555e-06	7.32569e-05	5.86453
ADAMTSL2	-7.17826	1.52152	-10.0874	1.32308e-06	7.38807e-05	5.7333
RASSF8	-4.18921	1.93893	-10.0864	1.32422e-06	7.38807e-05	5.83496
KIF26B	-5.87732	-0.935037	-10.0748	1.33851e-06	7.4466e-05	5.56311
PTGER2	4.95574	2.69538	10.0713	1.34275e-06	7.44902e-05	5.85154
IGF2	5	7.4745	10.0639	1.35195e-06	7.47764e-05	5.78295
IHH	8.6621	1.80128	10.0611	1.35554e-06	7.47764e-05	5.70954
NEUROG3	8.02533	1.97417	10.0548	1.36334e-06	7.48163e-05	5.71333
CEL	-8.16771	6.7268	-10.0544	1.36391e-06	7.48163e-05	5.87912
PCDHGA3	-6.46475	-2.42931	-10.0288	1.39659e-06	7.6395e-05	5.39996
NACAD	2.71006	4.49407	10.0228	1.40439e-06	7.66076e-05	5.84807
BACE1	2.00171	5.89929	10.0196	1.4085e-06	7.66184e-05	5.75182
ZNF583	-6.24447	-0.159161	-10.0134	1.41657e-06	7.68442e-05	5.58977
OPRK1	6.46836	0.809761	10.0044	1.42851e-06	7.71761e-05	5.64163
TUBA8	-4.5487	0.622483	-10.0028	1.43057e-06	7.71761e-05	5.61086
C1orf210	2.38123	4.96016	9.99125	1.44601e-06	7.77946e-05	5.78509
TEK	-6.15421	-2.16709	-9.98203	1.45844e-06	7.81366e-05	5.37991
AIF1	6.10775	2.9367	9.98063	1.46035e-06	7.81366e-05	5.75488
REG1A	-7.29871	11.0679	-9.97192	1.47221e-06	7.82028e-05	5.6589
WDR86	5.33638	0.420684	9.96957	1.47542e-06	7.82028e-05	5.58761
DLK2	3.50912	3.43629	9.96851	1.47688e-06	7.82028e-05	5.82753
C9orf16	3.28028	5.81333	9.96802	1.47756e-06	7.82028e-05	5.7342
LMX1B	6.25589	2.08816	9.96207	1.48576e-06	7.84248e-05	5.6595
ASIC1	5.57105	1.89966	9.94769	1.50579e-06	7.90934e-05	5.65572
IQGAP1	-2.57595	6.06032	-9.94718	1.5065e-06	7.90934e-05	5.67811
KCNH6	3.78541	5.5409	9.94234	1.51331e-06	7.9186e-05	5.7373
NLGN3	5.62156	1.95454	9.94018	1.51635e-06	7.9186e-05	5.65245
ORAI3	2.37378	5.62155	9.93419	1.52484e-06	7.94176e-05	5.69132
NLRP2	3.98258	3.95708	9.92141	1.54314e-06	8.01458e-05	5.78586
C14orf93	3.34985	4.04785	9.91873	1.54701e-06	8.01458e-05	5.77817
BRINP3	7.76766	1.09589	9.91575	1.55132e-06	8.01569e-05	5.57906
EDN3	-6.49528	2.84534	-9.91226	1.55639e-06	8.02074e-05	5.6938
PSTPIP1	7.11113	0.0957391	9.90505	1.5669e-06	8.05372e-05	5.53283
LIN7A	4.00957	2.31771	9.89092	1.58775e-06	8.12096e-05	5.69646
HOPX	-3.7115	4.53053	-9.89057	1.58828e-06	8.12096e-05	5.73109
FRZB	-6.38075	-0.0146551	-9.88587	1.59528e-06	8.13552e-05	5.50072
AL589743.1	-5.40075	-2.93522	-9.85587	1.64079e-06	8.32577e-05	5.17221
EDNRB	-8.48537	0.813824	-9.85567	1.64109e-06	8.32577e-05	5.52144
AADAC	-8.32039	-0.09633	-9.84404	1.65912e-06	8.3955e-05	5.48096
IL1R1	-4.30076	3.93982	-9.8338	1.67517e-06	8.45485e-05	5.70421
BAALC	4.47313	5.6651	9.83012	1.68098e-06	8.46238e-05	5.64274
VWF	-6.96713	-0.448314	-9.82236	1.6933e-06	8.47274e-05	5.43094
NETO2	2.75946	3.53519	9.82161	1.69449e-06	8.47274e-05	5.69297
MBNL1	-2.20687	4.96439	-9.82065	1.69602e-06	8.47274e-05	5.60712
ADIRF	-8.52	-0.60282	-9.81393	1.70679e-06	8.49752e-05	5.43796
ZNF568	-4.69	1.29531	-9.81086	1.71174e-06	8.49752e-05	5.52697
DCN	-6.88494	1.63859	-9.80946	1.714e-06	8.49752e-05	5.5122
ANK1	4.61729	2.98087	9.79939	1.73034e-06	8.55689e-05	5.64396
SLC27A2	2.26257	4.10678	9.7945	1.73835e-06	8.56388e-05	5.6432
TMEM86B	3.40188	3.48022	9.79319	1.7405e-06	8.56388e-05	5.66802
JUNB	-3.05174	6.52048	-9.7883	1.74855e-06	8.58192e-05	5.51015
ETS1	-2.76629	3.43196	-9.75288	1.8081e-06	8.852e-05	5.62785
MLLT11	2.12202	6.24025	9.72451	1.8574e-06	9.07067e-05	5.4498
EMCN	-6.09791	-1.48822	-9.71701	1.87067e-06	9.11277e-05	5.24426
TBCB	1.81746	7.11361	9.71329	1.87729e-06	9.12231e-05	5.40643
ESM1	-6.71923	0.77937	-9.70724	1.88811e-06	9.15219e-05	5.39879
F7	5.12555	1.96501	9.70203	1.89749e-06	9.17494e-05	5.46991
SEMA3A	3.76827	1.72711	9.67536	1.94629e-06	9.38775e-05	5.46324
PMM1	2.07125	5.25636	9.65584	1.98287e-06	9.53421e-05	5.43443
PDE8B	-4.66996	1.75769	-9.65299	1.98827e-06	9.53421e-05	5.43747
ESAM	-5.12043	1.6418	-9.65141	1.99126e-06	9.53421e-05	5.41557
GNG11	-6.34899	1.96794	-9.63826	2.01645e-06	9.60773e-05	5.3986
PCDH11X	7.24139	-0.035169	9.63809	2.01678e-06	9.60773e-05	5.3111
NKX2-3	-5.22093	-3.03531	-9.63225	2.02807e-06	9.60773e-05	4.98893
PCDHA6	-5.11801	0.308934	-9.6316	2.02934e-06	9.60773e-05	5.29806
CMTM3	2.92672	5.11767	9.63067	2.03115e-06	9.60773e-05	5.43918
OXCT1	-8.18238	0.25525	-9.62738	2.03754e-06	9.61475e-05	5.31619
PGR	-6.66582	0.125944	-9.62479	2.0426e-06	9.61546e-05	5.30045
ARHGAP6	4.33114	2.31303	9.62114	2.04976e-06	9.626e-05	5.45214
IFIT1	2.82677	5.02642	9.61663	2.05862e-06	9.6445e-05	5.42839
CEBPZOS	-5.62388	2.22776	-9.59795	2.09583e-06	9.75902e-05	5.40299
SORCS2	5.47353	0.400751	9.59711	2.09753e-06	9.75902e-05	5.28504
RAB38	4.63627	3.2956	9.59686	2.09802e-06	9.75902e-05	5.47438
FABP7	5.78058	-0.21364	9.59177	2.1083e-06	9.78361e-05	5.24787
F5	-6.07467	-0.898483	-9.56452	2.16425e-06	0.000100195	5.17327
KREMEN2	6.98696	-0.975981	9.54845	2.19798e-06	0.000101469	5.18646
NOTUM	5.7376	-0.383589	9.54417	2.20707e-06	0.000101469	5.19883
GPR142	3.38585	3.14935	9.54234	2.21097e-06	0.000101469	5.43185
MVB12B	2.68076	3.44651	9.53922	2.21763e-06	0.000101469	5.42783
TCEAL6	-6.46235	-1.43682	-9.5392	2.21767e-06	0.000101469	5.12108
RERG	3.38265	4.03757	9.52556	2.24706e-06	0.000102181	5.40565
CLDN18	6.54041	2.62434	9.52546	2.24727e-06	0.000102181	5.32498
FBXO4	-3.57447	1.94422	-9.52215	2.25446e-06	0.000102181	5.36321
PLD5	5.30818	0.918993	9.52146	2.25597e-06	0.000102181	5.245
ZAP70	6.64372	-0.821424	9.51958	2.26007e-06	0.000102181	5.16629
OSR1	5.84061	0.852017	9.51753	2.26455e-06	0.000102181	5.24157
TGM3	6.98007	-0.418621	9.5066	2.2886e-06	0.00010295	5.182
ZNF662	-4.00943	-0.632462	-9.50501	2.29211e-06	0.00010295	5.09207
RNF183	4.15426	1.44348	9.4984	2.30683e-06	0.000103142	5.27408
STMN1	2.75555	7.81944	9.49768	2.30844e-06	0.000103142	5.18171
LSS	2.61195	6.77635	9.4955	2.31331e-06	0.000103142	5.20596
GSTA4	2.38067	5.91308	9.49366	2.31743e-06	0.000103142	5.24006
CPA3	-6.75881	-2.26454	-9.48321	2.34101e-06	0.000103847	5.01669
AC009133.22	4.72776	2.44984	9.48194	2.34388e-06	0.000103847	5.32635
TDO2	6.80184	3.12765	9.4759	2.35766e-06	0.000104221	5.30733
NHLRC4	6.16562	-2.0245	9.46197	2.38973e-06	0.000105324	5.01107
FAXDC2	5.29398	2.83247	9.45895	2.39674e-06	0.000105324	5.31467
C10orf128	-6.13479	-2.18718	-9.45809	2.39874e-06	0.000105324	4.97774
JDP2	-4.37133	0.454785	-9.44924	2.41945e-06	0.000105996	5.14498
ZNF493	-5.00013	1.38264	-9.44043	2.44027e-06	0.000106637	5.21391
PDXP	2.52672	6.75078	9.43845	2.44497e-06	0.000106637	5.14757
PNPLA3	4.2627	1.64738	9.43207	2.46021e-06	0.000106661	5.23301
APCDD1L	-6.52926	-1.20149	-9.43035	2.46432e-06	0.000106661	5.0525
ASIC4	6.62238	-0.899688	9.42994	2.4653e-06	0.000106661	5.08822
CDH8	4.89735	1.2228	9.4291	2.46731e-06	0.000106661	5.17967
VDR	-4.24421	1.77372	-9.42009	2.48907e-06	0.000107365	5.24408
AGR2	5.33772	4.61398	9.40115	2.53545e-06	0.000109125	5.29397
SLC7A9	4.7351	-0.820551	9.38713	2.57039e-06	0.000110386	5.01482
HEXB	-1.91923	6.82885	-9.37413	2.60327e-06	0.000111553	5.0693
ACSL5	-5.98333	-1.86815	-9.37132	2.61043e-06	0.000111612	4.93152
RASSF10	4.78956	-3.06342	9.36913	2.61605e-06	0.000111612	4.79031
TMEM257	5.12556	-2.86321	9.3466	2.6744e-06	0.000113854	4.80823
MGAT5B	4.37075	0.421224	9.33732	2.69886e-06	0.000114646	5.05537
SERGEF	2.03664	5.65512	9.32798	2.72372e-06	0.000115212	5.0792
PLXNB3	-6.22278	-2.14568	-9.3279	2.72394e-06	0.000115212	4.88123
WDR54	1.97387	5.60259	9.32383	2.73485e-06	0.000115423	5.0769
LMCD1	-4.69275	3.72585	-9.32013	2.7448e-06	0.000115594	5.22095
PCDHGA4	-6.22134	-2.53433	-9.30032	2.79882e-06	0.000117617	4.82625
SLC2A7	4.78807	-3.03527	9.29569	2.8116e-06	0.000117695	4.73842
BMP7	4.51062	1.51952	9.29328	2.81827e-06	0.000117695	5.09098
CAMSAP3	1.98222	5.54152	9.29264	2.82006e-06	0.000117695	5.04854
NRXN2	4.41717	1.26606	9.29096	2.82472e-06	0.000117695	5.06842
ENDOG	1.85894	5.4469	9.28709	2.83551e-06	0.000117894	5.04638
PSMB5	1.87231	8.09122	9.28197	2.84986e-06	0.000118239	4.95052
BEND6	-6.00476	-0.375054	-9.27158	2.87921e-06	0.000119204	4.96763
SMIM14	-1.60764	5.89855	-9.25874	2.91596e-06	0.000120321	4.98147
LDOC1	1.79134	6.57764	9.25639	2.92274e-06	0.000120321	4.95737
GLP2R	-5.07294	-3.10062	-9.25253	2.93392e-06	0.000120321	4.68928
FAM107A	-6.14935	-1.19418	-9.25229	2.9346e-06	0.000120321	4.89658
DPCD	1.6736	5.74579	9.25011	2.94095e-06	0.000120321	4.98701
HSFX1	-5.05982	-3.11191	-9.24939	2.94304e-06	0.000120321	4.68481
CYP2C8	6.17804	2.72684	9.23852	2.97484e-06	0.000121367	5.08697
GZMH	5.36028	-1.9457	9.23344	2.98986e-06	0.000121717	4.81028
ZNF506	-3.17396	2.72956	-9.23141	2.99585e-06	0.000121717	5.13421
2017-03-11	5.03521	0.563978	9.2229	3.02122e-06	0.000122439	4.97214
CDH2	3.47265	4.76348	9.22127	3.02612e-06	0.000122439	5.06871
OVOS2	7.05913	2.74423	9.21708	3.0387e-06	0.00012249	5.04235
FKBP5	-2.84471	4.17449	-9.21669	3.03988e-06	0.00012249	5.07429
IER5	-3.91325	2.30076	-9.21436	3.04691e-06	0.000122521	5.09861
SERPINE2	-3.89694	4.63894	-9.2095	3.06164e-06	0.000122861	5.06249
COL14A1	-6.78	-1.29216	-9.20309	3.08118e-06	0.000123392	4.86398
C1QL3	4.03625	1.96922	9.19964	3.09175e-06	0.000123563	5.05498
KLHL4	4.57371	0.825416	9.19344	3.11085e-06	0.000124073	4.95384
RNF8	1.7811	5.26043	9.18634	3.13287e-06	0.000124441	4.95304
FSD1	7.81147	1.58421	9.18569	3.13492e-06	0.000124441	4.97218
PGP	2.15036	5.51674	9.18433	3.13914e-06	0.000124441	4.94244
PRKCH	2.15073	5.07095	9.18003	3.1526e-06	0.00012463	4.96729
CBLN4	-6.11354	-1.79508	-9.17875	3.15663e-06	0.00012463	4.78617
DIO3	4.26083	0.638019	9.16658	3.1951e-06	0.000125775	4.91784
FLT1	-5.6298	0.600536	-9.16552	3.19848e-06	0.000125775	4.92396
TMEM190	6.61257	2.53976	9.15705	3.22557e-06	0.000126521	4.98722
ADCY2	3.20814	4.18706	9.15556	3.23038e-06	0.000126521	5.02979
CDK5	2.54106	5.01684	9.15271	3.23956e-06	0.000126627	4.95394
HES6	1.99625	4.77064	9.1491	3.25124e-06	0.000126831	4.9538
CLCN1	5.61506	-1.64011	9.14657	3.25948e-06	0.000126899	4.77264
AMER3	2.88479	4.24411	9.14366	3.26896e-06	0.000127016	5.00676
CYB5R2	5.78629	2.82918	9.13385	3.30112e-06	0.000128012	5.00419
SYNE2	-3.9572	4.08896	-9.1246	3.33178e-06	0.000128945	5.00938
GPD1	3.013	5.62759	9.10824	3.38675e-06	0.000130639	4.87865
MEDAG	-9.2225	-0.237253	-9.10624	3.39355e-06	0.000130639	4.86129
GCHFR	2.87477	5.3232	9.10564	3.39557e-06	0.000130639	4.89264
EDIL3	-1.51057	6.1363	-9.08678	3.46036e-06	0.000132871	4.79071
CD44	-5.61449	6.36232	-9.07873	3.48841e-06	0.000133686	4.8654
CXCL14	4.6194	1.11236	9.06635	3.53205e-06	0.000135006	4.85643
FAM162B	4.67642	2.85204	9.06469	3.53797e-06	0.000135006	4.96057
F2RL1	-4.26869	3.43651	-9.06312	3.54354e-06	0.000135006	4.97052
CD93	-6.93156	-0.662304	-9.05902	3.55817e-06	0.0001353	4.78251
CD55	-2.63497	5.09644	-9.04815	3.5973e-06	0.000136523	4.83018
NEDD9	-2.87617	4.48681	-9.04603	3.60497e-06	0.000136549	4.8788
SRGAP2C	-2.68447	3.05797	-9.03971	3.62801e-06	0.000137041	4.94455
EPSTI1	2.85743	3.8858	9.03863	3.63194e-06	0.000137041	4.92112
OLFML3	2.63484	3.07429	9.02118	3.69639e-06	0.000139095	4.92838
SUSD6	-2.42619	3.99477	-9.02006	3.70058e-06	0.000139095	4.87629
CLPS	-6.25394	7.25619	-9.01014	3.73783e-06	0.000139858	4.75423
TGFA	-8.04199	-0.267746	-9.00848	3.74407e-06	0.000139858	4.76684
TH	6.75404	2.70003	9.00834	3.7446e-06	0.000139858	4.85746
MYOT	-4.66629	-3.31123	-9.00669	3.75087e-06	0.000139858	4.46018
GUCY1A3	-2.75939	4.05624	-9.00518	3.75658e-06	0.000139858	4.8636
SLC17A8	6.18617	-1.53708	9.00151	3.77055e-06	0.000140111	4.67456
TCAF2	-2.5557	2.93771	-8.98786	3.82296e-06	0.00014179	4.89461
OGN	-5.40789	-2.93252	-8.97986	3.85402e-06	0.000142672	4.50178
BIN1	1.76395	4.62123	8.9762	3.86833e-06	0.000142931	4.78026
STRADB	1.70792	5.35207	8.9711	3.88837e-06	0.000143401	4.72024
OAF	-3.902	3.12621	-8.96449	3.9145e-06	0.000144093	4.87414
SMAD7	-4.38475	1.58725	-8.95787	3.94089e-06	0.000144793	4.80649
GPR153	4.00899	3.5588	8.95187	3.96494e-06	0.000145404	4.85973
CCDC109B	-3.09867	3.18073	-8.94989	3.97292e-06	0.000145424	4.8548
FABP3	5.94194	2.3666	8.94744	3.9828e-06	0.000145513	4.80154
TFAP2C	4.97557	0.896307	8.94325	3.99981e-06	0.000145624	4.73611
SLC16A2	2.50448	3.88139	8.94303	4.00069e-06	0.000145624	4.81644
TMEFF1	6.51985	-1.39218	8.93917	4.0164e-06	0.000145828	4.6364
IL1RL1	-9.01798	-1.10775	-8.938	4.02119e-06	0.000145828	4.68857
BCL6B	-7.14239	-0.240345	-8.93316	4.04104e-06	0.000146277	4.69373
SLCO3A1	2.17506	5.08788	8.93111	4.04947e-06	0.000146311	4.70814
PDZRN3	2.57563	5.91902	8.92569	4.07186e-06	0.000146805	4.65499
LMO7	-3.2859	3.63128	-8.92417	4.07813e-06	0.000146805	4.81511
MR1	-3.77218	2.08208	-8.91976	4.09647e-06	0.000147013	4.80816
GABRG2	-6.65292	-0.945354	-8.91918	4.0989e-06	0.000147013	4.6396
SFXN5	2.6912	4.37832	8.91721	4.10715e-06	0.000147039	4.76099
KDR	-7.20037	-0.331723	-8.9046	4.16025e-06	0.000148668	4.665
PARM1	-1.42541	7.64847	-8.89552	4.19892e-06	0.000149777	4.54566
C1QB	-7.15538	-2.05147	-8.88853	4.22899e-06	0.000150575	4.55722
SLC38A11	4.97742	-0.101271	8.88546	4.24226e-06	0.000150773	4.63953
ATG9A	1.63849	6.58941	8.881	4.26165e-06	0.000151188	4.55921
VGF	-4.30219	4.34742	-8.87433	4.29076e-06	0.000151834	4.74545
ACAP3	1.77915	5.861	8.87328	4.29536e-06	0.000151834	4.58603
CPT1C	2.63809	4.29382	8.86858	4.31607e-06	0.000152289	4.71385
MAT2B	-1.92823	4.99619	-8.86683	4.32378e-06	0.000152289	4.63036
PID1	-7.65147	-0.451494	-8.86205	4.345e-06	0.000152761	4.62637
ZPLD1	5.10471	3.30577	8.85686	4.36816e-06	0.0001533	4.76443
ARRDC2	-2.57174	2.83163	-8.85207	4.3896e-06	0.000153508	4.76
RTN4RL2	4.01435	3.41974	8.85204	4.38975e-06	0.000153508	4.76117
ROBO4	-6.81268	-1.41562	-8.85009	4.39852e-06	0.00015354	4.55373
ISYNA1	2.05506	6.47546	8.84632	4.41553e-06	0.00015386	4.53155
ANXA11	-2.15895	6.38495	-8.84377	4.42711e-06	0.000153989	4.52919
GLS	-1.90777	6.30549	-8.8382	4.45245e-06	0.000154413	4.52337
TPGS1	1.9192	5.31349	8.83763	4.45506e-06	0.000154413	4.58608
FFAR4	-4.11699	1.5263	-8.83471	4.46841e-06	0.000154602	4.6918
TM7SF2	2.66447	6.70388	8.82757	4.50126e-06	0.000155205	4.51141
TMEM87A	-1.62332	5.34556	-8.82676	4.505e-06	0.000155205	4.55758
CADM3	6.9209	0.36251	8.8242	4.51685e-06	0.000155205	4.61786
NAT16	-5.49907	0.168147	-8.82406	4.51752e-06	0.000155205	4.5984
SERPINI2	-6.19854	1.14392	-8.80272	4.61769e-06	0.000158368	4.61777
HSPA6	-7.79238	2.13794	-8.80095	4.62608e-06	0.000158378	4.63297
TRPC6	-6.12283	-2.58242	-8.79639	4.64784e-06	0.000158623	4.40403
ADCY3	-3.63322	1.80652	-8.79534	4.65286e-06	0.000158623	4.67747
HOXD1	6.07104	-1.15277	8.79437	4.65753e-06	0.000158623	4.51364
LRRK1	-6.81776	-1.27276	-8.78438	4.70569e-06	0.000159915	4.50412
NRG2	-6.02716	-1.53358	-8.78312	4.71179e-06	0.000159915	4.46702
AKR1C4	4.32068	-3.28896	8.76223	4.8144e-06	0.000163115	4.27507
GALR2	7.62013	1.06723	8.75908	4.83011e-06	0.000163365	4.57481
HAGH	1.63192	6.34988	8.75558	4.84761e-06	0.000163674	4.43312
PDZD3	5.48149	-0.655164	8.75174	4.86685e-06	0.00016404	4.4968
PLCL1	4.05611	2.69616	8.74928	4.87925e-06	0.000164176	4.65427
GADD45B	-5.22368	3.70527	-8.74731	4.8892e-06	0.000164228	4.65464
SLC6A19	3.37446	2.08619	8.73929	4.9299e-06	0.000165312	4.63294
ANO3	-4.78405	-3.24811	-8.72764	4.98971e-06	0.000166953	4.24389
TNFAIP8	-5.18391	2.67097	-8.72506	5.00309e-06	0.000166953	4.62391
CCS	1.9481	5.68016	8.7248	5.00442e-06	0.000166953	4.44039
PLCG2	3.92978	4.00192	8.71426	5.0594e-06	0.0001685	4.60178
HRASLS	4.07821	2.95937	8.70697	5.09776e-06	0.00016949	4.6157
TRPA1	7.03097	1.08965	8.70486	5.10897e-06	0.000169575	4.52579
ZBTB20	-4.10936	3.37909	-8.70122	5.1283e-06	0.000169928	4.60554
TPSB2	-7.18883	-1.65974	-8.69527	5.16005e-06	0.000170691	4.41138
NAT8	5.80483	-0.235976	8.68817	5.19826e-06	0.000171665	4.46369
CLU	-2.16913	9.71781	-8.67817	5.2526e-06	0.000173168	4.29511
S1PR1	-4.98967	-0.134486	-8.66849	5.30579e-06	0.000174628	4.43463
INSM1	3.08797	8.2196	8.66191	5.34225e-06	0.000175532	4.29395
ZNF727	-5.19838	-3.04719	-8.65558	5.37761e-06	0.00017581	4.21475
SLC25A1	2.22765	7.57691	8.65548	5.37817e-06	0.00017581	4.29218
FAM92B	5.38427	1.94105	8.65495	5.38116e-06	0.00017581	4.51197
HTR1F	-6.99989	-1.34342	-8.65398	5.38661e-06	0.00017581	4.38819
BPIFC	-7.39558	-1.15588	-8.65108	5.40289e-06	0.000175851	4.40223
RAC3	3.19425	1.63038	8.64935	5.41265e-06	0.000175851	4.52539
FAM219A	1.99294	4.29722	8.64897	5.41479e-06	0.000175851	4.46451
TRIM3	1.91758	4.07343	8.645	5.43728e-06	0.000176288	4.47624
ZNF429	-6.9463	0.728396	-8.63134	5.51539e-06	0.000178525	4.44836
CSGALNACT2	-2.3282	3.88987	-8.62795	5.53493e-06	0.000178862	4.47137
TMEM150C	-4.00224	1.77833	-8.62415	5.55698e-06	0.00017887	4.50516
SP100	-4.67568	2.83559	-8.62275	5.5651e-06	0.00017887	4.52899
HCN4	4.02778	3.89277	8.62222	5.56821e-06	0.00017887	4.5122
PECAM1	-6.34715	2.17252	-8.61827	5.59126e-06	0.00017887	4.48253
LDLRAP1	2.4148	7.39559	8.61732	5.59679e-06	0.00017887	4.25597
PRPS2	3.22611	6.23832	8.61724	5.59726e-06	0.00017887	4.3199
PEA15	-2.08834	4.56626	-8.61602	5.60441e-06	0.00017887	4.39859
F10	2.2832	7.31939	8.61491	5.61093e-06	0.00017887	4.254
POMT2	2.02974	5.28906	8.61131	5.63212e-06	0.00017887	4.34592
NPAS2	-5.13927	1.84191	-8.61114	5.63309e-06	0.00017887	4.47932
RDH10	1.96786	5.08349	8.61071	5.63564e-06	0.00017887	4.35859
CORO1B	1.85174	6.45839	8.58963	5.76148e-06	0.000182568	4.24991
GPC3	4.32494	4.76252	8.57249	5.86605e-06	0.000185457	4.41722
PCDHA10	2.54429	3.61872	8.57083	5.87629e-06	0.000185457	4.44368
SETD7	-2.41666	4.3256	-8.57006	5.88106e-06	0.000185457	4.37661
C11orf87	7.09558	0.261982	8.55807	5.95564e-06	0.000187507	4.36793
CCDC125	-4.67337	0.392382	-8.55397	5.98133e-06	0.000188014	4.35017
SSBP4	1.96253	6.30428	8.5445	6.04123e-06	0.000189518	4.20858
OR51E1	5.51699	-1.31816	8.54336	6.04853e-06	0.000189518	4.26668
TMEM114	5.01491	-2.5628	8.53931	6.07438e-06	0.000190023	4.16003
SLC22A14	5.43503	-2.29957	8.53584	6.09662e-06	0.000190155	4.19304
RBP4	-5.35972	5.55411	-8.53555	6.09847e-06	0.000190155	4.33419
CHL1	-5.71851	-0.41004	-8.53411	6.10774e-06	0.000190155	4.30578
MLN	5.64225	-0.542492	8.52387	6.17405e-06	0.000191915	4.29598
TMOD1	-2.26289	7.20661	-8.52004	6.19908e-06	0.000192313	4.14904
ISM2	3.84556	-1.26756	8.5189	6.20649e-06	0.000192313	4.20789
P2RY1	-7.6149	0.309883	-8.51136	6.25609e-06	0.000193543	4.3254
ZNF208	-5.29619	-1.27077	-8.50981	6.26636e-06	0.000193555	4.22291
DUSP9	5.5794	-2.29958	8.50599	6.29171e-06	0.000194032	4.16654
NIPSNAP1	2.85573	6.68496	8.5016	6.32098e-06	0.000194628	4.15903
RHOBTB3	-2.15376	5.57415	-8.49897	6.33854e-06	0.000194863	4.19458
NFE2L2	-1.81229	6.45382	-8.49624	6.35687e-06	0.00019512	4.1422
BMI1	-1.98196	4.72499	-8.49183	6.38661e-06	0.000195726	4.24655
SOX17	-5.19541	-2.64383	-8.48914	6.4048e-06	0.000195977	4.10276
FBXL15	1.87272	5.97054	8.48637	6.42364e-06	0.000196247	4.15985
SH2B2	2.77229	2.31383	8.48472	6.43484e-06	0.000196283	4.38788
BHMT2	-6.03438	-0.344135	-8.48096	6.46048e-06	0.000196502	4.26373
AK1	1.54335	5.3311	8.48073	6.4621e-06	0.000196502	4.18796
SLC25A13	2.18003	5.4522	8.4779	6.48146e-06	0.000196657	4.19103
DST	-2.92346	5.3237	-8.47557	6.49753e-06	0.000196657	4.20794
GJB3	-4.93743	-3.17988	-8.4753	6.49939e-06	0.000196657	4.04107
NECAB3	2.74516	4.05781	8.47414	6.50738e-06	0.000196657	4.3153
CDH5	-6.50647	-1.0296	-8.47066	6.53144e-06	0.00019708	4.22665
BEX5	-6.17316	2.01254	-8.46432	6.57549e-06	0.000198104	4.32915
TMEM158	-2.48844	2.98045	-8.46107	6.59815e-06	0.000198308	4.35099
CCZ1B	1.79562	4.18219	8.46045	6.6025e-06	0.000198308	4.2648
PCYT2	1.91858	5.86617	8.45253	6.65828e-06	0.000199677	4.12901
SPRED1	-3.18263	2.13443	-8.44959	6.6791e-06	0.000199765	4.34992
CNIH2	2.62221	6.83844	8.44923	6.68161e-06	0.000199765	4.08955
IFI44	-6.41617	-1.37556	-8.44654	6.70075e-06	0.000200032	4.18402
HTATSF1	1.62735	7.02313	8.44256	6.72912e-06	0.000200573	4.0646
KRT16	-5.82737	-2.73811	-8.44	6.7475e-06	0.000200815	4.07286
ERI3	1.88786	6.28389	8.4361	6.77549e-06	0.000201342	4.08777
AOC1	4.1788	3.59145	8.42056	6.88849e-06	0.00020439	4.31274
PCBP4	3.2458	5.33689	8.41609	6.92134e-06	0.000205054	4.165
THEMIS2	-5.33991	0.900921	-8.40973	6.96843e-06	0.000206137	4.23673
CENPVP3	5.76232	-1.36419	8.40679	6.99031e-06	0.000206436	4.1454
RNF182	3.06449	2.42471	8.4046	7.00666e-06	0.000206436	4.30577
IKBKE	3.67272	3.93059	8.40357	7.01437e-06	0.000206436	4.27242
FAAP100	1.94145	4.9962	8.40272	7.0207e-06	0.000206436	4.13646
PIM3	-1.86216	5.37664	-8.39295	7.09431e-06	0.000208034	4.0847
KLHDC8A	-6.45411	1.01775	-8.39209	7.1008e-06	0.000208034	4.22551
NKAIN4	5.26749	-2.00892	8.39126	7.10709e-06	0.000208034	4.07706
EPHA6	3.95493	0.0951145	8.38857	7.12755e-06	0.000208034	4.17799
VWA5B2	2.72693	7.10388	8.38849	7.12816e-06	0.000208034	4.01311
SKIL	-2.67071	3.91252	-8.38277	7.17184e-06	0.00020892	4.2134
GPX7	2.71833	4.46725	8.38172	7.17987e-06	0.00020892	4.18206
IDS	-2.16026	8.07668	-8.3794	7.1977e-06	0.000209129	3.9736
PPP1R17	8.26669	1.85463	8.37557	7.22725e-06	0.000209676	4.21899
SORD	2.54816	5.45952	8.37278	7.24887e-06	0.000209992	4.08451
GEMIN7	1.96208	5.44436	8.3497	7.43023e-06	0.000214928	4.043
GNG3	6.43061	1.89147	8.34752	7.44762e-06	0.000215113	4.19688
MFSD3	2.50624	5.32264	8.34049	7.50398e-06	0.00021623	4.05699
HIVEP2	-3.59203	2.92996	-8.33994	7.50837e-06	0.00021623	4.23407
FAHD1	1.68371	5.5277	8.33752	7.52793e-06	0.000216475	4.01743
HSD17B14	1.8739	4.93094	8.33025	7.58685e-06	0.000217849	4.05923
MBNL3	-5.14788	-0.157686	-8.32655	7.61708e-06	0.000218397	4.11517
PELI3	2.02152	5.82818	8.32507	7.62923e-06	0.000218426	3.99076
ACOT8	1.82372	5.35644	8.32274	7.64831e-06	0.000218652	4.01609
PLXNC1	2.5619	4.22301	8.3206	7.66595e-06	0.000218837	4.12836
CDH19	-6.07764	-2.20618	-8.31659	7.69905e-06	0.000219202	4.0053
GDPD1	2.64001	2.32942	8.31634	7.70113e-06	0.000219202	4.21397
MAP1LC3A	1.39609	6.38278	8.3142	7.71887e-06	0.000219389	3.93949
SEMA3D	5.00778	0.386242	8.31089	7.74641e-06	0.000219677	4.12541
GCG	-2.57623	14.0546	-8.31028	7.75147e-06	0.000219677	3.91803
CYP2J2	2.81952	3.04308	8.30343	7.80883e-06	0.000220983	4.18996
FOXP4	1.58163	6.12602	8.30192	7.82155e-06	0.000221024	3.93963
LINGO4	-5.68494	-2.21696	-8.29964	7.84078e-06	0.000221248	3.97808
NEFM	2.84391	6.17088	8.29422	7.88663e-06	0.000222221	3.95371
LTBR	-2.26682	4.69775	-8.28831	7.93701e-06	0.00022332	4.02934
KCNJ11	2.79696	4.55419	8.28402	7.97381e-06	0.000224033	4.06819
CCDC93	-1.80592	4.12182	-8.28135	7.99682e-06	0.000224358	4.06132
SFTPD	-5.95519	-2.08468	-8.27887	8.01829e-06	0.000224573	3.97485
DMAP1	1.72771	5.51727	8.27781	8.02743e-06	0.000224573	3.95173
AQP5	6.51436	-0.317878	8.26602	8.13024e-06	0.000226867	4.06825
CCR7	-5.46365	-2.91233	-8.26576	8.13259e-06	0.000226867	3.8941
FAM69B	2.63126	5.12044	8.26328	8.15437e-06	0.000227151	3.99092
NEUROD4	7.95138	0.144708	8.26049	8.17901e-06	0.000227513	4.08072
PCGF5	-2.80594	5.11039	-8.24576	8.31032e-06	0.000230838	3.96506
EPHX3	4.73121	2.52709	8.23542	8.4039e-06	0.000233107	4.12434
FAM101A	4.85041	1.23413	8.23333	8.42296e-06	0.000233305	4.07393
AQP8	-6.33059	-1.69482	-8.23196	8.43549e-06	0.000233322	3.96361
SFTPA1	-5.49759	-0.321428	-8.22648	8.4857e-06	0.00023438	4.01539
SERPINB8	-3.82	2.80584	-8.223	8.51779e-06	0.000234935	4.11367
DRAM1	-5.1898	1.62827	-8.21345	8.60653e-06	0.000237049	4.07502
A2M	-6.9565	2.20565	-8.21056	8.63358e-06	0.000237295	4.07125
TNS1	-5.70306	2.83806	-8.20989	8.63982e-06	0.000237295	4.09984
DENND6B	2.59431	3.96167	8.20861	8.65182e-06	0.000237295	4.0273
WFS1	2.16971	7.723	8.20707	8.66632e-06	0.00023736	3.78525
KCNA4	4.67308	-0.50529	8.2042	8.69337e-06	0.000237769	3.97948
ELAVL2	6.24507	0.727729	8.20025	8.73081e-06	0.00023846	4.03118
ADH6	6.18711	1.77027	8.19756	8.7563e-06	0.000238823	4.04658
PPP4C	1.73295	6.87136	8.19121	8.81702e-06	0.000240144	3.78511
HBQ1	6.12261	-0.786388	8.1869	8.85847e-06	0.000240938	3.97151
AGBL4	-6.66208	-1.60162	-8.18252	8.9008e-06	0.000241754	3.92998
IGF2BP2	2.99924	3.9403	8.17979	8.92726e-06	0.00024207	4.00918
APLP2	-1.6364	7.54305	-8.17877	8.93717e-06	0.00024207	3.75122
GALNT5	6.1432	-0.175159	8.17456	8.97829e-06	0.00024264	3.98137
CDK6	-2.46897	2.99695	-8.17364	8.98726e-06	0.00024264	4.03986
PIN1	1.53389	6.69639	8.17038	9.01922e-06	0.00024264	3.76509
RAB37	3.68684	1.09723	8.16947	9.02818e-06	0.00024264	4.01408
C9orf64	-5.94739	1.37461	-8.16913	9.03157e-06	0.00024264	4.01306
HTR1E	5.02217	-2.16081	8.16903	9.03255e-06	0.00024264	3.85458
EVA1B	3.19492	4.13861	8.16612	9.06126e-06	0.000243078	3.98517
ADH5	1.56377	6.7745	8.16458	9.07642e-06	0.000243151	3.75604
RBM47	-1.52489	5.88382	-8.16011	9.12082e-06	0.000243872	3.78464
TP53TG3D	-4.88577	-2.80565	-8.15936	9.12825e-06	0.000243872	3.78696
ZNF467	2.01488	3.62284	8.15484	9.1734e-06	0.000244745	3.9801
KCNN3	3.20161	3.63944	8.15055	9.21649e-06	0.00024556	4.00099
CREG1	-2.10055	5.48424	-8.14413	9.2813e-06	0.000246951	3.80029
ANKS1B	3.93863	3.54984	8.14078	9.31535e-06	0.00024752	4.00944
RESP18	5.55868	0.512686	8.13848	9.3388e-06	0.00024757	3.96306
IL11RA	3.10505	1.814	8.13721	9.35179e-06	0.00024757	4.01781
B3GAT1	4.79302	1.05602	8.136	9.36417e-06	0.00024757	3.97108
F2	6.70097	2.44117	8.13564	9.3678e-06	0.00024757	3.99592
MSX2	-4.81543	-2.8465	-8.1304	9.42163e-06	0.000248373	3.75539
TLDC1	1.99606	4.86334	8.12973	9.42855e-06	0.000248373	3.84207
SSBP3	1.6239	4.49157	8.12899	9.43623e-06	0.000248373	3.86388
HGFAC	4.69794	-1.89484	8.12577	9.46949e-06	0.000248914	3.82472
TNN	6.35225	-0.827567	8.12009	9.52859e-06	0.000249839	3.90624
B3GALT1	3.41474	1.9081	8.11993	9.5302e-06	0.000249839	4.00037
NFIX	-5.40508	-2.15533	-8.1096	9.63872e-06	0.000252346	3.79816
NSDHL	1.80357	5.69539	8.10631	9.67354e-06	0.00025292	3.74544
RSPH9	2.64019	4.0529	8.10042	9.7362e-06	0.000254219	3.9
ACTN3	5.14356	-2.29877	8.09285	9.81738e-06	0.000255657	3.77885
RXFP4	5.98596	-1.67985	8.09285	9.8174e-06	0.000255657	3.83456
DCX	3.8566	3.32	8.09162	9.83071e-06	0.000255664	3.96331
HIST1H2BH	4.33987	-2.89332	8.08865	9.8628e-06	0.000256158	3.71438
GFRA3	4.32694	-0.00297404	8.08569	9.89486e-06	0.00025665	3.88452
TSLP	-5.0041	-2.75436	-8.07587	1.00022e-05	0.000259092	3.71708
C2orf54	6.35016	4.41257	8.07071	1.00592e-05	0.000260224	3.94226
MCF2L2	-4.09202	1.29912	-8.06848	1.00839e-05	0.000260517	3.92339
BMP5	-4.77781	2.84255	-8.05808	1.02e-05	0.00026317	3.94038
FAM127A	1.33584	6.96019	8.05255	1.02623e-05	0.000264429	3.619
ZNF454	-6.02367	-1.59268	-8.04584	1.03385e-05	0.000266044	3.78566
FOSL1	-5.37657	0.376823	-8.03302	1.04857e-05	0.000269477	3.85019
CADM1	-1.66824	6.36038	-8.03132	1.05054e-05	0.00026963	3.61501
SLC17A9	3.92477	2.63849	8.02618	1.05653e-05	0.000270811	3.90616
ZFAT	2.56489	2.83503	8.02299	1.06026e-05	0.000271412	3.89012
PER3	-4.59404	2.3196	-8.02154	1.06196e-05	0.000271493	3.89985
PGF	2.67247	5.86933	8.01895	1.06501e-05	0.000271916	3.65422
MSL3	1.92398	4.34257	8.01757	1.06663e-05	0.000271977	3.75935
OVCA2	1.70511	5.2618	8.01622	1.06822e-05	0.000272029	3.67096
GPC6	2.25431	4.68525	8.01032	1.07521e-05	0.000273189	3.72908
STK32C	2.34971	4.3609	8.01002	1.07557e-05	0.000273189	3.76125
GDA	-3.85895	3.43172	-7.99417	1.09461e-05	0.000277665	3.84351
TNFRSF14	-6.90212	0.0324916	-7.99017	1.09947e-05	0.000278536	3.80526
SMIM19	-1.73529	4.54929	-7.98776	1.10241e-05	0.000278891	3.68818
TUBB2B	2.32984	5.90005	7.98669	1.10371e-05	0.000278891	3.60559
CCR8	4.87643	-3.04233	7.98029	1.11158e-05	0.00028	3.61943
CCDC158	-5.77128	-1.79099	-7.98026	1.11162e-05	0.00028	3.70557
COL26A1	5.32544	1.59716	7.97857	1.1137e-05	0.00028	3.82426
ZNF878	-4.84055	-3.22293	-7.977	1.11565e-05	0.00028	3.59146
ABCB1	-4.49873	3.12722	-7.97583	1.1171e-05	0.00028	3.84499
MSRB1	2.73007	6.10852	7.97559	1.11739e-05	0.00028	3.5896
CEACAM7	-6.76612	-0.910272	-7.97501	1.11811e-05	0.00028	3.75939
CSNK2B	1.58627	6.86136	7.96932	1.1252e-05	0.000281286	3.52679
MYCN	5.92322	2.76669	7.96858	1.12612e-05	0.000281286	3.84006
CFH	-7.24937	-0.590204	-7.96581	1.1296e-05	0.000281795	3.76591
MPP7	-4.31198	2.50065	-7.9568	1.14097e-05	0.000284269	3.83151
COL4A5	4.4035	1.94381	7.95218	1.14684e-05	0.000285368	3.81773
TMEM53	2.18081	5.33236	7.95014	1.14944e-05	0.000285654	3.60137
CTXN1	2.66985	2.46285	7.94722	1.15318e-05	0.000286028	3.81816
TMEM243	-2.1766	3.11419	-7.94669	1.15387e-05	0.000286028	3.77697
RABIF	1.39876	5.21168	7.94339	1.15811e-05	0.000286477	3.58282
CELA2B	-7.87441	2.74396	-7.94176	1.16022e-05	0.000286477	3.79871
PTPN20	-8.1956	-0.94769	-7.94174	1.16024e-05	0.000286477	3.74086
FADS2	2.41667	7.71593	7.94074	1.16153e-05	0.000286477	3.47791
METTL22	1.6366	4.19342	7.93609	1.16756e-05	0.000287602	3.67122
MYO1B	-1.72309	6.51097	-7.93124	1.17388e-05	0.000288464	3.49283
LY6E	3.43197	6.60946	7.93026	1.17518e-05	0.000288464	3.52412
CA4	-6.36495	-2.46176	-7.92955	1.1761e-05	0.000288464	3.63473
C12orf10	1.95799	5.82287	7.9289	1.17696e-05	0.000288464	3.53461
GREB1L	3.76929	0.152021	7.91635	1.19354e-05	0.000292165	3.71454
SOCS2	-2.36699	3.28723	-7.91333	1.19757e-05	0.000292785	3.73154
SPARCL1	-6.94776	1.59722	-7.90854	1.204e-05	0.000293989	3.74835
INHBA	-2.50416	4.8056	-7.90294	1.21156e-05	0.000295303	3.58714
DACH2	2.24913	4.00932	7.90167	1.21328e-05	0.000295303	3.66619
C9orf152	-4.90321	-3.19816	-7.90121	1.2139e-05	0.000295303	3.52413
FGF2	-5.33412	0.440236	-7.89358	1.2243e-05	0.000297464	3.71006
BASP1	2.89262	5.24487	7.88937	1.23008e-05	0.000298151	3.56036
SPATC1L	3.25863	4.39687	7.8893	1.23018e-05	0.000298151	3.65284
AACS	2.14953	6.9139	7.88801	1.23195e-05	0.000298203	3.43529
PLA2G7	-6.08724	-1.78333	-7.88693	1.23344e-05	0.000298203	3.62169
PRDX2	1.97287	8.50934	7.88195	1.24034e-05	0.000299223	3.39358
RASD1	-1.6502	6.83673	-7.87941	1.24388e-05	0.000299223	3.4195
PCDHB8	-5.57728	-1.96375	-7.8772	1.24696e-05	0.000299223	3.59226
SCG2	-1.57055	9.36192	-7.87674	1.2476e-05	0.000299223	3.37958
SLK	-2.29321	5.46512	-7.87653	1.24789e-05	0.000299223	3.49695
CADM2	5.34778	2.65108	7.87629	1.24823e-05	0.000299223	3.7429
ITPKA	5.2605	-0.197545	7.8762	1.24835e-05	0.000299223	3.67535
SOX18	-7.96232	-0.481948	-7.87397	1.25148e-05	0.000299389	3.68071
RP11-96L14.8	4.9185	-1.76	7.87352	1.2521e-05	0.000299389	3.59753
DBI	1.46385	8.12825	7.87194	1.25432e-05	0.000299552	3.38411
TNIK	-2.45555	2.05668	-7.86327	1.26657e-05	0.000302111	3.72949
ARPP21	4.28565	-0.499952	7.86015	1.27101e-05	0.000302208	3.63697
TRABD2B	5.1646	0.616969	7.85981	1.2715e-05	0.000302208	3.68128
ANKRD34C	-7.65177	-1.4107	-7.85974	1.27161e-05	0.000302208	3.63902
HAPLN1	5.09987	-2.45969	7.85201	1.28269e-05	0.000304471	3.54174
MIDN	-1.6014	4.89238	-7.84714	1.28971e-05	0.000305598	3.49092
NPBWR1	5.61036	-2.2214	7.84656	1.29056e-05	0.000305598	3.5611
ADCYAP1	-6.18636	4.20377	-7.84035	1.29959e-05	0.000307366	3.68303
VGLL2	5.09756	-1.53399	7.83707	1.30439e-05	0.000307706	3.57566
TFPI	-6.4423	2.89074	-7.83692	1.30461e-05	0.000307706	3.70024
EFCAB14	-1.26778	5.98007	-7.83615	1.30575e-05	0.000307706	3.39917
LDLRAD4	-3.45061	0.985491	-7.83387	1.30911e-05	0.000308128	3.67055
PTPRB	-4.58542	-0.818176	-7.82885	1.31651e-05	0.000309499	3.5877
INPPL1	1.90538	5.05691	7.82645	1.32007e-05	0.000309732	3.47149
SIRT2	1.99176	5.90642	7.82605	1.32067e-05	0.000309732	3.40884
PECR	1.87039	3.57715	7.82402	1.32369e-05	0.000310068	3.60511
TMEM173	-6.1025	-0.940014	-7.81952	1.33041e-05	0.000311272	3.59406
ST6GAL1	4.29657	5.19648	7.81684	1.33445e-05	0.000311757	3.53791
ATP6V0E2	1.6044	7.61976	7.81602	1.33567e-05	0.000311757	3.32654
DDN	4.617	0.158976	7.81234	1.34122e-05	0.000312679	3.61744
B4GAT1	1.96384	6.23932	7.80904	1.34623e-05	0.000313474	3.36849
STAT4	-3.65462	1.97197	-7.80349	1.35467e-05	0.000315066	3.66439
CHRNA3	6.00511	2.82878	7.79536	1.36716e-05	0.000317593	3.65424
LAMA4	-6.80577	0.745156	-7.78783	1.37883e-05	0.000319925	3.61167
PCDHA4	2.86819	4.4508	7.78462	1.38385e-05	0.000320709	3.51018
POLE4	-3.70088	1.8185	-7.78128	1.38909e-05	0.000321542	3.63849
IL1RN	-6.69382	-1.91271	-7.77792	1.39437e-05	0.000322384	3.52036
LRRK2	-6.04217	-2.2336	-7.77158	1.4044e-05	0.00032432	3.48477
LEFTY1	3.756	1.69313	7.76655	1.41241e-05	0.000325786	3.61813
TDRD6	-4.85503	-2.83091	-7.76461	1.41552e-05	0.000326119	3.41553
ELOVL4	2.62898	5.8131	7.75894	1.42465e-05	0.000327579	3.35087
LGALS8	-1.97187	4.90435	-7.75828	1.42571e-05	0.000327579	3.39448
TOR2A	1.90326	4.36237	7.75756	1.42688e-05	0.000327579	3.45514
ERCC2	1.98847	3.24887	7.75411	1.43246e-05	0.000328476	3.55465
MAGED4B	2.46528	6.49146	7.7489	1.44095e-05	0.000330036	3.29329
SAA1	-4.42653	-3.43442	-7.74724	1.44366e-05	0.000330184	3.35799
SLC4A10	-5.78045	1.95285	-7.74644	1.44496e-05	0.000330184	3.5925
BAD	1.80502	6.07708	7.73601	1.46218e-05	0.000333266	3.28767
ELF1	-2.45076	4.76157	-7.73492	1.46399e-05	0.000333266	3.393
FAM219B	1.74341	6.19398	7.73443	1.4648e-05	0.000333266	3.27803
CPE	-1.61129	10.922	-7.73413	1.4653e-05	0.000333266	3.21179
LPGAT1	-1.96457	5.26083	-7.73069	1.47103e-05	0.000333266	3.33195
HLA-DRB5	-6.03206	-0.980205	-7.73035	1.47161e-05	0.000333266	3.50114
SPRY2	-3.64619	2.93121	-7.72945	1.47311e-05	0.000333266	3.56663
WNT11	-4.72977	-2.69697	-7.72921	1.47352e-05	0.000333266	3.38669
CALD1	-4.08856	3.94783	-7.72905	1.47377e-05	0.000333266	3.51277
CALCB	-7.57715	0.201065	-7.72737	1.4766e-05	0.000333365	3.54075
NDUFS8	1.89055	7.10641	7.72676	1.47761e-05	0.000333365	3.23442
MRPS34	1.79533	6.33028	7.72248	1.48482e-05	0.000334385	3.25788
FAXC	1.81549	4.10216	7.72205	1.48555e-05	0.000334385	3.43566
NOSIP	1.47679	6.16064	7.71855	1.49148e-05	0.000335005	3.25678
TBL1X	1.33273	5.60151	7.7176	1.49308e-05	0.000335005	3.28632
PUS7L	-5.16921	1.66129	-7.71686	1.49435e-05	0.000335005	3.55835
ATP13A3	-1.99839	5.2902	-7.71639	1.49515e-05	0.000335005	3.31367
IRX4	-4.65044	-3.30816	-7.71516	1.49723e-05	0.000335089	3.33642
FAM78B	3.67425	0.85133	7.70357	1.51712e-05	0.000339153	3.52137
PHLDB3	2.15584	3.55085	7.70139	1.52088e-05	0.000339606	3.47331
TMEM206	2.24004	3.88261	7.69499	1.53202e-05	0.000341673	3.43792
CDH26	3.82216	-0.234062	7.69407	1.53363e-05	0.000341673	3.47433
TFCP2L1	-6.77081	-0.0775747	-7.69143	1.53825e-05	0.000342313	3.49548
NQO2	-2.01965	3.77357	-7.68931	1.54197e-05	0.000342751	3.42286
BLVRB	-2.32394	4.3171	-7.68686	1.54629e-05	0.000343321	3.373
PIRT	6.38181	0.645791	7.68102	1.55663e-05	0.000345226	3.49787
SNX32	5.29924	-0.583226	7.67897	1.56028e-05	0.000345644	3.46082
KLHL34	-5.47526	-2.90797	-7.67699	1.56381e-05	0.000346034	3.34316
REG1B	-6.94237	9.61118	-7.67261	1.57164e-05	0.000346822	3.17227
TIMP1	-4.40075	7.42132	-7.67249	1.57185e-05	0.000346822	3.18959
TNNI3	4.9975	-1.33925	7.67203	1.57268e-05	0.000346822	3.41949
ST6GALNAC4	2.87404	5.68099	7.66769	1.5805e-05	0.000347861	3.26148
PLK2	-2.97714	5.63311	-7.66744	1.58094e-05	0.000347861	3.25555
KIF17	3.94772	0.864033	7.66195	1.5909e-05	0.000349659	3.47724
SRM	2.04943	6.75357	7.66048	1.59358e-05	0.000349856	3.1684
B3GALNT1	1.73777	5.23416	7.65804	1.59803e-05	0.000350438	3.25151
PLEKHH1	2.10522	3.47934	7.6569	1.60012e-05	0.000350505	3.42573
PTP4A1	-1.99889	7.86193	-7.65571	1.6023e-05	0.00035059	3.13015
SORCS1	4.0667	1.22728	7.65037	1.61212e-05	0.000352291	3.4777
RDH8	-4.54162	-3.37569	-7.64953	1.61367e-05	0.000352291	3.26847
MX1	2.74998	5.23947	7.64803	1.61645e-05	0.000352505	3.27159
PLA2G3	7.08686	-1.11302	7.64641	1.61945e-05	0.000352766	3.42804
JOSD2	-2.70243	2.0495	-7.63613	1.63862e-05	0.000355924	3.47823
IRAK2	-2.83655	2.65076	-7.63594	1.63898e-05	0.000355924	3.46066
SPINK1	-4.03788	10.001	-7.63572	1.6394e-05	0.000355924	3.09931
GCNT2	3.22283	3.24302	7.63363	1.64334e-05	0.000356384	3.44203
TM6SF2	3.15545	1.26111	7.623	1.6635e-05	0.000359971	3.4551
MEI4	-5.44867	-0.884767	-7.62202	1.66536e-05	0.000359971	3.38693
KHDRBS2	4.67867	-0.0632205	7.62201	1.66539e-05	0.000359971	3.41372
PIK3CB	-2.44284	3.65791	-7.61774	1.67356e-05	0.000361338	3.36183
IL11	-6.28751	1.84075	-7.61643	1.67608e-05	0.000361484	3.44637
TRAF5	-4.11378	1.13647	-7.6124	1.68387e-05	0.000362138	3.43762
FAM26E	-4.84687	-2.42182	-7.61221	1.68422e-05	0.000362138	3.29039
PIM2	2.64389	5.29494	7.61199	1.68466e-05	0.000362138	3.21768
MRPL12	1.77444	5.64085	7.61027	1.68799e-05	0.000362311	3.16399
SPNS1	1.74277	5.7287	7.60966	1.68917e-05	0.000362311	3.15623
EPHA7	4.71837	0.651287	7.606	1.69629e-05	0.000363439	3.41409
SERF1A	2.21783	3.77942	7.60119	1.70569e-05	0.000364733	3.33704
MMRN1	-2.0702	4.21422	-7.60066	1.70674e-05	0.000364733	3.2743
CLEC2B	-6.24168	-0.633386	-7.59974	1.70854e-05	0.000364733	3.38133
SLITRK2	6.16481	1.60629	7.59871	1.71056e-05	0.000364733	3.42088
HLA-A	-1.5857	8.58523	-7.59799	1.71199e-05	0.000364733	3.04934
TMEM179	-4.51524	1.96008	-7.59644	1.71505e-05	0.000364733	3.43522
HIST1H2AG	3.83568	2.40765	7.59628	1.71536e-05	0.000364733	3.43446
FLYWCH2	1.83294	4.97364	7.58824	1.73131e-05	0.000367725	3.19324
ABCC9	-3.90021	2.46203	-7.58657	1.73465e-05	0.000368035	3.4203
LCP2	-5.62618	-1.86139	-7.58476	1.73825e-05	0.00036807	3.30776
CLIP1	-2.10926	5.25657	-7.58379	1.74019e-05	0.00036807	3.15872
PTOV1	1.81026	7.35289	7.58366	1.74045e-05	0.00036807	3.054
CD36	-5.47286	1.86185	-7.58064	1.74653e-05	0.000368957	3.41273
GAL3ST1	2.53313	3.94218	7.57622	1.75544e-05	0.000369927	3.30312
NME3	2.23994	5.87436	7.57587	1.75616e-05	0.000369927	3.1173
POMC	-4.91283	1.00598	-7.57556	1.75679e-05	0.000369927	3.38991
GRIK1	5.68888	-0.429329	7.57019	1.76769e-05	0.000371823	3.35512
MYL6B	2.02129	5.47406	7.56748	1.77322e-05	0.00037245	3.13098
GALT	2.39993	4.34671	7.56641	1.77543e-05	0.00037245	3.24651
DUSP13	5.32193	-1.59458	7.56594	1.77638e-05	0.00037245	3.30429
B2M	-1.77766	10.7446	-7.56443	1.77948e-05	0.000372701	3.0055
TMSB15B	2.34815	3.4668	7.5619	1.78469e-05	0.000373369	3.32227
ITPRIPL2	-3.07887	2.55128	-7.56103	1.78648e-05	0.000373369	3.3818
CFAP97	-1.85095	4.61234	-7.55796	1.79282e-05	0.000374295	3.17874
SYNC	-4.46602	-3.41687	-7.55639	1.79609e-05	0.000374577	3.17599
FLI1	-5.59643	-2.04063	-7.55371	1.80165e-05	0.000375337	3.26748
CDH4	4.40527	2.83418	7.55144	1.80638e-05	0.000375922	3.38054
CLIC4	-2.60059	5.5265	-7.54947	1.81049e-05	0.000376144	3.11008
SELENBP1	3.04999	4.43233	7.54762	1.81437e-05	0.000376144	3.24042
MAP3K7CL	-5.75585	-1.31016	-7.54701	1.81565e-05	0.000376144	3.29621
PRKCD	1.69162	5.5706	7.54646	1.8168e-05	0.000376144	3.08961
CCRL2	-5.84487	-2.73381	-7.54635	1.81705e-05	0.000376144	3.23151
SOX6	-4.19628	0.356247	-7.53773	1.83524e-05	0.000379509	3.32915
PCDHA1	-5.62913	-1.97643	-7.53523	1.84056e-05	0.000380207	3.25247
MRPS11	1.93241	5.90942	7.53345	1.84436e-05	0.000380207	3.05574
CLSTN3	2.08589	5.61389	7.53341	1.84444e-05	0.000380207	3.0803
DHRS13	1.98828	4.19886	7.53115	1.84928e-05	0.000380803	3.20496
CHCHD1	1.43129	5.63442	7.52973	1.85232e-05	0.000380955	3.0592
DEAF1	1.47263	5.83635	7.52872	1.85447e-05	0.000380955	3.04555
PTPRE	-5.529	0.0202257	-7.52809	1.85585e-05	0.000380955	3.31873
PLEKHH2	-4.16476	0.126934	-7.52623	1.85983e-05	0.000381032	3.30967
TRIM38	-2.70876	2.32131	-7.5261	1.86012e-05	0.000381032	3.347
CCNB1IP1	1.42286	4.35849	7.52401	1.86462e-05	0.000381556	3.1632
RHCG	-6.40631	-2.44502	-7.52234	1.86825e-05	0.000381899	3.23344
SLC45A2	4.79069	1.07482	7.51778	1.87815e-05	0.000383457	3.32717
SLIT1	2.4258	4.06133	7.51702	1.87979e-05	0.000383457	3.2148
GMFG	-3.67264	0.42607	-7.51454	1.8852e-05	0.000384161	3.30593
C12orf76	1.47215	5.30604	7.51178	1.89125e-05	0.000384994	3.06251
MGAT3	3.77398	1.39857	7.50284	1.91099e-05	0.000388607	3.32406
CLIC2	-4.94232	-1.13672	-7.4997	1.91795e-05	0.000389618	3.24289
TMEM63B	2.58442	3.8431	7.49574	1.9268e-05	0.00039094	3.21758
SLC5A6	2.49943	5.23635	7.49369	1.9314e-05	0.00039094	3.07643
MAPRE3	1.40936	6.14099	7.49366	1.93145e-05	0.00039094	2.98417
EPDR1	-4.34266	2.06946	-7.49322	1.93244e-05	0.00039094	3.32052
DHRS2	-2.81768	4.36741	-7.48632	1.94801e-05	0.000392915	3.14177
CCPG1	-2.0105	6.03988	-7.48587	1.94904e-05	0.000392915	2.98435
FAM127B	1.36638	6.41392	7.48376	1.95383e-05	0.000392915	2.9586
LRRTM1	4.04567	0.760342	7.48339	1.95466e-05	0.000392915	3.28308
ARNT2	1.82434	5.67029	7.48338	1.95468e-05	0.000392915	3.0085
PDE4B	-3.32992	2.01196	-7.48303	1.95547e-05	0.000392915	3.30759
PNKD	1.46766	5.73056	7.48233	1.95707e-05	0.000392915	2.99555
TLR2	-5.57179	-0.891895	-7.48181	1.95825e-05	0.000392915	3.24174
KCNJ16	-3.28801	0.745758	-7.48065	1.96089e-05	0.000392969	3.28436
TMEM119	-5.85131	-0.34481	-7.47993	1.96254e-05	0.000392969	3.25986
MAPK4	2.72885	4.76254	7.47617	1.97116e-05	0.00039413	3.10899
PLD3	1.95785	9.25334	7.47564	1.97236e-05	0.00039413	2.89728
NUP210	2.14345	5.89984	7.47465	1.97464e-05	0.000394183	2.98928
NDUFA3	1.72849	7.06691	7.46854	1.98873e-05	0.000396592	2.92013
KCNAB1	-3.08086	1.26079	-7.46373	1.99992e-05	0.000398418	3.28251
DCDC2	-5.42249	2.10058	-7.46231	2.00322e-05	0.000398669	3.28467
DBNDD1	2.7944	5.39603	7.45984	2.00901e-05	0.000399416	3.03174
CH507-42P11.8	-6.97248	-0.746504	-7.45204	2.02737e-05	0.000402657	3.22813
ZNF66	-4.7899	-1.24663	-7.44908	2.03437e-05	0.000402993	3.18294
PTDSS2	2.02407	4.87834	7.44873	2.03521e-05	0.000402993	3.03884
FAM19A5	3.73006	1.79074	7.44797	2.03702e-05	0.000402993	3.26895
APOA2	8.66222	2.71209	7.44785	2.03729e-05	0.000402993	3.25936
MCL1	-1.6084	6.88539	-7.44677	2.03986e-05	0.000403093	2.89534
S100B	-4.30929	-0.0589688	-7.44208	2.05108e-05	0.000404902	3.21598
SLA	-5.08689	-3.113	-7.44117	2.05325e-05	0.000404923	3.08943
TXNDC12	1.27425	7.16845	7.44007	2.05589e-05	0.000405035	2.87876
NUDT16L1	1.8194	6.16642	7.42835	2.08423e-05	0.000410206	2.90914
SLC6A18	5.91969	-2.04281	7.42583	2.09039e-05	0.000411006	3.15266
PPARG	3.40218	1.54238	7.41991	2.10492e-05	0.000413447	3.23587
PDGFB	-6.45968	-1.27373	-7.41689	2.11236e-05	0.000414493	3.17041
FAM135B	1.97847	4.85692	7.41525	2.11644e-05	0.000414549	2.99702
RP11-407N17.3	-2.88963	3.63175	-7.41507	2.11688e-05	0.000414549	3.13186
RPS6KB2	1.53863	5.59958	7.41332	2.12121e-05	0.00041491	2.92132
SIX6	5.43995	-1.98746	7.41262	2.12296e-05	0.00041491	3.13226
GUCA1A	5.16045	-2.15746	7.40867	2.13281e-05	0.00041631	3.11448
CKMT1B	2.2478	5.66256	7.40734	2.13613e-05	0.00041631	2.92675
KCNK13	5.81103	-0.971941	7.40644	2.1384e-05	0.00041631	3.16674
ACTR1B	2.01931	4.67413	7.40634	2.13863e-05	0.00041631	3.00732
ALDH4A1	3.45712	4.27558	7.39582	2.16517e-05	0.000421057	3.08883
JAGN1	1.38121	6.24945	7.39164	2.17582e-05	0.000422709	2.85271
TMEM74B	2.1556	3.19151	7.38975	2.18066e-05	0.000423229	3.13643
SGK1	-5.87146	2.42018	-7.38415	2.19504e-05	0.000425598	3.19719
PCDHB4	-4.62961	1.07517	-7.38281	2.1985e-05	0.000425849	3.18312
PCDHGA7	-5.28892	-3.00523	-7.37937	2.2074e-05	0.0004268	3.03764
STARD5	3.17284	2.67183	7.37922	2.20778e-05	0.0004268	3.1743
HIST1H2BD	2.21585	4.49563	7.37692	2.21376e-05	0.000427534	2.99458
RBP1	2.09234	7.63697	7.37385	2.22177e-05	0.00042866	2.79133
EXOSC4	1.93758	5.6007	7.37231	2.2258e-05	0.000428704	2.88014
MRPS26	1.49256	6.14581	7.37208	2.22638e-05	0.000428704	2.83536
NEFL	5.24902	3.05548	7.37027	2.23114e-05	0.000429198	3.17504
G6PC2	-3.21684	6.11092	-7.36739	2.23871e-05	0.000430125	2.85953
GABBR2	4.96923	-0.0324174	7.36606	2.2422e-05	0.000430125	3.14317
SQLE	1.63127	7.10244	7.36593	2.24254e-05	0.000430125	2.79125
TCF4	-3.53039	3.19491	-7.36428	2.24691e-05	0.000430405	3.12625
ROCK2	-1.89109	4.71354	-7.36335	2.24937e-05	0.000430405	2.93271
MIEN1	1.3615	6.86749	7.36289	2.2506e-05	0.000430405	2.79239
CCDC106	1.97777	3.89873	7.3563	2.2681e-05	0.000433329	3.02508
CST2	-5.51637	-1.40856	-7.34673	2.29382e-05	0.000437815	3.07906
TCTA	1.44628	6.30555	7.3451	2.29825e-05	0.000438234	2.79312
ZBTB21	-2.50636	4.05482	-7.33399	2.32854e-05	0.000443579	2.9832
RGS22	-3.33712	0.706167	-7.33237	2.33302e-05	0.000444	3.12051
TMEM30A	-1.75914	6.86975	-7.32949	2.34095e-05	0.000445076	2.75157
GUCA2B	3.99331	1.38741	7.32537	2.35236e-05	0.000446799	3.12517
GRM5	4.22092	-3.34872	7.32458	2.35458e-05	0.000446799	2.95611
CCDC24	2.24505	3.78016	7.32224	2.36108e-05	0.000447599	3.00348
CACNA2D4	-4.16719	-3.56173	-7.31836	2.37193e-05	0.000449037	2.93602
RABGGTA	1.39158	5.12447	7.31789	2.37325e-05	0.000449037	2.83779
APOH	-7.64693	2.31837	-7.31605	2.37843e-05	0.000449583	3.1142
FAM127C	1.88195	4.95589	7.31283	2.38749e-05	0.000449995	2.85995
TMEM132B	2.3392	3.26953	7.31274	2.38775e-05	0.000449995	3.04018
FAM216A	2.18205	3.98799	7.31243	2.38863e-05	0.000449995	2.9681
UHMK1	-1.8585	4.84495	-7.31201	2.3898e-05	0.000449995	2.85604
CDKN2A	-4.85276	0.567322	-7.30719	2.40348e-05	0.000452136	3.08786
C19orf12	1.39909	5.06766	7.30406	2.41238e-05	0.000453375	2.82562
GZMB	5.73162	1.3767	7.30108	2.42091e-05	0.000454541	3.09249
PCDHGA12	-5.49392	-2.31055	-7.30003	2.42392e-05	0.000454671	2.99266
MBOAT4	-3.65666	3.35241	-7.29468	2.43932e-05	0.000456969	3.03397
PNRC2	-2.01132	6.29164	-7.29416	2.44084e-05	0.000456969	2.73364
KIAA1462	-5.05277	0.570591	-7.29218	2.44656e-05	0.000457157	3.07197
ARHGAP31	-6.26584	-1.01613	-7.2911	2.4497e-05	0.000457157	3.04198
FAM163A	3.24642	2.9985	7.29094	2.45017e-05	0.000457157	3.05537
H3F3B	-1.49468	9.59643	-7.29059	2.45118e-05	0.000457157	2.66366
RETNLB	3.86921	-3.5106	7.28489	2.46779e-05	0.000459816	2.90507
ENPP1	-2.35643	3.47046	-7.28275	2.47407e-05	0.000460549	2.97572
CORO1A	3.56741	1.37861	7.28049	2.48072e-05	0.000461347	3.07637
AHSA1	1.32821	6.63814	7.27873	2.48589e-05	0.000461871	2.69489
LIMD2	4.35791	3.49819	7.27704	2.49088e-05	0.000462359	3.03628
NCF2	-7.24817	-1.6538	-7.26527	2.52593e-05	0.000468421	3.00627
ABCB6	2.26097	4.70017	7.25525	2.55619e-05	0.000473352	2.82653
CLCF1	-5.74853	-1.17885	-7.25487	2.55735e-05	0.000473352	2.99242
GRB14	2.31791	3.86328	7.2492	2.57465e-05	0.000476103	2.90826
DEFB1	-6.91672	2.902	-7.24245	2.59542e-05	0.000479492	3.03502
SLC13A2	5.6058	-2.62209	7.23599	2.61548e-05	0.000482742	2.9244
EVI2B	-3.97863	-3.65592	-7.23313	2.6244e-05	0.00048368	2.84829
ABCA3	2.02019	6.52794	7.23278	2.6255e-05	0.00048368	2.65035
TMTC1	4.60878	2.18302	7.23127	2.63023e-05	0.000484097	3.02185
LYRM4	1.89	4.80169	7.22913	2.63695e-05	0.000484878	2.7711
FBXW9	2.53485	3.74718	7.22094	2.66282e-05	0.000489019	2.89333
CISD1	1.4886	6.58714	7.22042	2.66447e-05	0.000489019	2.62516
GEM	-6.13182	4.10601	-7.21917	2.66846e-05	0.000489224	2.96448
EPHA1	3.15344	3.47801	7.2185	2.67059e-05	0.000489224	2.93407
ARID5B	-2.09219	4.88971	-7.21293	2.6884e-05	0.000491955	2.73394
SMPD2	2.06373	4.36454	7.21227	2.69051e-05	0.000491955	2.80159
TRIM29	-4.96566	-2.3799	-7.20795	2.70446e-05	0.000494043	2.88301
DKK3	2.36087	5.73021	7.20596	2.71088e-05	0.000494754	2.67425
SRGAP2	-2.96017	1.69758	-7.20436	2.71608e-05	0.000495243	2.99017
CLDN9	-4.8498	0.341786	-7.20142	2.72562e-05	0.000496519	2.96669
SAC3D1	2.39198	3.76846	7.1982	2.73615e-05	0.000497974	2.8594
F12	3.15894	3.20521	7.1908	2.76048e-05	0.000501785	2.9212
GNAI2	1.24535	8.16861	7.19027	2.76221e-05	0.000501785	2.54726
TSHZ3	-4.19741	1.15949	-7.18742	2.77165e-05	0.000503032	2.96699
C11orf98	1.51755	5.56574	7.18483	2.78028e-05	0.000504131	2.63867
PCDHGB3	-5.18311	-3.05509	-7.18148	2.79145e-05	0.000505689	2.83022
C1QL2	4.65833	-0.455844	7.17907	2.79952e-05	0.000506683	2.92539
WNK4	3.50927	2.86097	7.17318	2.81935e-05	0.000509591	2.92622
TBC1D8B	-1.80685	4.11317	-7.17275	2.8208e-05	0.000509591	2.75619
KCNK3	-1.60957	6.70522	-7.17157	2.82478e-05	0.00050984	2.55719
OVGP1	4.33459	1.43891	7.16818	2.8363e-05	0.000511448	2.94679
TGFBR3	-2.61337	4.43094	-7.16488	2.84754e-05	0.000512447	2.73748
EVA1A	-3.40597	2.52988	-7.16477	2.84791e-05	0.000512447	2.92306
FABP1	6.97393	-0.557819	7.16416	2.84999e-05	0.000512447	2.92062
P4HTM	1.44739	8.0232	7.163	2.85396e-05	0.000512447	2.51542
DYNLL1	1.51232	8.4434	7.16272	2.85493e-05	0.000512447	2.51001
ELN	-5.83895	-0.820329	-7.16045	2.86273e-05	0.000513097	2.90146
NKX6-3	4.20023	0.437136	7.16014	2.86379e-05	0.000513097	2.92187
FAM83G	-2.71963	2.9154	-7.15788	2.87156e-05	0.00051388	2.87733
SRRM4	3.59836	0.227815	7.15725	2.87374e-05	0.00051388	2.91146
RND2	3.20352	2.72478	7.15659	2.87603e-05	0.00051388	2.9086
IGFBP4	-6.77326	3.81083	-7.15196	2.89207e-05	0.000516275	2.91143
FZD1	1.54483	4.76515	7.14872	2.90332e-05	0.000517812	2.66294
ARHGEF2	3.0061	3.72114	7.14741	2.90792e-05	0.000518131	2.82166
MFGE8	2.8421	5.05633	7.1467	2.9104e-05	0.000518131	2.67747
ABLIM1	-1.53846	5.45819	-7.13798	2.94106e-05	0.000523114	2.57932
SPHK2	2.44706	4.04828	7.13722	2.94375e-05	0.000523117	2.75624
PIP5K1B	5.61804	2.65467	7.13558	2.94957e-05	0.000523675	2.90984
HINT2	1.54132	5.71087	7.13261	2.96014e-05	0.000523936	2.56256
HGD	1.89065	5.17533	7.13238	2.96094e-05	0.000523936	2.61445
DDA1	1.26786	4.76185	7.13174	2.96323e-05	0.000523936	2.63513
THAP11	1.73369	5.63833	7.13171	2.96333e-05	0.000523936	2.571
LIPH	-3.09264	2.14411	-7.13141	2.96441e-05	0.000523936	2.89512
TRIM71	5.55415	-0.310395	7.12455	2.98899e-05	0.000527803	2.87418
NCEH1	-5.48167	3.09153	-7.11901	3.009e-05	0.000530858	2.87756
CDKN2C	-4.74431	0.349224	-7.11724	3.01544e-05	0.000531515	2.87227
CBX8	2.11182	2.65114	7.11447	3.02552e-05	0.000532446	2.84447
CSRNP1	-1.7923	5.13745	-7.1143	3.02616e-05	0.000532446	2.58016
LNX1	-1.82042	3.35511	-7.11318	3.03024e-05	0.000532592	2.7655
ARHGAP29	-2.38533	3.15945	-7.11258	3.03242e-05	0.000532592	2.79803
GTDC1	-2.68617	2.20283	-7.10879	3.04632e-05	0.000534552	2.86316
PGD	1.61578	6.6932	7.09763	3.08761e-05	0.000540566	2.46669
SFMBT1	-1.66159	3.37904	-7.09742	3.0884e-05	0.000540566	2.73964
SMIM10L2B	2.71103	2.41154	7.0973	3.08887e-05	0.000540566	2.84543
DHRS9	-4.24968	-1.44092	-7.08748	3.1257e-05	0.000546102	2.78358
NT5C3B	1.53992	5.9685	7.08647	3.12953e-05	0.000546102	2.48715
TIMM22	1.40885	5.68512	7.08638	3.12987e-05	0.000546102	2.50292
MXD4	1.72373	6.08805	7.08591	3.13166e-05	0.000546102	2.48269
CERS1	3.2479	3.50059	7.08381	3.13962e-05	0.000546573	2.76982
MPP5	-1.76351	3.66017	-7.08345	3.14098e-05	0.000546573	2.69364
GLDC	2.53161	1.06393	7.08299	3.14273e-05	0.000546573	2.84851
UGT1A6	-3.92971	-3.67941	-7.08204	3.14634e-05	0.000546701	2.69301
UBAC2	1.30664	6.20765	7.08059	3.15185e-05	0.000546701	2.46257
CASC10	3.55901	1.75775	7.0803	3.15299e-05	0.000546701	2.84688
RGCC	-3.49717	3.03879	-7.07987	3.15463e-05	0.000546701	2.79384
AZGP1	-6.54748	1.83784	-7.07841	3.1602e-05	0.000547181	2.8432
TAF6	1.47621	5.62308	7.0742	3.17633e-05	0.000549488	2.49317
C12orf73	1.43187	4.32229	7.07122	3.18783e-05	0.000550992	2.60883
STAT1	1.64985	7.07895	7.06913	3.19591e-05	0.000551628	2.41751
ECSCR	-6.91399	-2.20011	-7.06881	3.19715e-05	0.000551628	2.7731
POU2AF1	4.63078	1.22949	7.06497	3.21204e-05	0.000553709	2.82469
DLL3	3.24326	2.97084	7.06096	3.22768e-05	0.000555598	2.78046
CCKBR	3.0573	3.45818	7.06071	3.22867e-05	0.000555598	2.73956
ANO4	4.28084	-1.1965	7.05812	3.23883e-05	0.000556856	2.76769
DPYSL3	-3.89513	1.34112	-7.05692	3.24354e-05	0.000557177	2.8197
SEC61A2	2.0002	3.64878	7.05568	3.24842e-05	0.000557527	2.68074
CNRIP1	-6.3433	0.841369	-7.05486	3.25164e-05	0.00055759	2.81041
TBC1D7	1.54483	4.62094	7.05391	3.25537e-05	0.000557743	2.55848
HSPB7	-4.93736	-2.78177	-7.04569	3.28802e-05	0.000562469	2.69437
DHCR7	1.79272	7.29341	7.04467	3.29208e-05	0.000562469	2.38127
C11orf96	-5.76467	0.520576	-7.0442	3.29395e-05	0.000562469	2.7948
FCN3	-5.78404	-2.73091	-7.04408	3.29445e-05	0.000562469	2.71107
P4HA3	-6.67495	-0.73211	-7.04238	3.30124e-05	0.000563138	2.77771
FNDC3B	-1.80565	5.90383	-7.04107	3.30649e-05	0.000563335	2.43107
CLDN4	-2.64838	6.95805	-7.04066	3.30815e-05	0.000563335	2.39269
ZNF880	-3.81647	1.33386	-7.03883	3.3155e-05	0.000564097	2.79863
GALNT10	-2.18164	3.91794	-7.03774	3.3199e-05	0.000564354	2.61938
HSPB3	-4.86244	-3.21815	-7.0368	3.32372e-05	0.000564472	2.66512
LLGL2	1.37876	7.37343	7.03614	3.32636e-05	0.000564472	2.36533
CD68	1.93424	5.94884	7.03538	3.32943e-05	0.000564504	2.43106
AKT1S1	1.51798	5.1008	7.03427	3.33393e-05	0.000564639	2.48637
C8G	4.77177	1.18771	7.03376	3.33599e-05	0.000564639	2.78817
GLYATL1	4.57868	-1.02162	7.03183	3.34382e-05	0.000565475	2.74722
ITGB3	-6.38812	-1.27799	-7.02967	3.35265e-05	0.000566479	2.7495
NTNG2	2.74399	2.1337	7.02495	3.37191e-05	0.000569242	2.76972
RP5-862P8.2	-2.85974	3.11035	-7.02408	3.37549e-05	0.000569357	2.70203
CALHM3	5.03984	-2.22351	7.02242	3.3823e-05	0.000569545	2.70097
ARL4C	-1.99091	3.89767	-7.02239	3.38242e-05	0.000569545	2.59676
API5	-1.4584	6.59824	-7.02156	3.38588e-05	0.000569636	2.36839
RP5-1052I5.2	-6.18686	-2.56018	-7.02069	3.38944e-05	0.000569745	2.69786
FOXA1	4.05955	2.93301	7.01951	3.39432e-05	0.000569906	2.74597
CIDEB	2.27832	3.55441	7.01825	3.39953e-05	0.000569906	2.65341
GSTT2B	3.25081	2.94962	7.01768	3.40187e-05	0.000569906	2.72855
SEL1L	-1.60677	6.13129	-7.01736	3.40321e-05	0.000569906	2.38506
MGP	-7.05599	1.72207	-7.01694	3.40494e-05	0.000569906	2.77078
NAGPA	2.21351	4.00771	7.01575	3.4099e-05	0.000570249	2.59995
RP11-514P8.7	2.47685	2.75533	7.0145	3.41506e-05	0.000570624	2.72221
ANKRD7	-5.25944	-2.42909	-7.01144	3.42781e-05	0.000572266	2.67775
COL10A1	-4.15073	-3.56954	-7.00921	3.43717e-05	0.00057334	2.61888
CYP4V2	-1.99003	2.98483	-7.0043	3.45776e-05	0.000576283	2.66993
RP11-350O14.18	4.17712	-2.44813	6.99898	3.48029e-05	0.000578761	2.65364
EFNA3	2.89686	2.32462	6.99874	3.48128e-05	0.000578761	2.73244
MCTP2	-2.49028	2.84514	-6.99869	3.48149e-05	0.000578761	2.68745
SPRYD3	-1.36891	6.75228	-6.99683	3.48941e-05	0.000579326	2.33024
IL24	-7.43216	-1.52664	-6.9965	3.49081e-05	0.000579326	2.7165
THBS1	-3.64712	4.32488	-6.99396	3.50165e-05	0.000580634	2.57821
RP11-315D16.2	5.87414	-0.520068	6.99319	3.50493e-05	0.000580685	2.72466
ELOVL7	-2.50741	2.71141	-6.99008	3.51824e-05	0.000581831	2.68539
CDC14B	-1.76476	3.32508	-6.99	3.51861e-05	0.000581831	2.61294
GATS	1.76248	4.24535	6.9895	3.52076e-05	0.000581831	2.52364
SLC19A1	4.64596	3.40411	6.98683	3.53223e-05	0.000582992	2.69704
IL18	-5.02706	-1.06854	-6.98549	3.53805e-05	0.000582992	2.69309
NFAT5	-2.50518	3.14223	-6.98465	3.54165e-05	0.000582992	2.64331
VAC14	1.91177	6.29273	6.98459	3.5419e-05	0.000582992	2.3445
CPD	-1.53014	6.27919	-6.98411	3.544e-05	0.000582992	2.33432
NPNT	-4.38287	4.18382	-6.98373	3.54564e-05	0.000582992	2.60912
DDIT4L	3.23717	1.74411	6.98186	3.55375e-05	0.000583835	2.72987
SNCB	-2.60631	2.43432	-6.97828	3.56932e-05	0.000585902	2.69253
PDHB	1.40045	7.13779	6.97702	3.57481e-05	0.000585934	2.2953
PAX8	-3.62757	-0.650046	-6.97687	3.5755e-05	0.000585934	2.68292
NAIP	2.34223	3.13354	6.97509	3.58328e-05	0.000586718	2.63898
PIH1D1	1.5358	5.44315	6.97322	3.59145e-05	0.000587564	2.3792
GPR183	-5.81917	-1.63706	-6.9713	3.5999e-05	0.000588454	2.66895
CCDC153	2.56948	2.80999	6.96083	3.6463e-05	0.000595141	2.65382
SPIRE2	1.81768	4.43824	6.9607	3.64688e-05	0.000595141	2.46788
FARSA	1.67307	6.52914	6.95969	3.6514e-05	0.000595382	2.29701
FAM171A2	1.97383	3.66837	6.95737	3.66179e-05	0.00059658	2.55411
C20orf195	3.68404	1.83063	6.9562	3.66703e-05	0.000596936	2.6996
S100A10	-2.34357	6.09161	-6.95438	3.67523e-05	0.000597603	2.31769
CREB5	-5.56177	1.93589	-6.95345	3.67942e-05	0.000597603	2.69849
DNAJA4	-6.63965	2.94278	-6.95294	3.68173e-05	0.000597603	2.69291
SEMA4G	3.35258	0.94942	6.95258	3.68333e-05	0.000597603	2.69405
NOL4L	1.17543	5.05082	6.94957	3.69695e-05	0.000599316	2.37372
USF2	1.91279	4.07699	6.94759	3.70593e-05	0.000600214	2.49547
C2CD2L	1.86573	4.90871	6.94661	3.71039e-05	0.000600214	2.40201
NOV	-4.38465	0.365347	-6.94623	3.7121e-05	0.000600214	2.67695
GAS2	-3.08355	2.52162	-6.94565	3.71475e-05	0.000600214	2.65444
KCTD18	-2.21458	2.80908	-6.94346	3.72473e-05	0.000601019	2.61646
GPS1	1.61142	6.7538	6.94285	3.72754e-05	0.000601019	2.26532
COPS7B	1.50486	4.53653	6.94254	3.72894e-05	0.000601019	2.42433
TM4SF4	-1.80811	7.50737	-6.94144	3.73396e-05	0.000601334	2.24059
GLT8D2	-5.12082	1.17589	-6.93961	3.74234e-05	0.000601335	2.67984
MVD	2.07097	6.31764	6.93941	3.74328e-05	0.000601335	2.2878
PCDHB3	-3.35506	0.449655	-6.93931	3.74373e-05	0.000601335	2.66995
AXL	-2.30044	1.89747	-6.93876	3.74626e-05	0.000601335	2.66742
KDM5B	1.45866	6.58766	6.93647	3.75679e-05	0.000601893	2.26176
GIMAP2	-4.62911	-3.3391	-6.93574	3.76015e-05	0.000601893	2.5494
GSTT2	5.32788	-1.81238	6.93554	3.76109e-05	0.000601893	2.62404
DNAJC5B	4.87924	-2.4234	6.93534	3.76202e-05	0.000601893	2.59655
RGPD8	-3.55657	1.73924	-6.93398	3.7683e-05	0.000602405	2.67239
MYO5B	-2.43908	4.85279	-6.93087	3.78269e-05	0.000603776	2.38926
ADGRG1	-2.13232	6.771	-6.93055	3.78421e-05	0.000603776	2.25097
PPP2R2C	-5.956	-1.26534	-6.92962	3.78853e-05	0.000603776	2.63422
TSSC4	1.64642	5.90732	6.92947	3.78921e-05	0.000603776	2.29132
ALDH1A3	-7.88788	1.35283	-6.92869	3.79285e-05	0.000603865	2.66682
SRXN1	-2.06558	5.73537	-6.92292	3.81984e-05	0.000607668	2.29534
CLIP3	1.67329	5.30919	6.92085	3.82955e-05	0.000608401	2.326
AES	1.44911	6.75326	6.92061	3.83066e-05	0.000608401	2.23483
PDX1	1.79748	5.90776	6.91685	3.84844e-05	0.000610312	2.27803
ZFPM1	2.52691	2.07483	6.91669	3.84917e-05	0.000610312	2.63939
CELF3	1.80481	4.59592	6.91609	3.85204e-05	0.000610312	2.39291
ADGRG4	5.3011	-0.762699	6.91135	3.87456e-05	0.000613383	2.62315
DYNLRB1	1.1762	7.20174	6.90971	3.88238e-05	0.000613701	2.20482
SUV420H2	2.20378	3.27779	6.90961	3.88283e-05	0.000613701	2.54149
NRGN	-3.79001	-2.56972	-6.90146	3.92196e-05	0.000619385	2.52851
PHTF2	-2.26924	4.71855	-6.9001	3.92853e-05	0.000619922	2.36231
CLPP	1.63799	6.00928	6.89531	3.9518e-05	0.000623092	2.24043
NCKAP5L	2.27868	4.0491	6.89422	3.95713e-05	0.000623325	2.44284
ITGB1BP1	1.25195	5.84163	6.8937	3.95964e-05	0.000623325	2.24181
AGA	-1.65574	4.30135	-6.89009	3.97728e-05	0.000625342	2.37341
CDH16	4.89971	-1.15901	6.88942	3.9806e-05	0.000625342	2.58621
PI3	-6.07083	-2.03162	-6.88912	3.98203e-05	0.000625342	2.56879
TTC38	1.77002	5.2309	6.88642	3.99533e-05	0.000626927	2.29125
NR2F6	1.80678	6.20887	6.88387	4.00792e-05	0.000628399	2.21694
HIST1H2AM	4.98809	-1.62864	6.8818	4.01818e-05	0.000629504	2.56595
MDFIC	-4.24402	1.53745	-6.87952	4.02948e-05	0.000630445	2.61072
MRPL28	1.63911	6.0368	6.87929	4.03062e-05	0.000630445	2.21792
CEACAM6	-7.04334	-0.0475555	-6.87854	4.03437e-05	0.000630528	2.60093
SSTR2	1.9114	6.85782	6.8729	4.06254e-05	0.000634424	2.17373
DDT	1.49536	6.30748	6.87088	4.0727e-05	0.000635116	2.18959
NR1H2	-1.68644	4.64034	-6.87073	4.07346e-05	0.000635116	2.31267
CCDC47	-1.17092	6.90739	-6.86804	4.087e-05	0.000636721	2.15685
RHBDL3	-4.12252	-3.18501	-6.85958	4.12994e-05	0.000642898	2.46635
CALML4	3.50108	1.70174	6.85814	4.1373e-05	0.000643532	2.58329
MED25	1.91408	5.03802	6.85367	4.16023e-05	0.000646585	2.27167
SNTG2	-5.08733	-1.68951	-6.85132	4.17234e-05	0.000647553	2.52534
MKRN2OS	-4.2432	-1.16297	-6.85049	4.17663e-05	0.000647553	2.53175
MEGF11	4.11094	1.31995	6.84995	4.1794e-05	0.000647553	2.57585
FOXF2	-6.06726	-2.23345	-6.8499	4.17968e-05	0.000647553	2.51859
CYP4F12	-4.78346	-3.26446	-6.84877	4.18553e-05	0.000647613	2.4612
LAMC3	-8.0767	0.420283	-6.84855	4.18668e-05	0.000647613	2.56972
GRIA1	5.15104	-1.9047	6.84671	4.19624e-05	0.000647935	2.51946
KDELC1	1.97864	3.78369	6.84644	4.19762e-05	0.000647935	2.40129
BATF2	3.53319	2.86543	6.84624	4.19869e-05	0.000647935	2.52926
GRHL2	-5.64193	-1.46491	-6.84545	4.20279e-05	0.000648057	2.53091
UCK2	1.49669	4.94417	6.84376	4.21157e-05	0.00064852	2.25505
EMP2	-1.66668	3.9162	-6.84297	4.2157e-05	0.00064852	2.35668
COL4A1	-6.03816	3.27239	-6.84296	4.21573e-05	0.00064852	2.5442
FDX1L	1.65407	4.57252	6.838	4.2417e-05	0.000652004	2.29073
GALNT14	2.48007	4.07538	6.8323	4.27179e-05	0.000656002	2.36862
LRRC26	5.31885	-0.262323	6.83148	4.27613e-05	0.000656002	2.54089
PSMF1	1.45095	7.50901	6.83117	4.27777e-05	0.000656002	2.09645
LSMEM1	-4.73799	-1.90028	-6.82895	4.28955e-05	0.000656881	2.48913
CHST2	2.93156	4.21701	6.82883	4.2902e-05	0.000656881	2.36514
CHST8	2.19896	4.89525	6.8246	4.31276e-05	0.000659674	2.2573
PTMS	1.44821	6.25619	6.82375	4.31735e-05	0.000659674	2.13001
TYROBP	-6.57457	-1.67391	-6.82297	4.32152e-05	0.000659674	2.50924
HIST1H2BK	2.92536	5.17967	6.82289	4.32192e-05	0.000659674	2.2541
SLC45A3	-5.43991	-1.15767	-6.81937	4.34087e-05	0.000661607	2.50782
C1QC	-5.84885	-2.72041	-6.81866	4.34467e-05	0.000661607	2.46614
HCLS1	-6.68905	-1.61269	-6.81865	4.34472e-05	0.000661607	2.50687
CNFN	2.98433	2.49771	6.81697	4.35382e-05	0.000662165	2.50309
TRNP1	1.35726	6.07526	6.81672	4.35515e-05	0.000662165	2.12908
CHST13	5.68128	-1.99011	6.81382	4.37087e-05	0.00066404	2.48749
FAM132B	-4.56492	-3.36923	-6.81192	4.38119e-05	0.000665091	2.41509
ARTN	3.26188	0.3483	6.80825	4.40123e-05	0.000667617	2.5153
IL1RAPL1	4.48999	-2.81333	6.80682	4.40907e-05	0.000668289	2.43538
NNAT	-5.04016	-2.72716	-6.80601	4.41348e-05	0.000668439	2.43926
GPR4	-4.83245	-1.55127	-6.80244	4.43314e-05	0.000670897	2.47158
PRG4	-7.56114	-0.159472	-6.79316	4.48459e-05	0.00067816	2.50128
FBLN5	-4.80007	0.974649	-6.79219	4.49001e-05	0.000678456	2.50519
JRKL	-1.87215	2.58307	-6.79119	4.49562e-05	0.00067878	2.43783
MACC1	-2.52652	2.96773	-6.78969	4.50397e-05	0.000679002	2.41515
SAMD11	-3.2502	2.86549	-6.78968	4.50403e-05	0.000679002	2.43925
CHRNA2	4.62776	0.906507	6.78681	4.52016e-05	0.00068091	2.49802
PCDH20	2.62293	4.37663	6.78403	4.53584e-05	0.000682746	2.27729
ACOX2	2.63197	1.75389	6.78238	4.54516e-05	0.000683624	2.48671
TESK1	1.63276	5.05666	6.78077	4.55432e-05	0.000684477	2.16601
ZNF829	-3.34081	0.0273199	-6.77801	4.56998e-05	0.00068623	2.47266
SKOR2	4.91533	-2.96477	6.77716	4.57483e-05	0.00068623	2.40553
SLC39A5	3.28555	4.86908	6.77604	4.58123e-05	0.00068623	2.24418
JADE1	-1.79052	5.22924	-6.77582	4.58251e-05	0.00068623	2.13693
RGS12	1.80709	4.09423	6.77564	4.58351e-05	0.00068623	2.26874
TLE1	-1.91335	4.79463	-6.77439	4.59064e-05	0.000686773	2.17808
NAAA	1.72171	4.83161	6.77335	4.59663e-05	0.000687144	2.18146
FAM172A	-1.61409	4.03316	-6.76894	4.62198e-05	0.000690406	2.24736
CD48	-4.22431	-3.53329	-6.76766	4.62936e-05	0.000690982	2.36199
FARP1	2.22422	5.59589	6.76661	4.63545e-05	0.000691252	2.11683
HOXB5	-4.24238	-3.1218	-6.7661	4.6384e-05	0.000691252	2.36837
ENTPD3	-3.97532	4.08549	-6.76512	4.64404e-05	0.000691252	2.31917
UBE2M	1.38213	6.04155	6.76491	4.64529e-05	0.000691252	2.06336
MYO1D	-1.30585	6.68461	-6.76255	4.65899e-05	0.000692232	2.02654
SCGB2A1	-7.488	3.02664	-6.76219	4.66106e-05	0.000692232	2.46676
REEP2	1.65595	5.29864	6.76195	4.66248e-05	0.000692232	2.11962
VARS	1.82151	6.74281	6.75939	4.67738e-05	0.000693918	2.02821
SH3RF3	3.36253	2.41915	6.75746	4.68869e-05	0.000695011	2.43737
UQCRC1	1.25364	8.04715	6.75681	4.69251e-05	0.000695011	1.98781
REG3G	-6.88966	3.46399	-6.75631	4.6954e-05	0.000695011	2.44386
CASZ1	2.35571	3.80926	6.75498	4.70323e-05	0.00069551	2.29318
MGEA5	-2.47724	4.64613	-6.75453	4.70587e-05	0.00069551	2.18809
KCNMB2	-3.29497	2.62197	-6.75378	4.71026e-05	0.000695633	2.41349
CKMT1A	2.1537	5.35206	6.75019	4.73148e-05	0.000698241	2.11395
NDN	1.56106	6.87338	6.74522	4.76096e-05	0.000702062	2.0018
GPAT2	-5.1517	-1.31524	-6.74401	4.76814e-05	0.000702592	2.41536
PLPPR3	5.6949	-0.764792	6.73779	4.80542e-05	0.000707096	2.4265
IRAK3	-4.2948	-1.1638	-6.7377	4.80593e-05	0.000707096	2.40427
MARCKSL1	2.49981	7.21636	6.7358	4.81741e-05	0.000708156	1.9884
ALS2CL	-5.27949	0.0780167	-6.73531	4.82036e-05	0.000708156	2.43119
SSPN	-5.36832	-1.20894	-6.73411	4.82759e-05	0.000708686	2.4081
ADGRF3	3.68966	1.14781	6.73203	4.84016e-05	0.000709999	2.43482
RFPL2	3.7472	0.408382	6.72999	4.85254e-05	0.000710763	2.42554
MME	6.50012	2.21412	6.72998	4.85263e-05	0.000710763	2.43228
CRYM	3.9578	3.05779	6.72699	4.87082e-05	0.000712894	2.37708
CYB5R3	1.28779	8.28451	6.72581	4.878e-05	0.000713411	1.94373
PNLDC1	-4.02445	-3.63301	-6.72435	4.88696e-05	0.00071419	2.31333
ST14	-2.73474	6.36605	-6.72063	4.9098e-05	0.000716992	2.0041
OTUB1	1.29312	7.20306	6.71839	4.92361e-05	0.000718473	1.95415
PLCXD1	2.6292	3.60073	6.7169	4.93282e-05	0.000719281	2.27557
P3H4	1.58532	5.68089	6.71437	4.94849e-05	0.000721028	2.02422
WDR34	1.69554	6.29852	6.70757	4.99088e-05	0.000726664	1.97841
COQ4	1.42568	5.4074	6.70418	5.01215e-05	0.00072922	2.02862
C9orf3	1.2099	6.60442	6.70269	5.02156e-05	0.000729535	1.9519
UPK1A	5.34878	-1.3714	6.70211	5.02523e-05	0.000729535	2.37075
RAB7B	-5.63875	-2.45048	-6.70206	5.0255e-05	0.000729535	2.34057
SLC1A1	-2.41798	2.04669	-6.7011	5.03155e-05	0.000729873	2.36868
ILDR2	-4.36265	-0.388217	-6.6985	5.04804e-05	0.000731723	2.37802
HOXA5	-4.47023	-2.02995	-6.69647	5.06095e-05	0.000733052	2.33314
CGA	3.98678	3.93636	6.69472	5.07204e-05	0.000734115	2.2683
RGL4	-4.76961	-2.45648	-6.69133	5.09373e-05	0.000736176	2.31718
2017-09-10	-2.12402	3.71803	-6.68996	5.10248e-05	0.000736176	2.19666
C7	-3.08448	4.62219	-6.68982	5.10338e-05	0.000736176	2.13192
MOGS	1.62354	6.83207	6.68964	5.10454e-05	0.000736176	1.93018
CYP1B1	-7.33494	2.36226	-6.68849	5.11194e-05	0.000736176	2.38174
GDI1	1.34834	7.66055	6.68847	5.11209e-05	0.000736176	1.90411
TMEM98	2.96829	6.07658	6.68839	5.11259e-05	0.000736176	1.99901
KTI12	1.99469	4.79716	6.68716	5.12049e-05	0.000736772	2.07988
MESP1	1.94193	2.75432	6.68522	5.13298e-05	0.000737832	2.29937
SPAG5	3.20264	3.42574	6.68485	5.1354e-05	0.000737832	2.27218
ANK2	2.46371	3.34447	6.6833	5.14545e-05	0.000738734	2.25341
PDYN	5.1206	-2.11813	6.6706	5.22831e-05	0.000750081	2.31367
SLC9A5	-4.18638	-2.96823	-6.66568	5.26083e-05	0.000753872	2.26232
RFXANK	2.27211	4.41294	6.66544	5.26244e-05	0.000753872	2.10653
NXN	2.41645	4.41209	6.66079	5.29337e-05	0.00075775	2.10608
DPYSL4	2.52842	3.21358	6.65998	5.29878e-05	0.000757969	2.2399
CRTAP	-1.97008	3.9538	-6.65919	5.30406e-05	0.00075817	2.1215
TTC5	1.83245	5.47245	6.65813	5.3112e-05	0.000758638	1.97247
SLC39A8	-2.33077	4.03434	-6.6565	5.32213e-05	0.000759645	2.12116
HS3ST5	5.76982	-0.548208	6.65491	5.3328e-05	0.000760412	2.33231
ZNF676	-4.70763	-2.71392	-6.65424	5.33728e-05	0.000760412	2.26588
PTPRC	-5.18214	-2.59516	-6.65396	5.33915e-05	0.000760412	2.27644
MICAL3	-2.08	2.24901	-6.65303	5.34546e-05	0.000760757	2.29237
PTPRR	-4.80288	-3.25979	-6.64965	5.36828e-05	0.00076345	2.24362
HLA-C	-2.13138	6.99793	-6.6458	5.39448e-05	0.000766618	1.86812
MRPS35	1.0773	6.41861	6.64378	5.40821e-05	0.00076719	1.87993
LPCAT3	1.5969	6.26455	6.64373	5.40856e-05	0.00076719	1.89375
RAB3C	1.89426	5.8202	6.64349	5.41025e-05	0.00076719	1.92697
DCDC1	2.08948	2.42911	6.6377	5.44993e-05	0.000772258	2.26794
HAT1	-1.80767	5.23463	-6.63705	5.45441e-05	0.000772333	1.95399
ANXA6	1.49871	7.20315	6.63073	5.49816e-05	0.000777966	1.83879
HIST3H2A	3.29164	3.78299	6.6275	5.52068e-05	0.000780588	2.16641
SLC25A30	-2.89633	0.836875	-6.62666	5.52653e-05	0.000780659	2.30745
CCDC60	5.41329	-2.33973	6.62629	5.52915e-05	0.000780659	2.26117
ALG2	1.67072	7.21862	6.62406	5.5448e-05	0.000782305	1.83081
HIGD1A	1.3913	8.63875	6.62348	5.54885e-05	0.000782312	1.80386
AKAP12	-2.3065	4.13445	-6.61974	5.57519e-05	0.000784962	2.05801
CPLX2	-2.04967	4.77242	-6.61967	5.57567e-05	0.000784962	1.98008
TTYH3	2.45497	4.51683	6.61866	5.58281e-05	0.000785403	2.03947
PGRMC1	1.11502	6.84076	6.61724	5.59282e-05	0.000786247	1.82886
PLEK2	-6.28792	-0.935992	-6.61456	5.6119e-05	0.000787935	2.27973
TRO	2.15943	5.76939	6.61442	5.61288e-05	0.000787935	1.89912
CPNE1	1.8213	6.61367	6.61245	5.62687e-05	0.000789334	1.83831
PLEKHA2	-2.95176	0.624456	-6.61064	5.63981e-05	0.000790582	2.28671
NTRK1	-4.5747	-2.97346	-6.60928	5.64951e-05	0.000791376	2.20471
CFI	-6.4954	1.16889	-6.60449	5.68393e-05	0.000795629	2.28057
FIBP	1.41597	6.45135	6.60379	5.68898e-05	0.000795766	1.8287
ZDHHC2	-1.16662	5.05974	-6.60287	5.6956e-05	0.000796124	1.90994
FASTK	1.42799	6.30689	6.59768	5.73324e-05	0.000800813	1.82753
SDC2	-1.30496	6.41294	-6.5966	5.74114e-05	0.000800921	1.81634
SAAL1	1.54422	4.17138	6.59645	5.74219e-05	0.000800921	2.01567
PRTG	3.426	1.15082	6.59538	5.75004e-05	0.0008011	2.26927
WIPI1	1.77756	6.02774	6.59516	5.75165e-05	0.0008011	1.84604
CEP120	-1.71323	3.44038	-6.5933	5.76521e-05	0.000802417	2.09134
VPS25	1.44483	6.69947	6.59224	5.773e-05	0.000802524	1.80322
MLST8	1.82957	6.06005	6.59161	5.77763e-05	0.000802524	1.84035
CRYBA4	4.30031	-2.88964	6.59099	5.78218e-05	0.000802524	2.19087
ACADL	-5.74009	-1.69364	-6.59096	5.78237e-05	0.000802524	2.23445
COPZ2	-4.67009	-0.592289	-6.58811	5.80337e-05	0.000804868	2.24607
HSPBP1	1.70565	6.06665	6.58564	5.82156e-05	0.000806323	1.82949
SERPINC1	-3.55356	-3.86755	-6.58557	5.8221e-05	0.000806323	2.15767
GHRH	5.52043	-1.86156	6.5812	5.85453e-05	0.000809859	2.22116
PTGS2	-5.62326	4.62212	-6.58101	5.85589e-05	0.000809859	2.10501
AMY2A	-8.41125	4.20158	-6.57602	5.89318e-05	0.00081444	2.21665
SYT6	6.84854	0.605946	6.57485	5.90194e-05	0.000815076	2.24401
ARL2	1.43725	6.98224	6.56934	5.94345e-05	0.00082023	1.76253
CDK5R2	1.88488	5.48809	6.56546	5.97291e-05	0.000823714	1.84856
PTGFR	-4.70303	-0.834787	-6.56268	5.99408e-05	0.000824547	2.21221
RPUSD1	1.473	4.56735	6.56228	5.99711e-05	0.000824547	1.92311
NKAPL	-5.15904	-0.706271	-6.56151	6.00301e-05	0.000824547	2.21538
EPS8L3	5.33811	0.441686	6.56125	6.00499e-05	0.000824547	2.22672
NPM2	1.87091	4.40962	6.56118	6.00552e-05	0.000824547	1.95267
APOD	-5.41849	1.66907	-6.56094	6.00738e-05	0.000824547	2.22575
NKIRAS2	1.52565	5.39793	6.5608	6.00842e-05	0.000824547	1.8413
ANKRD39	1.5971	4.59484	6.5552	6.05144e-05	0.000829869	1.91509
TTLL6	2.84654	1.86461	6.55387	6.06174e-05	0.0008307	2.20068
CYYR1	-2.08195	3.36317	-6.55254	6.07201e-05	0.000831525	2.05772
KALRN	2.77588	3.45255	6.54953	6.09537e-05	0.000833782	2.08116
C16orf59	3.10604	1.38067	6.54907	6.09892e-05	0.000833782	2.20951
SDR39U1	1.2536	5.96137	6.54877	6.10126e-05	0.000833782	1.77836
TFDP2	1.85468	4.90517	6.54794	6.10773e-05	0.000834084	1.87928
HIST1H4I	3.01332	3.31864	6.54697	6.11529e-05	0.000834091	2.09934
FAM136A	1.23773	5.91679	6.54684	6.1163e-05	0.000834091	1.7783
IGSF8	1.44602	5.899	6.54602	6.12266e-05	0.000834377	1.78189
B3GAT3	1.57741	5.72959	6.54251	6.15019e-05	0.000837547	1.79156
CHST15	-7.16299	-0.532121	-6.54131	6.15963e-05	0.000838248	2.19908
TLCD1	2.04796	3.73528	6.53954	6.17354e-05	0.000839319	2.0112
SLC6A12	5.17634	-0.792605	6.53922	6.17607e-05	0.000839319	2.18979
NARF	1.99258	6.1596	6.53695	6.19395e-05	0.000841166	1.7641
DIRAS2	-5.31909	0.373108	-6.53563	6.20444e-05	0.000842007	2.19506
SH3KBP1	1.38525	4.80927	6.53468	6.21195e-05	0.00084203	1.85747
ZNF98	-3.78823	-3.3214	-6.53452	6.21321e-05	0.00084203	2.10535
RPH3A	-4.55571	-2.97536	-6.53284	6.22652e-05	0.00084325	2.11851
ZNF257	-4.77835	-1.09008	-6.53148	6.2374e-05	0.000844139	2.17082
LZTR1	1.52044	5.2881	6.53051	6.2451e-05	0.000844598	1.80973
PCDHGA6	-2.97293	-0.369315	-6.52439	6.29412e-05	0.00085064	2.16519
TMEM169	3.04258	2.49948	6.52337	6.30234e-05	0.000851163	2.13294
MDK	2.70909	7.03464	6.52258	6.30874e-05	0.000851441	1.71334
NFIA	-5.68665	0.981328	-6.52182	6.31486e-05	0.000851679	2.17969
RASGRF1	-2.86641	1.96154	-6.51928	6.33539e-05	0.000852877	2.14782
MYCT1	-4.73765	-2.67876	-6.51828	6.34349e-05	0.000852877	2.11422
SCAND1	1.52791	7.33256	6.51816	6.3445e-05	0.000852877	1.68411
TMEM236	-2.82766	3.35066	-6.51786	6.34691e-05	0.000852877	2.03477
NDUFS7	1.58137	7.11919	6.51771	6.34814e-05	0.000852877	1.68987
WWTR1	-4.31508	2.76501	-6.5175	6.34987e-05	0.000852877	2.12584
CYS1	-3.79081	1.14477	-6.51597	6.36225e-05	0.000853955	2.17163
COQ10A	2.19268	5.81109	6.51346	6.3827e-05	0.000856113	1.76081
RASSF5	1.42132	5.82108	6.5057	6.44649e-05	0.000864077	1.73211
TANC2	-1.99718	3.12311	-6.50369	6.46307e-05	0.000865706	2.01695
GRAMD2	4.85541	1.64342	6.50266	6.47161e-05	0.000866258	2.15414
ARHGAP4	3.70967	1.88462	6.50078	6.48725e-05	0.000867217	2.14032
MYT1	1.9672	2.11946	6.50073	6.48763e-05	0.000867217	2.11167
CNGA3	2.4686	5.33443	6.49814	6.50917e-05	0.000869503	1.79078
CCDC28A	-1.82729	3.82352	-6.4952	6.53377e-05	0.000872194	1.91688
C14orf1	1.4173	6.73582	6.49277	6.55419e-05	0.000873751	1.66738
ZNF764	1.77312	3.11934	6.49274	6.55436e-05	0.000873751	2.00974
ADCY1	3.39193	3.94399	6.49108	6.56836e-05	0.000874839	1.9759
ASS1	1.75023	5.54318	6.49056	6.57272e-05	0.000874839	1.74008
C14orf105	-2.88384	1.72833	-6.49002	6.57734e-05	0.000874839	2.12225
PSG8	-4.34036	-3.47878	-6.48965	6.58039e-05	0.000874839	2.05539
DOLK	1.45383	5.56643	6.48755	6.59818e-05	0.000876609	1.7268
ACSS3	3.12159	2.62328	6.48452	6.62387e-05	0.000879425	2.0774
ISOC2	1.91968	5.76149	6.4838	6.63003e-05	0.000879647	1.71832
FGFR3	3.08822	3.15196	6.48297	6.63704e-05	0.000879981	2.03298
E2F5	1.69187	3.67176	6.48056	6.65766e-05	0.000882118	1.9268
PSMC4	1.16985	6.99116	6.47786	6.68074e-05	0.000884577	1.63654
C1QTNF6	2.76596	3.23113	6.47708	6.68745e-05	0.000884867	2.00987
ZNF528	-3.1122	1.08049	-6.47575	6.69887e-05	0.00088578	2.12146
ZFP42	3.83	0.324942	6.47422	6.71207e-05	0.000886926	2.11901
AMT	2.39274	4.24059	6.47268	6.72535e-05	0.000888082	1.87581
MAGEA2	5.06835	-2.45465	6.47115	6.73857e-05	0.000889009	2.07653
ATF3	-5.08852	3.4455	-6.47082	6.74145e-05	0.000889009	2.03974
TTC29	6.21481	1.33738	6.46914	6.75605e-05	0.000889305	2.11476
LY6G6D	3.85213	-3.51323	6.46875	6.75939e-05	0.000889305	2.03203
MDGA1	2.67241	1.95194	6.46821	6.76409e-05	0.000889305	2.08754
GIMAP4	-6.36403	-2.46942	-6.46803	6.76566e-05	0.000889305	2.08001
ACSF2	3.96513	1.35411	6.46775	6.76811e-05	0.000889305	2.11113
SOX1	4.29017	-2.55955	6.46742	6.77094e-05	0.000889305	2.05909
PPP6R2	1.40016	5.90769	6.46622	6.78145e-05	0.00088962	1.67256
ADCY4	-4.98191	-1.68843	-6.46597	6.78361e-05	0.00088962	2.08225
GHSR	-5.44896	-1.71222	-6.46558	6.78704e-05	0.00088962	2.08533
PTGS1	-6.5684	-0.884421	-6.46506	6.79151e-05	0.00088962	2.10311
TECR	1.50941	8.15832	6.46361	6.80424e-05	0.000890691	1.59381
PLAC9	-4.31309	-1.12571	-6.46301	6.8095e-05	0.000890785	2.0858
ADSL	1.36539	6.14106	6.46193	6.81896e-05	0.000891426	1.65229
TMEM266	4.973	-0.0578882	6.45957	6.83962e-05	0.000893531	2.10067
COL5A2	3.87575	5.91699	6.45794	6.85403e-05	0.000894817	1.7406
GGT5	-7.47974	-0.733896	-6.45625	6.86892e-05	0.000895629	2.09565
NAT14	1.85708	4.77519	6.4562	6.8694e-05	0.000895629	1.77124
SMPD3	2.23579	4.22635	6.45463	6.88329e-05	0.000896842	1.84512
OTOR	3.79868	-3.54452	6.45263	6.90106e-05	0.00089856	2.01284
MAP7	-1.19519	5.20553	-6.45162	6.91e-05	0.000899126	1.69446
SNRNP25	1.98104	4.81275	6.45086	6.91674e-05	0.000899406	1.76429
PLOD2	-2.74855	6.41178	-6.44917	6.93182e-05	0.000900769	1.63933
NOP10	1.31796	7.39715	6.44842	6.93852e-05	0.000901041	1.58644
ASGR2	4.06875	-1.90151	6.44647	6.95598e-05	0.000902208	2.05052
IL3RA	-3.23203	-0.269592	-6.44589	6.96115e-05	0.000902208	2.07497
PAK7	3.26669	1.17685	6.44587	6.96132e-05	0.000902208	2.08437
ZNF426	-1.55597	3.31297	-6.44388	6.97924e-05	0.000903931	1.90596
PICK1	1.33815	5.06769	6.44172	6.99873e-05	0.000905856	1.70578
ERAL1	1.39485	5.93989	6.43967	7.01719e-05	0.000907647	1.63453
PLA2G10	4.54207	0.670966	6.43912	7.0222e-05	0.000907694	2.07788
EHBP1L1	2.26684	5.30152	6.43716	7.03996e-05	0.00090939	1.70496
APOOL	1.92481	4.60311	6.43652	7.04573e-05	0.000909535	1.76475
ZNF486	-3.86861	0.0500554	-6.43342	7.07397e-05	0.000912579	2.06627
RCBTB1	1.11649	5.63061	6.43231	7.08411e-05	0.000912729	1.64037
ZSCAN31	-2.22361	2.84609	-6.43205	7.08646e-05	0.000912729	1.95785
RPUSD3	1.74483	4.77742	6.43176	7.08912e-05	0.000912729	1.73399
ZIM2	-4.34606	-3.46429	-6.43011	7.10424e-05	0.000914076	1.98823
B3GALT4	1.77509	4.27951	6.42717	7.13123e-05	0.00091656	1.78548
TGM2	-6.78861	3.52538	-6.42699	7.13291e-05	0.00091656	2.02263
ZNF559-ZNF177	-5.20204	-3.01901	-6.42521	7.1493e-05	0.000917372	2.00388
PKLR	4.2281	-2.53493	6.42501	7.15118e-05	0.000917372	2.01001
GPR162	3.89329	1.12399	6.42462	7.1548e-05	0.000917372	2.05942
GCNT1	1.50858	5.9893	6.42427	7.15797e-05	0.000917372	1.61206
SFRP4	-6.12636	-1.75412	-6.42068	7.19124e-05	0.000921034	2.03663
JSRP1	-3.88252	0.996354	-6.41935	7.20364e-05	0.000922018	2.05294
DEGS2	2.02621	3.60191	6.4167	7.22833e-05	0.000924574	1.8631
C19orf52	1.29429	4.34975	6.41557	7.23886e-05	0.000925318	1.74585
KRT80	-6.5863	1.27603	-6.41338	7.25946e-05	0.00092716	2.04573
MVB12A	1.99885	4.98743	6.41302	7.26274e-05	0.00092716	1.69518
BPHL	1.64867	4.77994	6.41184	7.27387e-05	0.000927975	1.70384
NCALD	-2.06221	4.93143	-6.4092	7.29872e-05	0.000929739	1.68221
CDHR5	-6.00224	-1.04859	-6.40876	7.30288e-05	0.000929739	2.03187
GLIPR1	-4.74006	1.49969	-6.40824	7.30785e-05	0.000929739	2.03528
TMEM223	1.24736	4.92849	6.40823	7.30792e-05	0.000929739	1.67172
PPP2R5B	1.43089	5.62433	6.40786	7.31144e-05	0.000929739	1.61358
MYT1L	-3.30854	-0.269198	-6.40492	7.33923e-05	0.000932544	2.02593
IGFBP1	3.88676	0.510844	6.40452	7.34301e-05	0.000932544	2.03461
ORMDL2	1.18992	6.69268	6.40357	7.35204e-05	0.000933085	1.54549
GRIN3A	3.62019	1.58903	6.40242	7.36304e-05	0.000933876	2.02353
SAMM50	1.42277	5.71169	6.39869	7.39868e-05	0.000937788	1.59475
PRODH	4.27289	1.01422	6.39184	7.46454e-05	0.000945524	2.01941
MTMR11	-2.53914	2.37993	-6.38819	7.49991e-05	0.000949391	1.94946
BCAS4	1.87856	4.64416	6.38765	7.50518e-05	0.000949444	1.6932
C1S	-6.53866	2.6792	-6.38408	7.53999e-05	0.000953232	1.99383
FAM19A2	3.96071	0.545424	6.37928	7.58704e-05	0.000958561	2.00366
NDRG3	1.43779	5.68481	6.37818	7.59794e-05	0.000958581	1.56885
DMWD	1.15183	5.01481	6.37816	7.59813e-05	0.000958581	1.61954
CIAPIN1	1.3584	6.2067	6.37778	7.60188e-05	0.000958581	1.53382
TWIST2	-5.39176	-2.95319	-6.37615	7.61792e-05	0.000959986	1.95035
TMEM180	2.05907	3.16088	6.3728	7.6511e-05	0.000963547	1.85636
HS3ST2	-5.7488	-2.77124	-6.36767	7.70223e-05	0.000969362	1.94911
PRR7	1.3608	4.49111	6.3664	7.71498e-05	0.000969852	1.66493
WASF1	1.28222	4.35327	6.36629	7.71603e-05	0.000969852	1.6777
C2orf70	-4.55645	-2.00631	-6.36069	7.77238e-05	0.000976308	1.94673
MTCL1	-2.25035	1.55928	-6.36008	7.77857e-05	0.00097646	1.96005
STIM1	1.22268	5.33646	6.35841	7.79548e-05	0.000977955	1.5648
PODN	-5.50006	0.37506	-6.35767	7.80296e-05	0.000978268	1.97707
OSGIN1	-2.67632	1.66591	-6.35692	7.81054e-05	0.000978591	1.95367
SLC25A5	1.46911	8.38831	6.35611	7.81882e-05	0.000979003	1.44358
CRACR2B	2.40591	4.39078	6.35547	7.82525e-05	0.000979182	1.70063
MYO18B	4.0376	-1.091	6.35435	7.83669e-05	0.000979715	1.95803
RUVBL2	1.48509	6.5368	6.35407	7.83952e-05	0.000979715	1.48695
FRMD6	-3.87044	1.62865	-6.3527	7.85357e-05	0.000980845	1.95775
HYAL3	2.91094	2.84396	6.35202	7.86045e-05	0.000981079	1.88336
VPS26A	-1.56507	5.29091	-6.34988	7.88234e-05	0.000983184	1.55609
CD8B	6.06192	1.64669	6.34875	7.89397e-05	0.000984008	1.96418
TAL2	4.96089	-1.38341	6.34106	7.97337e-05	0.000993273	1.94282
CRK	-1.22582	5.63428	-6.33656	8.02028e-05	0.000998481	1.50526
TRIM14	1.60419	3.80212	6.33362	8.051e-05	0.00100167	1.71282
SFRP2	-8.09596	0.258964	-6.33246	8.06315e-05	0.00100254	1.94583
SLC39A13	1.26081	6.18852	6.33166	8.07163e-05	0.00100296	1.47017
SLC35F1	3.72652	0.474405	6.33092	8.07939e-05	0.00100329	1.94358
TRAK2	-1.27556	4.3413	-6.32964	8.09288e-05	0.00100433	1.61887
ACOT2	-4.04959	2.08596	-6.32855	8.10441e-05	0.00100512	1.91142
OTOGL	-5.26785	-1.07558	-6.3278	8.11231e-05	0.00100537	1.93021
KLK13	4.87235	-0.533186	6.32683	8.12258e-05	0.00100537	1.93491
LGALS4	-5.69245	0.84233	-6.32645	8.12661e-05	0.00100537	1.93807
OAS1	3.50566	4.24891	6.32642	8.12694e-05	0.00100537	1.73112
TTC9	-3.00686	2.12331	-6.32488	8.1432e-05	0.00100674	1.89121
NFIL3	-2.93044	4.15494	-6.32387	8.15401e-05	0.00100744	1.68411
C4BPA	-5.54764	-2.89999	-6.32136	8.18075e-05	0.00100979	1.88876
GAL	3.41566	3.95128	6.32112	8.1833e-05	0.00100979	1.74893
TLR1	-5.15954	-0.727533	-6.32051	8.18974e-05	0.00100995	1.92492
CIZ1	1.14206	5.93706	6.31906	8.20527e-05	0.0010104	1.46551
REG3A	-6.95274	4.81974	-6.31855	8.21078e-05	0.0010104	1.79629
SLC41A1	-1.55367	4.10636	-6.31837	8.21269e-05	0.0010104	1.63821
PTGES2	1.51721	6.1032	6.31796	8.21713e-05	0.0010104	1.4601
ZNF689	1.66151	4.50883	6.31776	8.21923e-05	0.0010104	1.60617
OGG1	1.70257	3.4862	6.3168	8.22951e-05	0.00101103	1.73159
KLK10	4.49555	1.85481	6.31522	8.24654e-05	0.00101249	1.91157
CA8	1.50593	4.85028	6.31471	8.25201e-05	0.00101253	1.5591
BID	1.84992	5.5676	6.31381	8.26171e-05	0.00101308	1.50033
CHRNB4	5.77184	1.82747	6.31241	8.27684e-05	0.0010143	1.91694
MTL5	2.08649	2.18474	6.30743	8.33085e-05	0.00102028	1.85889
UNC5B	-2.93874	3.90991	-6.30604	8.34593e-05	0.00102149	1.69302
HCN1	3.98034	1.60389	6.30473	8.36028e-05	0.00102261	1.90072
ISX	6.31243	1.63664	6.29871	8.4263e-05	0.00103004	1.90123
MICALL2	-4.07192	1.04884	-6.29721	8.44282e-05	0.00103141	1.89959
HTR2B	-4.44281	-2.32327	-6.29624	8.45353e-05	0.00103208	1.86203
NREP	3.04988	5.70173	6.29513	8.46583e-05	0.00103294	1.50343
BEGAIN	-4.50523	0.130209	-6.29086	8.51329e-05	0.00103808	1.8931
HSBP1L1	-3.70254	1.44464	-6.29028	8.51968e-05	0.00103821	1.88295
CCDC50	1.24301	6.03582	6.2871	8.55528e-05	0.0010419	1.41703
SHISA5	1.77226	7.46469	6.28544	8.57389e-05	0.00104352	1.36406
FAM234B	1.73004	3.63757	6.28462	8.58311e-05	0.00104399	1.66891
PDK2	2.14196	4.96529	6.2801	8.63408e-05	0.00104927	1.52097
PTGDS	-6.71831	-0.0320823	-6.27982	8.63719e-05	0.00104927	1.88007
IRF9	1.86558	5.73697	6.27763	8.66199e-05	0.00105163	1.43727
SEMA3F	2.57778	2.47059	6.27197	8.72649e-05	0.0010588	1.79899
HRNR	-4.44804	-3.42273	-6.27121	8.73523e-05	0.00105921	1.80629
TMEM198	1.79576	4.5671	6.26972	8.75227e-05	0.00106062	1.53783
VAT1L	-2.78729	3.69514	-6.26884	8.76241e-05	0.00106081	1.66232
ARID3A	2.30689	4.25851	6.26864	8.76474e-05	0.00106081	1.59329
CYBRD1	-6.10405	1.01907	-6.26816	8.77015e-05	0.00106081	1.86436
ALDOB	-4.60543	2.04971	-6.26468	8.81032e-05	0.00106502	1.83822
PRLR	-3.82158	0.239193	-6.26413	8.8167e-05	0.00106513	1.85964
ZNF775	1.96395	4.1582	6.26294	8.83043e-05	0.00106613	1.58402
ERI1	-1.46069	3.28661	-6.26075	8.85589e-05	0.00106855	1.66174
KRT17	-7.06344	2.03589	-6.25723	8.8969e-05	0.00107283	1.84659
KRT222	-3.74229	0.746411	-6.256	8.91124e-05	0.0010739	1.84973
FOXA2	1.55927	6.39071	6.25205	8.95765e-05	0.00107765	1.35393
FUT2	2.80392	2.87325	6.25202	8.95798e-05	0.00107765	1.74514
PTRF	-5.20441	2.17352	-6.25129	8.96659e-05	0.00107765	1.82246
CREBRF	-2.29212	3.83777	-6.25104	8.96955e-05	0.00107765	1.60171
GCK	2.58823	6.4721	6.25101	8.96986e-05	0.00107765	1.3675
PAQR5	-3.88756	0.729992	-6.24681	9.01949e-05	0.00108295	1.83828
PRELID3B	-1.42341	5.53739	-6.24587	9.03062e-05	0.00108362	1.39046
MOB1A	-1.63951	5.75324	-6.2454	9.03617e-05	0.00108362	1.37837
SCARF1	-4.85251	-0.617519	-6.24402	9.05263e-05	0.00108414	1.83116
HOXB4	-3.65124	-3.8196	-6.24383	9.05493e-05	0.00108414	1.76942
EXTL1	3.07765	0.653927	6.24365	9.05709e-05	0.00108414	1.83466
ANP32E	-1.79265	3.63037	-6.24317	9.06281e-05	0.00108416	1.60085
TNFAIP8L3	-4.57851	-1.32212	-6.23944	9.10735e-05	0.00108882	1.81554
AP2M1	1.27135	8.22525	6.23873	9.11576e-05	0.00108902	1.28243
MAPK8IP2	1.40566	5.83776	6.238	9.12457e-05	0.00108902	1.36415
MRPL4	1.34019	5.22594	6.23787	9.12612e-05	0.00108902	1.4121
CLTCL1	2.77	3.12379	6.23744	9.13127e-05	0.00108902	1.6987
ANKRD33	4.33216	-0.779413	6.23681	9.13885e-05	0.00108926	1.82059
MIA2	-5.00695	-0.0401039	-6.23617	9.14658e-05	0.00108952	1.82492
ZNF732	-3.87189	-3.70877	-6.23562	9.15317e-05	0.00108964	1.7609
CCDC151	2.45479	2.78619	6.23381	9.17506e-05	0.00109077	1.71924
PRAF2	1.47609	6.07939	6.23327	9.18155e-05	0.00109077	1.34369
APOB	5.24985	-0.580865	6.23316	9.18292e-05	0.00109077	1.8196
LY75	-5.50742	-1.31987	-6.23299	9.18494e-05	0.00109077	1.81216
LAMA3	-6.2532	-0.91474	-6.22979	9.22369e-05	0.00109449	1.81453
RTKN	1.38039	5.3832	6.22948	9.22741e-05	0.00109449	1.3874
HACD3	1.08655	7.83253	6.22741	9.25269e-05	0.00109682	1.27189
GATA5	4.47479	-1.95029	6.22659	9.26259e-05	0.00109733	1.79115
SPACA4	3.899	-3.48878	6.22558	9.27498e-05	0.00109814	1.7527
YIPF3	1.26621	7.52073	6.22289	9.30789e-05	0.00110137	1.27248
USP51	-5.10205	-2.67332	-6.22236	9.31435e-05	0.00110147	1.77302
DUSP18	1.54613	4.63286	6.22096	9.3316e-05	0.00110229	1.45484
SGMS2	-3.6142	4.8153	-6.22005	9.34283e-05	0.00110229	1.49839
TYRP1	-5.11623	-3.08814	-6.21995	9.34395e-05	0.00110229	1.76036
MAP2	-1.92083	5.7924	-6.21987	9.34504e-05	0.00110229	1.34548
RGS14	2.16884	4.02869	6.21951	9.34946e-05	0.00110229	1.55018
RPP21	1.23872	5.58171	6.21316	9.42808e-05	0.00111089	1.34539
AMMECR1	-2.47556	2.47734	-6.21176	9.44538e-05	0.00111226	1.70606
POLD2	1.36317	7.08688	6.20976	9.47045e-05	0.00111454	1.26608
KRT5	-4.9301	-2.7814	-6.20867	9.48398e-05	0.00111539	1.7521
FGL2	-4.09526	-1.58163	-6.20827	9.48907e-05	0.00111539	1.77031
APOM	3.52957	2.30446	6.20689	9.50631e-05	0.00111675	1.74321
HTR1A	4.13163	-2.9601	6.20583	9.51956e-05	0.00111764	1.74226
LOXL1	1.92571	4.45853	6.20521	9.52744e-05	0.00111784	1.4677
SYK	-4.77813	0.89973	-6.20479	9.53272e-05	0.00111784	1.78461
GSTK1	2.07051	6.15506	6.20148	9.57438e-05	0.00112205	1.30688
MFNG	3.9745	2.24271	6.19995	9.59382e-05	0.00112303	1.74221
FAM129A	-6.09884	1.37376	-6.19992	9.5942e-05	0.00112303	1.77638
LYPLA2	1.6505	6.48088	6.19825	9.61532e-05	0.00112483	1.27615
ADCK2	1.34512	5.09488	6.19689	9.63265e-05	0.0011259	1.3675
RHBDD2	1.59769	8.63872	6.19659	9.63652e-05	0.0011259	1.22014
MLXIP	-1.51544	5.7556	-6.19618	9.6417e-05	0.0011259	1.30734
DLX5	5.18271	-2.13013	6.19461	9.66168e-05	0.00112713	1.75334
UCKL1	1.43522	5.29991	6.19409	9.66838e-05	0.00112713	1.34704
FBXO10	2.08137	4.25117	6.194	9.66951e-05	0.00112713	1.48123
CLDN3	1.66324	6.94804	6.19132	9.70382e-05	0.00113046	1.24748
LIPA	1.12639	6.89605	6.19049	9.71441e-05	0.00113047	1.24341
PRKAR2B	-2.08053	2.63472	-6.19006	9.72003e-05	0.00113047	1.65512
PQLC3	-2.95444	3.08787	-6.18996	9.72125e-05	0.00113047	1.63211
CEND1	4.48305	0.297312	6.1895	9.72712e-05	0.00113048	1.76669
TIMM13	1.29941	6.3876	6.18692	9.76035e-05	0.00113367	1.2601
ATPIF1	1.04916	7.56552	6.18541	9.77994e-05	0.00113507	1.21817
GYG2	2.11588	4.212	6.1851	9.78396e-05	0.00113507	1.47738
SPESP1	-5.33375	-1.31825	-6.18084	9.83922e-05	0.0011408	1.74769
PKDCC	1.90885	4.17403	6.17536	9.91078e-05	0.00114842	1.46076
HEG1	-5.09853	0.928239	-6.17318	9.93943e-05	0.00115039	1.74438
CDK16	1.49115	6.27898	6.17317	9.93956e-05	0.00115039	1.24898
ANKRD13D	1.35641	4.58644	6.17125	9.96486e-05	0.00115256	1.38595
LRRC43	3.35522	0.218259	6.17086	9.97002e-05	0.00115256	1.74293
RHOQ	-2.10347	4.48965	-6.1704	9.97615e-05	0.00115258	1.40414
C16orf54	3.45724	0.690463	6.16971	9.98523e-05	0.00115295	1.74122
OSBPL8	-2.2318	4.67932	-6.16729	0.000100173	0.00115597	1.38193
TBC1D17	1.42698	4.53591	6.16617	0.000100321	0.001157	1.38701
LMAN1	-1.11028	7.34501	-6.16112	0.000100995	0.00116409	1.18803
SFRP1	3.85025	3.23663	6.15903	0.000101275	0.00116644	1.62047
THBD	-3.23602	3.34354	-6.15871	0.000101318	0.00116644	1.56796
ULK3	1.44077	5.35905	6.15635	0.000101636	0.00116941	1.28906
HSBP1	1.22578	8.25179	6.15391	0.000101965	0.00117251	1.16337
VRK2	-1.68461	3.30911	-6.15316	0.000102068	0.001173	1.51723
COL5A3	-5.88698	-1.7525	-6.15209	0.000102212	0.00117397	1.70903
EXPH5	-3.48561	1.88372	-6.15135	0.000102313	0.00117406	1.68318
MRPL17	1.48469	6.18831	6.15084	0.000102382	0.00117406	1.22253
SOX21	4.35798	-2.81485	6.15071	0.0001024	0.00117406	1.68068
RIMBP2	1.55741	5.60596	6.14744	0.000102844	0.00117847	1.25827
TM4SF18	-4.77005	-0.848505	-6.14585	0.000103062	0.00117963	1.70717
IMPDH1	1.67191	5.43025	6.14582	0.000103066	0.00117963	1.27425
CERS4	1.52177	4.89394	6.14503	0.000103174	0.00117994	1.3211
LRWD1	1.56992	4.68491	6.14474	0.000103214	0.00117994	1.34444
PITPNC1	-1.9398	4.98943	-6.14333	0.000103407	0.00118146	1.30611
MED24	1.53972	5.92843	6.14258	0.000103511	0.0011818	1.22771
PRDM16	3.737	3.11586	6.14224	0.000103558	0.0011818	1.60487
PEAR1	-4.96546	-1.30459	-6.14145	0.000103666	0.00118235	1.69758
ENG	-4.6218	2.56977	-6.13733	0.000104234	0.00118814	1.64568
CLMN	-6.04629	2.23246	-6.13646	0.000104355	0.00118882	1.68028
RNF31	1.50608	4.8481	6.13468	0.000104602	0.00119094	1.31101
TACSTD2	-7.11882	4.17204	-6.13281	0.000104862	0.00119182	1.60707
RTN4R	2.09566	2.40913	6.1328	0.000104864	0.00119182	1.61039
ADGRE2	-2.91864	-0.751988	-6.13277	0.000104869	0.00119182	1.68522
AQP11	2.2806	3.18841	6.13238	0.000104923	0.00119182	1.53584
IL32	-6.28846	4.44562	-6.12837	0.000105484	0.0011975	1.54722
SP140L	-3.18927	0.723724	-6.12609	0.000105804	0.00120044	1.68447
MKNK1	1.25931	4.37342	6.12421	0.000106069	0.00120275	1.34268
SOWAHA	-2.77991	2.52018	-6.122	0.000106381	0.00120554	1.58836
SNPH	1.93738	4.44696	6.1216	0.000106438	0.00120554	1.35259
KLHL29	2.21216	4.35044	6.12113	0.000106504	0.00120559	1.37524
XCL1	4.42417	-2.52393	6.11942	0.000106747	0.00120701	1.65004
B3GNT8	1.53754	3.7481	6.11938	0.000106753	0.00120701	1.42378
SLC9A2	5.28111	-0.285935	6.11579	0.000107264	0.00121209	1.67345
EPHA2	-5.42788	0.412955	-6.11398	0.000107523	0.00121379	1.67047
HSPA2	-2.43494	3.23269	-6.11367	0.000107568	0.00121379	1.49173
AGPAT4	1.85868	4.28342	6.11344	0.000107601	0.00121379	1.35804
C1orf162	-4.4843	-2.30805	-6.11149	0.00010788	0.00121624	1.6413
PIGR	-5.00981	0.746392	-6.11038	0.000108041	0.00121735	1.66502
ZNF474	4.44216	0.150726	6.10385	0.000108985	0.00122627	1.65828
LPCAT4	1.81056	3.82944	6.10378	0.000108994	0.00122627	1.40201
RNF167	1.44189	4.78057	6.10361	0.00010902	0.00122627	1.2731
C1orf50	1.41457	4.41267	6.10307	0.000109099	0.00122645	1.31278
RTN4IP1	1.78215	3.06621	6.10104	0.000109394	0.00122818	1.49008
GPR137	1.83631	4.56828	6.10083	0.000109425	0.00122818	1.30688
HLA-B	-1.69376	7.63418	-6.10072	0.000109441	0.00122818	1.09949
UBXN1	1.07298	5.49441	6.0999	0.000109561	0.00122845	1.19067
HAS1	-5.27468	-3.02894	-6.0997	0.00010959	0.00122845	1.6191
ZNF860	-5.07757	-0.564651	-6.098	0.000109838	0.00122981	1.64986
PRR34	-3.18508	-0.0847062	-6.09766	0.000109888	0.00122981	1.64898
TSPAN8	-7.94392	0.129347	-6.09758	0.0001099	0.00122981	1.64921
AP1M1	1.17721	5.81815	6.09684	0.000110008	0.00123032	1.16442
ITM2A	2.43762	3.74458	6.0959	0.000110147	0.00123117	1.42675
IRF2BP2	1.50114	5.67557	6.09455	0.000110346	0.00123204	1.1775
DDX41	1.20961	6.02121	6.09451	0.000110351	0.00123204	1.14883
NTF3	3.67561	-2.80037	6.09348	0.000110502	0.00123296	1.6072
KPNA6	1.14416	6.52179	6.0931	0.000110559	0.00123296	1.12066
WDR91	-2.00572	3.00583	-6.09261	0.000110631	0.00123306	1.48087
ABCC10	1.92615	4.4122	6.09168	0.000110768	0.00123388	1.31508
PCDH18	-6.27547	-1.04756	-6.09025	0.000110981	0.00123555	1.63952
NAA10	1.36605	5.90084	6.08956	0.000111082	0.00123598	1.1521
LAT2	-3.74484	1.13631	-6.08656	0.000111528	0.0012396	1.6277
IRX5	4.62545	-1.05817	6.08652	0.000111534	0.0012396	1.63224
SLC52A2	1.52702	5.94323	6.0856	0.000111672	0.00124043	1.14676
C2orf40	3.30078	0.784415	6.08352	0.000111983	0.00124317	1.63028
G6PC3	1.61695	6.72299	6.08264	0.000112114	0.00124393	1.10277
CD200	1.02413	6.4226	6.08106	0.000112352	0.00124586	1.10689
CDH3	3.82104	4.32391	6.07916	0.000112636	0.0012483	1.39987
GSTO2	-1.60956	4.15549	-6.07857	0.000112726	0.00124859	1.30106
NDUFA7	1.0833	6.71835	6.07437	0.00011336	0.00125491	1.08611
LMBRD1	-1.14298	6.55218	-6.07302	0.000113565	0.00125595	1.08864
LINC01420	1.02405	6.77017	6.07291	0.000113582	0.00125595	1.0817
CCL11	-5.98234	-1.89156	-6.0705	0.000113949	0.0012582	1.60688
2017-09-09	2.14423	5.46369	6.07043	0.00011396	0.0012582	1.1799
EPHB1	4.26592	-0.201818	6.0703	0.000113979	0.0012582	1.61554
ERVV-2	5.17161	-1.96586	6.06677	0.000114518	0.00126344	1.60036
HM13	1.63968	8.35689	6.0656	0.000114698	0.00126435	1.03911
MB21D1	-3.07876	-0.594096	-6.06539	0.00011473	0.00126435	1.60412
ARL6IP1	-1.13976	7.61789	-6.06459	0.000114853	0.001265	1.04634
SLC43A1	1.73997	5.3084	6.06296	0.000115105	0.00126706	1.17035
STON1	-3.11844	-0.12358	-6.06212	0.000115233	0.00126776	1.60387
ALDOC	2.25785	5.98399	6.05975	0.0001156	0.00127091	1.12462
SLFN5	-3.5303	2.68462	-6.05943	0.000115649	0.00127091	1.5086
GGH	2.31352	4.58258	6.05699	0.000116028	0.00127436	1.26136
HOMER2	-2.78632	3.80915	-6.05595	0.00011619	0.00127527	1.35464
CCNY	1.48282	6.75565	6.05467	0.00011639	0.00127527	1.06038
CFL1	1.29796	9.54052	6.05462	0.000116397	0.00127527	1.01423
RORA	-3.21574	3.2061	-6.05441	0.00011643	0.00127527	1.44156
GABPA	-1.54032	4.13408	-6.05434	0.00011644	0.00127527	1.27107
UBE2E2	1.33452	4.71809	6.05395	0.000116502	0.00127527	1.2066
TMED8	1.38883	6.06797	6.05347	0.000116576	0.00127537	1.09071
PCDHGA9	-4.14917	-2.78178	-6.04941	0.000117212	0.00128161	1.55318
LMBRD2	-2.03709	3.93208	-6.04789	0.000117451	0.00128351	1.3025
KPNA7	-4.74918	-3.2716	-6.04583	0.000117776	0.00128576	1.54426
SCAMP4	1.15677	6.00063	6.04575	0.000117789	0.00128576	1.08047
HLA-DPA1	-4.6877	-0.376283	-6.03917	0.000118833	0.00129644	1.57564
MYH9	-2.02119	8.03115	-6.03681	0.000119211	0.00129961	1.00338
OBSL1	2.16502	5.70046	6.03617	0.000119312	0.00129961	1.1115
PTCHD4	3.91402	0.00617455	6.03583	0.000119367	0.00129961	1.57171
PRR14	1.42035	3.81612	6.03569	0.000119389	0.00129961	1.29568
CRLF1	-5.97415	1.88019	-6.03445	0.000119589	0.00130106	1.55447
MANEAL	1.40567	5.98082	6.03357	0.000119729	0.00130159	1.06851
HLA-DRA	-5.8381	0.909438	-6.03257	0.000119891	0.00130159	1.56339
LRRC73	1.95154	2.76717	6.03226	0.000119941	0.00130159	1.43557
ZFP3	-4.62838	0.975504	-6.03215	0.000119959	0.00130159	1.56203
RNF141	-1.72461	4.72839	-6.03208	0.00011997	0.00130159	1.17431
RNF19A	-1.56791	4.79894	-6.03048	0.000120228	0.00130357	1.15957
CPSF1	1.91022	5.69084	6.03012	0.000120285	0.00130357	1.09607
MED8	1.1605	5.76543	6.02854	0.000120541	0.00130391	1.07153
CCL26	-4.26928	-3.51313	-6.0284	0.000120565	0.00130391	1.51721
SMIM5	3.49269	4.6836	6.02833	0.000120575	0.00130391	1.26505
FAM131B	4.56915	1.22653	6.02828	0.000120583	0.00130391	1.55539
PAG1	-5.31938	0.624693	-6.02773	0.000120673	0.00130416	1.55894
STAT5A	-3.89341	1.72926	-6.02598	0.000120956	0.00130627	1.5311
SLC24A3	2.65212	2.23231	6.0257	0.000121002	0.00130627	1.49051
NHEJ1	1.67972	3.34026	6.02348	0.000121364	0.00130946	1.34914
FST	-4.95071	-1.29495	-6.02235	0.000121549	0.00131073	1.54929
ATP5G3	1.1346	8.37161	6.02055	0.000121842	0.00131318	0.973227
ATP2B3	4.18339	-0.346732	6.01936	0.000122038	0.00131456	1.55048
ANGPTL1	-4.96237	-1.54958	-6.01812	0.000122241	0.00131602	1.54123
MYOF	-6.7246	0.493773	-6.01754	0.000122336	0.00131633	1.54532
ASCL1	3.92561	2.81403	6.01661	0.000122491	0.00131726	1.46371
ATP13A5	4.50038	-2.18255	6.01524	0.000122716	0.00131896	1.52957
ATOX1	1.34888	6.19032	6.0139	0.000122937	0.00132061	1.02725
NRP1	-3.52298	4.19409	-6.01056	0.000123492	0.00132584	1.27961
RP11-347C12.3	3.56175	0.15319	6.0097	0.000123634	0.00132664	1.53826
WDR18	1.56868	5.94819	6.00867	0.000123806	0.00132733	1.03851
GDPD2	4.35773	-1.30528	6.0085	0.000123834	0.00132733	1.53134
TMEM151A	1.8753	4.12013	6.00616	0.000124225	0.00133079	1.22887
VEGFB	1.28471	5.33501	6.00517	0.000124391	0.00133176	1.07506
ZNHIT1	1.47064	6.64528	6.00481	0.000124451	0.00133176	0.99406
STK17A	-2.12734	4.40674	-6.00271	0.000124804	0.00133467	1.18112
PPP5C	1.22768	5.94468	6.00238	0.000124859	0.00133467	1.02351
NAA20	-0.981767	6.88355	-6.00128	0.000125044	0.00133591	0.974173
NMI	-3.75286	1.41202	-5.99712	0.000125747	0.0013427	1.50259
CHRNB2	2.15909	4.85032	5.9963	0.000125886	0.00134345	1.13756
PARP1	1.36228	7.01904	5.99316	0.00012642	0.00134841	0.962906
ADAMTS19	5.26947	-1.81598	5.99133	0.000126733	0.00135101	1.50787
PFKFB4	2.93811	5.38252	5.98906	0.000127121	0.00135321	1.10393
OLFM1	-3.52003	3.94422	-5.98897	0.000127135	0.00135321	1.27706
LRRC20	2.08271	4.03935	5.98891	0.000127146	0.00135321	1.22511
DLGAP1	4.50447	-1.04145	5.9863	0.000127595	0.00135725	1.50581
RTN2	1.86747	4.20504	5.98496	0.000127826	0.00135897	1.18942
METRN	1.66523	7.37308	5.98203	0.000128332	0.00136361	0.939137
SMIM24	-4.50656	3.17435	-5.97969	0.000128738	0.00136685	1.38308
TJP1	-1.54453	5.28769	-5.97947	0.000128777	0.00136685	1.03856
ZNF594	-2.26358	2.45153	-5.97863	0.000128923	0.00136692	1.39059
IRX1	1.95275	2.95425	5.97857	0.000128933	0.00136692	1.34017
ZBTB48	1.39555	4.46147	5.97823	0.000128992	0.00136692	1.13086
2017-03-01	1.81202	2.58118	5.97674	0.000129252	0.00136892	1.37581
CARD6	-4.83864	-0.340601	-5.97418	0.0001297	0.00137293	1.49274
TLE6	2.99397	3.05939	5.97261	0.000129975	0.00137509	1.35547
HID1	1.5026	7.50943	5.97182	0.000130114	0.00137582	0.919956
GALNS	1.42303	4.68276	5.96793	0.0001308	0.0013818	1.09178
TPM4	-1.62629	7.42405	-5.96738	0.000130896	0.0013818	0.914487
PRR5L	-4.93764	-2.0925	-5.96716	0.000130936	0.0013818	1.47049
ABI3	-5.41745	-2.94264	-5.96701	0.000130962	0.0013818	1.46046
RPL22L1	1.575	4.42668	5.96453	0.000131402	0.0013857	1.1228
ZNF83	-1.97537	4.03264	-5.96278	0.000131713	0.00138824	1.16807
PREX1	-3.67977	2.69329	-5.96057	0.000132108	0.00139164	1.37823
NDUFA11	1.36985	7.75941	5.96006	0.000132198	0.00139185	0.897076
ANKRD27	-2.15739	3.62609	-5.95833	0.000132509	0.00139416	1.22021
STK25	1.27039	6.63436	5.95804	0.00013256	0.00139416	0.925666
P3H1	1.80446	6.20509	5.95625	0.000132882	0.00139662	0.952104
PITPNM1	1.61915	6.31443	5.95594	0.000132937	0.00139662	0.942127
STAT3	-1.10987	7.1526	-5.95462	0.000133175	0.00139837	0.900421
KCND1	3.97537	2.6374	5.95303	0.000133463	0.00140064	1.39199
MUC6	-6.9568	-1.73943	-5.95022	0.000133971	0.00140523	1.46044
HS3ST4	4.58762	-1.24667	5.94969	0.000134067	0.00140548	1.45845
WDR77	1.29193	5.15828	5.94923	0.00013415	0.00140554	1.01205
AQP3	-3.03245	5.50052	-5.94873	0.000134241	0.00140554	1.01738
KIF3C	1.70137	4.64806	5.94847	0.000134288	0.00140554	1.0765
HAND2	-4.67284	-2.90954	-5.94601	0.000134737	0.00140911	1.42927
DDX56	1.32521	6.00849	5.94581	0.000134774	0.00140911	0.940627
ZNF177	-4.92557	-2.61703	-5.94365	0.000135167	0.00141248	1.43315
AP3B2	1.29354	4.81089	5.94315	0.000135259	0.00141269	1.03882
SCAMP5	2.60691	6.59844	5.94189	0.00013549	0.00141434	0.924778
KLKB1	-6.15742	-0.962266	-5.94126	0.000135607	0.00141481	1.4503
RGS13	-3.66557	-3.81162	-5.93924	0.000135979	0.00141793	1.40699
GNA15	-4.69712	-2.37727	-5.93862	0.000136093	0.00141802	1.42936
STXBP5	-1.32894	4.45485	-5.93841	0.000136132	0.00141802	1.06094
SCIN	-2.08823	2.46905	-5.93527	0.000136713	0.00142315	1.32463
C19orf53	1.38587	6.5681	5.93492	0.000136777	0.00142315	0.896636
S100A1	3.24707	-3.82266	5.93457	0.000136843	0.00142315	1.40115
FAM102B	-2.86417	2.48073	-5.93351	0.000137039	0.00142443	1.33955
ZBTB4	-1.4129	4.69744	-5.92948	0.000137789	0.00143147	1.02296
STMN4	4.0348	1.24901	5.92816	0.000138037	0.00143229	1.42132
TMEM115	1.27401	6.14471	5.92786	0.000138093	0.00143229	0.906074
DDX43	-4.93661	-3.16157	-5.92754	0.000138154	0.00143229	1.4044
MSH4	-3.36018	-3.96441	-5.9275	0.00013816	0.00143229	1.39153
C22orf42	2.593	5.40276	5.92646	0.000138355	0.00143316	0.996785
TIMM17B	1.44764	6.38488	5.92532	0.000138571	0.00143316	0.89217
SPEF2	-3.7137	0.679187	-5.92527	0.00013858	0.00143316	1.42529
BPIFA1	4.43086	-3.22128	5.92515	0.000138603	0.00143316	1.40101
ENO3	2.5839	0.752453	5.92511	0.000138611	0.00143316	1.42345
GBP4	-2.65484	0.518768	-5.92453	0.000138718	0.00143352	1.42591
ALG12	1.56323	5.09173	5.92314	0.000138981	0.00143547	0.989173
MAPK8IP1	1.44643	6.22993	5.92206	0.000139186	0.00143683	0.895414
MAP3K1	-1.9612	2.96079	-5.92036	0.000139506	0.0014389	1.24638
BTN2A1	1.15611	4.95294	5.91999	0.000139576	0.0014389	0.987533
SLC25A11	1.38732	6.13343	5.91984	0.000139606	0.0014389	0.896937
STBD1	-1.55742	4.81069	-5.91894	0.000139776	0.00143989	0.998691
GPAT4	1.3953	6.7399	5.91757	0.000140036	0.00144175	0.864792
ADGRF4	-4.31095	-3.48913	-5.91722	0.000140103	0.00144175	1.38273
MAST3	1.58506	4.42556	5.91498	0.000140529	0.00144537	1.05207
PM20D2	-1.34525	4.47306	-5.91357	0.0001408	0.00144671	1.02557
DDX49	1.46848	5.26506	5.91353	0.000140807	0.00144671	0.955788
RCOR2	3.41538	0.710378	5.91137	0.000141221	0.0014502	1.40773
HIST1H2BJ	4.17948	2.12866	5.90578	0.000142298	0.00146049	1.36054
DLG2	-2.8713	1.39615	-5.90476	0.000142496	0.0014611	1.37363
KLHL14	5.45187	-0.480997	5.90471	0.000142506	0.0014611	1.40307
BAG3	-1.05229	5.10703	-5.90192	0.000143048	0.00146589	0.935371
ZNHIT2	1.61486	4.63099	5.90097	0.000143232	0.00146626	1.00898
MYH14	-1.36849	4.69697	-5.90096	0.000143235	0.00146626	0.980827
GLRA3	-2.87849	1.04237	-5.90053	0.000143319	0.00146636	1.38268
NDUFS3	1.2078	6.34569	5.89968	0.000143484	0.00146728	0.854237
IL33	-7.73201	-0.0992923	-5.89876	0.000143665	0.00146808	1.39248
QRFPR	5.08025	-2.54364	5.89831	0.000143752	0.00146808	1.3816
GNAT1	4.43654	-2.66339	5.89805	0.000143802	0.00146808	1.37559
KCNN1	4.95248	-0.791862	5.89775	0.000143862	0.00146808	1.39424
NPY1R	4.21977	3.23902	5.89254	0.000144885	0.00147775	1.26997
TPH2	-4.33713	-1.90022	-5.89192	0.000145009	0.00147824	1.37593
MRM1	2.16432	3.58472	5.88752	0.00014588	0.00148635	1.14532
KLHDC3	1.37575	6.55799	5.88653	0.000146077	0.00148758	0.827488
SLC25A22	1.32098	5.87939	5.8856	0.000146261	0.00148866	0.862574
ACACA	1.50741	5.44979	5.88513	0.000146356	0.00148866	0.898611
GUCY2D	4.71772	-2.15897	5.88485	0.000146411	0.00148866	1.36798
TUB	1.94886	3.26099	5.88326	0.00014673	0.00149113	1.16993
WBSCR17	4.81481	1.6015	5.88108	0.000147166	0.00149443	1.35479
PNMA6A	2.19902	1.29633	5.88076	0.00014723	0.00149443	1.34531
EID3	-3.70981	0.394841	-5.8805	0.000147283	0.00149443	1.37005
MRPS12	1.43992	5.56759	5.8797	0.000147443	0.00149527	0.880004
DIO2	-4.57453	-2.96382	-5.87414	0.000148566	0.00150589	1.33873
NLRP7	3.78594	-3.13606	5.8736	0.000148676	0.00150596	1.33416
ZNF835	-3.55403	-0.490956	-5.87334	0.000148727	0.00150596	1.36224
SLC26A10	-3.94592	-3.08787	-5.8686	0.000149693	0.00151496	1.32552
H2BFS	3.19193	3.33751	5.86712	0.000149996	0.00151661	1.18677
MRPS14	1.24985	6.33109	5.86672	0.000150077	0.00151661	0.80809
MPST	2.83291	5.48505	5.86667	0.000150089	0.00151661	0.914955
NRARP	-4.56095	-0.25171	-5.86502	0.000150427	0.00151924	1.35172
ITGB7	-3.93359	-3.67733	-5.86426	0.000150583	0.00151968	1.31631
ROS1	5.29077	-1.74356	5.86405	0.000150625	0.00151968	1.34763
TCF21	-5.39067	-2.963	-5.8621	0.000151027	0.00152276	1.32974
NEDD4	-2.43513	0.967842	-5.86181	0.000151086	0.00152276	1.3321
CYP3A5	-2.84614	3.00388	-5.86044	0.00015137	0.00152417	1.18251
RASGRP1	1.886	3.96049	5.86039	0.000151381	0.00152417	1.04652
KAT2A	1.62181	4.45927	5.85977	0.00015151	0.00152437	0.970783
BAX	1.31367	5.18532	5.85942	0.000151581	0.00152437	0.881834
PRRX1	-5.70345	-0.178776	-5.8591	0.000151648	0.00152437	1.34283
PLPPR1	2.80744	4.04057	5.85879	0.000151713	0.00152437	1.07293
CD5	-5.92749	-0.710217	-5.85614	0.000152263	0.0015284	1.34032
LUC7L2	-1.55842	4.87532	-5.85587	0.000152319	0.0015284	0.903251
ALYREF	1.38011	5.49427	5.85568	0.000152358	0.0015284	0.849833
KCNK1	-2.64876	4.27497	-5.85535	0.000152427	0.0015284	1.00808
FAM213A	1.22611	6.92461	5.85402	0.000152704	0.0015304	0.765323
MRPL34	1.57683	6.26819	5.85327	0.00015286	0.00153118	0.796689
ATP10A	-4.72046	-2.90595	-5.85245	0.000153032	0.00153131	1.31369
ALDH1A1	-1.49628	8.26038	-5.85239	0.000153046	0.00153131	0.733583
GBP1	-6.20904	-0.987799	-5.85189	0.000153151	0.00153131	1.33495
SAMSN1	3.97365	2.63863	5.85172	0.000153185	0.00153131	1.25152
PLAT	-6.52703	0.602878	-5.84962	0.000153627	0.00153493	1.32492
TMED10	-0.950456	8.50458	-5.84908	0.00015374	0.00153528	0.724723
BAK1	1.3407	5.14427	5.84668	0.000154246	0.00153891	0.868011
HARS	1.17887	6.47119	5.84661	0.00015426	0.00153891	0.77161
VASN	-3.49164	2.4227	-5.84372	0.00015487	0.00154403	1.23304
TTR	-1.70964	12.7499	-5.84344	0.000154931	0.00154403	0.733521
FKBP8	1.28409	7.06732	5.84273	0.000155081	0.00154473	0.744909
KIAA2026	-1.71071	3.28267	-5.84153	0.000155336	0.00154649	1.08856
PITX2	4.0802	-2.61603	5.83895	0.000155885	0.00155117	1.30044
APOA1BP	1.33046	7.28548	5.83773	0.000156145	0.00155297	0.731738
JAK2	-2.54602	2.11174	-5.8357	0.00015658	0.0015559	1.23164
VTN	3.08333	4.37405	5.83562	0.000156599	0.0015559	1.01578
TUBB4A	4.45108	1.91985	5.83449	0.00015684	0.00155751	1.27737
LHFPL2	-5.01742	1.99926	-5.83344	0.000157067	0.00155897	1.27389
CHFR	1.43805	4.63375	5.83043	0.000157715	0.0015646	0.901998
VNN3	3.73958	-2.76086	5.82862	0.000158108	0.00156771	1.28377
TMPRSS6	2.95678	4.20697	5.82811	0.000158218	0.00156801	1.01686
GNAZ	1.69765	4.968	5.82643	0.000158582	0.00157022	0.866279
PCDHGA5	-4.06452	-1.23635	-5.82634	0.000158602	0.00157022	1.29873
EPHX2	1.60684	5.37376	5.82503	0.000158886	0.00157225	0.821983
TAPBPL	-2.61537	2.62681	-5.82449	0.000159005	0.00157263	1.16833
NPB	4.48718	-2.4051	5.82315	0.000159298	0.00157473	1.28612
AKR1B15	3.01918	1.98775	5.8218	0.000159593	0.00157684	1.23605
DISP2	1.83882	4.69017	5.82119	0.000159726	0.00157736	0.895735
RANGRF	1.33525	4.99081	5.82049	0.000159879	0.00157808	0.845844
SOD2	-3.38279	7.51756	-5.81669	0.000160716	0.00158554	0.712876
RGS16	3.23443	5.56033	5.8149	0.00016111	0.00158863	0.85134
SLC14A2	5.38376	1.8765	5.8093	0.000162353	0.00160008	1.25637
CPA4	-6.05325	1.90512	-5.80874	0.000162479	0.00160052	1.25389
ACSL4	-2.03069	4.52603	-5.80491	0.000163336	0.00160815	0.880837
UBE2L6	2.49278	5.70529	5.80249	0.000163881	0.0016127	0.788255
SLC2A1	2.0781	6.65906	5.80168	0.000164063	0.00161368	0.71018
ENPP4	-1.77465	5.44073	-5.80101	0.000164213	0.00161411	0.776223
PCED1A	2.07198	4.28564	5.80076	0.000164271	0.00161411	0.92687
NDUFB11	1.42683	7.49632	5.79338	0.000165947	0.00162895	0.662742
SCO2	1.6488	5.19866	5.79321	0.000165985	0.00162895	0.794142
CCDC188	2.4687	0.247361	5.79301	0.000166031	0.00162895	1.25702
MISP	-5.03748	1.99098	-5.7926	0.000166124	0.00162904	1.21863
EPB41L1	1.21875	4.17689	5.79188	0.000166287	0.00162983	0.8966
[truncated: 5,067 more rows]
