# Supplementary material for: LIN28B Impairs the Transition of hESC-Derived β Cells from the Juvenile to Adult State
Source: Stem Cell Reports. 2019 Dec 26;14(1):9–20. doi: 10.1016/j.stemcr.2019.11.009 (PMC6962644; doi:10.1016/j.stemcr.2019.11.009)
Supplement: Table S4. hESC-β-like Cells versus Post Tx hESC-β Cells Differential mRNA Expression, Related to Figure 2 [file mmc6.xlsx]

## Sheet: BetaLike_ivMatured_significant.
Table S4: hESC-β like cells vs Post Tx hESC-β cells differential mRNA expression
gene	logFC	AveExpr	t	P.Value	adj.P.Val	B
IAPP	-5.62057	6.61646	-25.0765	4.01479e-09	7.86216e-05	11.5904
UGT2B7	-8.80204	2.61765	-20.6208	1.99171e-08	0.000101016	9.16421
FEV	3.51645	9.13414	20.6203	1.99214e-08	0.000101016	10.2003
MAB21L2	-10.8573	-0.740144	-20.1598	2.39524e-08	0.000101016	8.08258
ANO3	-9.33007	-2.35394	-19.5247	3.10931e-08	0.000101016	7.61165
LRRC53	-10.7558	-1.09516	-19.1541	3.63435e-08	0.000101016	7.80318
PPP1R1A	4.96366	9.61242	18.7418	4.33838e-08	0.000101016	9.45495
ERMN	-4.61903	3.18047	-18.7373	4.34688e-08	0.000101016	9.13052
SLC17A6	-5.61042	5.10256	-18.5438	4.72963e-08	0.000101016	9.29631
TMEM244	-8.69576	-2.56533	-18.2053	5.49334e-08	0.000101016	7.24751
DAPL1	-7.03714	1.21032	-17.9105	6.272e-08	0.000101016	8.11135
EXPH5	-6.16281	2.38423	-17.8487	6.45053e-08	0.000101016	8.52182
RAB27B	-8.03885	-0.6327	-17.5577	7.37059e-08	0.000101016	7.57893
ALDOC	4.22085	5.89429	17.5228	7.4905e-08	0.000101016	8.70965
SERINC2	3.02784	7.92121	17.4259	7.83514e-08	0.000101016	8.88045
UGT2B17	-8.65607	-2.57839	-17.3144	8.25337e-08	0.000101016	7.03562
CACNA1E	-8.34832	-2.68119	-17.0265	9.45443e-08	0.00010891	6.91426
NFIA	-6.89085	0.634344	-16.5806	1.1719e-07	0.000127496	7.57104
SLC6A17	-5.45407	2.37903	-16.1727	1.43316e-07	0.000147714	7.93881
NRP1	-3.97466	3.93723	-15.9984	1.56418e-07	0.000149154	8.13841
RXFP2	-8.45439	-2.64554	-15.944	1.60776e-07	0.000149154	6.64595
LY6E	4.29295	7.08984	15.8209	1.71154e-07	0.000149154	8.08592
JUNB	-3.24059	6.25778	-15.6096	1.90743e-07	0.000149154	8.00541
CDH17	-6.9058	3.02968	-15.5917	1.92515e-07	0.000149154	7.74028
ALDH5A1	-3.72528	4.22768	-15.5466	1.97068e-07	0.000149154	7.94327
NPNT	-3.91281	3.4705	-15.5372	1.98029e-07	0.000149154	7.88114
RBP1	3.76955	7.61181	15.4618	2.05939e-07	0.000149367	7.92785
LDHA	4.10358	7.93685	15.2165	2.34232e-07	0.000151692	7.80159
GLT8D2	-9.10327	1.81953	-15.2089	2.35185e-07	0.000151692	7.2024
ITGA1	-2.69112	5.158	-15.1799	2.38819e-07	0.000151692	7.78175
LDLRAP1	3.91677	7.48	15.1696	2.40129e-07	0.000151692	7.77502
C8B	-8.97708	-2.08323	-14.9901	2.64253e-07	0.000161714	6.49781
TMEM130	-4.46067	2.91409	-14.7631	2.98713e-07	0.000166318	7.435
SLC18A1	3.20875	7.68488	14.7394	3.02593e-07	0.000166318	7.54618
F5	-8.17398	-1.00975	-14.7202	3.05784e-07	0.000166318	6.60492
GUCY2C	4.25842	6.35736	14.6714	3.14031e-07	0.000166318	7.47297
UGT2B4	-7.43297	-2.98623	-14.6064	3.2544e-07	0.000166318	6.06273
ACSM3	-4.68963	2.71961	-14.5847	3.29342e-07	0.000166318	7.31913
ADCYAP1	-6.13711	3.33298	-14.5004	3.45015e-07	0.000166318	7.30928
SPECC1L-ADORA2A	3.24409	7.82729	14.4757	3.49773e-07	0.000166318	7.39982
SLC18A3	-6.68309	0.513994	-14.4623	3.52374e-07	0.000166318	6.77632
CD36	-7.69196	1.8704	-14.4403	3.56704e-07	0.000166318	6.97305
ALDH1A2	-7.6232	-2.92301	-14.2631	3.93812e-07	0.000179349	5.9881
TMEM150C	-5.12046	1.66043	-14.1165	4.2777e-07	0.000190387	6.89516
LDLRAD4	-5.22237	1.17939	-14.075	4.37981e-07	0.000190599	6.76532
SULF1	-5.23022	2.82554	-14.0081	4.55011e-07	0.000193706	7.03341
PIRT	9.37453	0.891856	13.843	5.00244e-07	0.000205642	5.14665
CFHR1	-7.59158	-2.53844	-13.8299	5.0405e-07	0.000205642	5.92966
IER2	-3.09456	4.27304	-13.63	5.66247e-07	0.000223938	6.92614
FFAR4	-4.99073	1.3265	-13.6134	5.71767e-07	0.000223938	6.58906
HOPX	-5.27618	4.62073	-13.5375	5.97877e-07	0.000229573	6.87198
C7	-4.70473	4.80554	-13.3479	6.69042e-07	0.00024499	6.76133
CDH6	-4.07463	2.57827	-13.2967	6.8986e-07	0.00024499	6.64773
HS6ST2	-3.06152	3.7943	-13.2965	6.89959e-07	0.00024499	6.72676
ID4	-2.67183	6.23773	-13.2536	7.07934e-07	0.00024499	6.67795
MMRN1	-3.785	4.6239	-13.2499	7.09518e-07	0.00024499	6.70261
GHR	-5.06655	2.23765	-13.2416	7.13088e-07	0.00024499	6.56155
SAMD11	-4.63444	2.97458	-13.1257	7.64778e-07	0.000255688	6.58165
MYT1L	-5.32106	0.0351693	-13.1138	7.70341e-07	0.000255688	6.09578
UGT2B28	-7.37115	-2.02744	-13.0606	7.95644e-07	0.000259685	5.73482
SCD5	-5.16314	2.58696	-13.0312	8.10078e-07	0.000260062	6.48411
KLHDC8A	-8.68752	0.860932	-12.932	8.60824e-07	0.000263913	6.10773
MFAP4	-6.78654	5.54834	-12.9058	8.74825e-07	0.000263913	6.49214
ID1	-8.94918	-0.150793	-12.9041	8.75706e-07	0.000263913	5.97892
PRPS2	3.52557	6.86925	12.9036	8.75982e-07	0.000263913	6.49049
APOA1	8.8987	6.9109	12.8034	9.31961e-07	0.000272027	6.14003
KIF26B	-6.71469	-1.44443	-12.754	9.61062e-07	0.000272027	5.69997
SMIM18	-4.7149	1.22532	-12.7396	9.69704e-07	0.000272027	6.13599
SEMA3A	-2.53657	4.65313	-12.7117	9.86721e-07	0.000272027	6.36939
THSD4	5.7226	5.28745	12.6945	9.97422e-07	0.000272027	6.1796
SYNGR4	-6.057	-1.49389	-12.6774	1.0081e-06	0.000272027	5.62078
IGFBP2	4.00099	7.79975	12.6678	1.01421e-06	0.000272027	6.32915
LMO3	-2.97623	3.41103	-12.6638	1.01677e-06	0.000272027	6.34148
HLA-B	2.6078	6.10045	12.6464	1.02793e-06	0.000272027	6.33295
HTR1F	-7.95138	-2.02979	-12.6054	1.05473e-06	0.000272851	5.56243
IMPA2	3.31449	6.4564	12.5656	1.0815e-06	0.000272851	6.2832
CCDC109B	-3.38425	2.94062	-12.5443	1.09618e-06	0.000272851	6.25002
NEK1	-4.83637	4.38871	-12.5378	1.1007e-06	0.000272851	6.2684
PLAGL1	-4.18608	5.47044	-12.5142	1.11723e-06	0.000272851	6.23186
IFI6	2.99729	9.99426	12.5097	1.12044e-06	0.000272851	6.18468
ASB9	-6.76797	3.79292	-12.4762	1.14454e-06	0.000272851	6.21587
ABAT	-3.918	5.18052	-12.4614	1.15536e-06	0.000272851	6.20281
TMEM176A	3.50963	6.46869	12.4599	1.15644e-06	0.000272851	6.21766
CD68	3.24759	6.02075	12.428	1.1802e-06	0.000275141	6.19992
UGT2A3	-5.30446	-0.478962	-12.3811	1.21608e-06	0.000276616	5.65891
PRG4	-10.3607	-0.297125	-12.3761	1.21991e-06	0.000276616	5.68146
RBP4	-5.4599	4.90248	-12.3636	1.22977e-06	0.000276616	6.15287
OLFM1	-3.36432	3.49207	-12.3353	1.25225e-06	0.000276616	6.13979
RGS16	5.3008	5.62833	12.3292	1.25715e-06	0.000276616	6.06255
ITIH1	4.74936	6.20434	12.2484	1.32436e-06	0.000278674	6.07788
QPRT	3.5001	6.79809	12.244	1.32809e-06	0.000278674	6.07204
DHCR24	4.26798	7.22054	12.2438	1.3283e-06	0.000278674	6.07345
AQP2	8.57613	1.15509	12.2216	1.34749e-06	0.000278674	4.73813
CCL15	-8.32	-1.89374	-12.2124	1.3555e-06	0.000278674	5.41781
PDE1A	-5.94105	0.505491	-12.2055	1.36159e-06	0.000278674	5.7276
EMX1	8.23705	2.31191	12.2004	1.36612e-06	0.000278674	4.96843
DUSP4	5.67726	4.20976	12.1369	1.42364e-06	0.000284961	5.65748
PMAIP1	-3.45842	2.92828	-12.1343	1.42604e-06	0.000284961	5.99846
ERO1B	-2.31573	8.49953	-12.1003	1.4581e-06	0.00028669	5.90667
COTL1	2.96308	8.19305	12.0755	1.48189e-06	0.00028669	5.91207
APOE	5.87033	7.18525	12.0752	1.48217e-06	0.00028669	5.97371
CNTN6	-6.75965	-3.21047	-12.0631	1.49397e-06	0.00028669	5.00261
LMO7	-2.92183	3.14312	-12.0356	1.52118e-06	0.00028669	5.94416
ID3	-5.71836	1.36005	-12.0342	1.52253e-06	0.00028669	5.7583
SI	-8.00158	-2.79716	-11.9974	1.55979e-06	0.000290908	5.15987
UCN	7.00826	3.0155	11.9419	1.61799e-06	0.000298916	5.09776
BACE2	-4.24015	2.36414	-11.832	1.74047e-06	0.000318539	5.77441
FUT8	-2.44556	4.11063	-11.815	1.76028e-06	0.000319181	5.797
PLK2	-3.18231	5.37796	-11.7818	1.79974e-06	0.000321914	5.73953
GALNT3	-2.83887	4.01638	-11.7625	1.82318e-06	0.000321914	5.76396
SLC6A15	-3.51357	2.81738	-11.7613	1.82467e-06	0.000321914	5.75789
SEMA3C	-3.23069	3.84318	-11.7166	1.8802e-06	0.000328749	5.73675
DMKN	3.34382	5.70872	11.6997	1.90164e-06	0.000329555	5.72871
SCIN	-3.16455	2.66729	-11.6548	1.96019e-06	0.000336723	5.68358
MSRA	3.47252	4.65454	11.6117	2.01822e-06	0.000343676	5.63923
PBLD	-3.65626	3.15985	-11.5965	2.03906e-06	0.000344231	5.65847
CLDN9	-5.47279	-0.073161	-11.5805	2.0613e-06	0.000345013	5.31422
LGI1	-7.35925	-1.81552	-11.5406	2.11808e-06	0.000348052	5.0785
ABCB1	-4.65164	2.60258	-11.5403	2.1185e-06	0.000348052	5.59992
EHBP1L1	4.45719	5.12841	11.523	2.14362e-06	0.000348052	5.57263
MTUS1	-2.59453	5.373	-11.5183	2.15055e-06	0.000348052	5.55294
IGSF8	2.60384	5.93954	11.504	2.17165e-06	0.000348457	5.58201
CPNE7	-7.04326	-1.95203	-11.4848	2.20036e-06	0.000348457	5.01493
ROBO2	-3.1496	4.58911	-11.4786	2.20976e-06	0.000348457	5.55357
RP11-277P12.6	-6.3447	-3.34908	-11.4457	2.26011e-06	0.000348457	4.65599
EYA2	-6.67026	-2.84434	-11.445	2.26129e-06	0.000348457	4.79744
FABP3	5.3052	3.76065	11.4424	2.26528e-06	0.000348457	5.23295
ROBO1	-2.86441	4.52261	-11.4301	2.2845e-06	0.000348457	5.52064
FDFT1	2.14446	8.46714	11.4232	2.29541e-06	0.000348457	5.44191
CALD1	-3.1559	3.15248	-11.3983	2.33502e-06	0.000351744	5.52609
DHRS2	-4.14102	4.54117	-11.3478	2.41791e-06	0.000357191	5.46839
MSMO1	2.04772	7.60272	11.3465	2.42015e-06	0.000357191	5.40118
SLC4A10	-7.5127	1.74742	-11.343	2.4259e-06	0.000357191	5.35551
SIX2	-3.89792	5.71981	-11.3049	2.49097e-06	0.000360467	5.39597
PYY	4.60011	6.44073	11.3013	2.49713e-06	0.000360467	5.45871
SOX6	-5.2307	0.195175	-11.2977	2.50337e-06	0.000360467	5.18404
CNTN4	-4.51997	2.19428	-11.28	2.53439e-06	0.00036227	5.40937
TLE1	-2.28978	4.7843	-11.2506	2.5867e-06	0.000366889	5.38237
SLC16A9	-5.04416	4.3009	-11.2367	2.61202e-06	0.000366889	5.40464
C9orf135	2.84961	5.21817	11.2217	2.63952e-06	0.000366889	5.40484
EGR1	-6.22397	3.29279	-11.2123	2.65692e-06	0.000366889	5.39373
MAP2	-2.81505	5.94801	-11.2103	2.6607e-06	0.000366889	5.31424
FAM46B	3.49928	6.32559	11.2004	2.67911e-06	0.000366889	5.37417
C14orf105	-3.96855	1.7887	-11.1813	2.71523e-06	0.000369252	5.31713
TSPAN33	-2.56277	5.03181	-11.1332	2.80854e-06	0.000377562	5.28842
NWD1	-5.5503	-0.2369	-11.13	2.81489e-06	0.000377562	5.04272
LHFP	-5.9932	2.88544	-11.1037	2.86752e-06	0.000382005	5.3109
CTNNA3	-4.53063	2.98469	-11.0631	2.95083e-06	0.000385892	5.29388
GIPR	-3.07269	4.40747	-11.061	2.95532e-06	0.000385892	5.26209
KCNJ16	-4.73588	0.858596	-11.0608	2.95582e-06	0.000385892	5.12914
LRRTM3	-4.02376	3.47953	-11.0357	3.00877e-06	0.000390204	5.27444
COQ10A	1.9581	6.42559	11.0118	3.06033e-06	0.00039428	5.19583
HSPB6	-6.11188	-0.917091	-10.9938	3.09962e-06	0.000396731	4.88593
ZBTB20	-3.57402	2.69831	-10.9402	3.22042e-06	0.00040812	5.20604
LRRN3	-4.56813	3.26578	-10.9284	3.24769e-06	0.00040812	5.20115
PDZD2	-3.52959	3.31004	-10.9225	3.26136e-06	0.00040812	5.19541
SLC26A6	2.9046	5.49353	10.9132	3.28316e-06	0.00040812	5.18263
GPM6B	-2.99426	3.80035	-10.9023	3.30901e-06	0.00040812	5.16848
SMAD7	-5.28054	1.34474	-10.9003	3.31364e-06	0.00040812	5.0807
MRAP2	-3.72473	2.45406	-10.8556	3.42185e-06	0.000413936	5.14083
SULT1A4	8.85438	0.520793	10.8551	3.42312e-06	0.000413936	4.06331
RALYL	-3.72285	2.80727	-10.8546	3.42427e-06	0.000413936	5.14782
CHST9	-1.96962	5.90403	-10.8309	3.4832e-06	0.000415971	5.03146
GAS2	-4.04629	2.50025	-10.8229	3.50345e-06	0.000415971	5.1187
GAST	16.3572	5.55495	10.8224	3.50483e-06	0.000415971	4.0904
AMBP	5.46406	8.3371	10.7688	3.64319e-06	0.000429786	5.02938
CYB5R2	2.77654	4.99446	10.7438	3.71e-06	0.000435048	5.06873
MTMR11	-3.6702	2.51396	-10.7205	3.77338e-06	0.000439846	5.04833
TRPM8	-6.46344	-0.0550257	-10.6962	3.8406e-06	0.000445033	4.81561
USP13	-2.22194	4.40375	-10.6762	3.89697e-06	0.000446959	4.97648
SOCS2	-3.15114	3.33009	-10.6741	3.90304e-06	0.000446959	5.01539
SUSD5	-5.71372	-1.01908	-10.6662	3.9257e-06	0.000446959	4.6706
SLC2A2	-3.93516	1.92074	-10.6486	3.97662e-06	0.000450139	4.97254
CCND1	-2.28138	4.77297	-10.6366	4.01165e-06	0.000451495	4.92929
GPR68	-2.94462	2.92808	-10.576	4.19429e-06	0.000469353	4.94919
CHL1	-5.67939	-1.20063	-10.5467	4.28572e-06	0.000474857	4.57185
ESR1	-6.61882	-1.89266	-10.5429	4.29799e-06	0.000474857	4.49936
TDO2	6.34392	4.61005	10.5362	4.31911e-06	0.000474857	4.73255
NOS1AP	-4.2832	0.0876251	-10.5235	4.36002e-06	0.000474857	4.68644
CNTN1	-2.90971	5.59488	-10.5195	4.37271e-06	0.000474857	4.8072
PPT2	2.58625	6.33207	10.5145	4.38897e-06	0.000474857	4.84371
ABLIM1	-1.85982	5.4944	-10.4934	4.45827e-06	0.000479586	4.78752
APCDD1	3.78201	4.82184	10.4863	4.48165e-06	0.000479586	4.87839
IGFBP7	-3.6326	3.25652	-10.4474	4.61326e-06	0.000487637	4.85025
BTBD3	-2.21163	7.48862	-10.4464	4.6165e-06	0.000487637	4.70017
SCUBE3	-2.94523	3.50211	-10.4348	4.65647e-06	0.000487637	4.8329
RHOH	3.35883	3.82689	10.4348	4.65649e-06	0.000487637	4.80146
SPEG	-2.32586	4.18406	-10.3887	4.81948e-06	0.000500625	4.76829
IFIT1	2.81443	5.68426	10.3854	4.83165e-06	0.000500625	4.78266
EML6	-3.57412	3.22891	-10.374	4.87294e-06	0.00050135	4.79606
SLC7A5	2.69977	7.34183	10.3694	4.88984e-06	0.00050135	4.68585
PCDH7	-2.86849	5.26623	-10.3523	4.95298e-06	0.000505178	4.68972
NFIC	-3.9745	1.68203	-10.3434	4.98618e-06	0.000505613	4.7458
NRXN3	-2.55339	4.34778	-10.3373	5.00888e-06	0.000505613	4.72038
PRLHR	3.67158	4.98462	10.2901	5.1901e-06	0.000521206	4.73961
HMGCLL1	-3.14607	4.83532	-10.2828	5.21856e-06	0.000521206	4.65703
G6PC2	-3.96498	6.01512	-10.2766	5.2432e-06	0.000521206	4.60782
NOL4	-2.23876	5.09333	-10.2665	5.28348e-06	0.000522557	4.62769
ORMDL3	2.14782	6.91675	10.2435	5.37609e-06	0.000529045	4.59042
SLC25A34	-4.62507	0.946875	-10.23	5.43142e-06	0.000531818	4.603
RAB33A	3.60898	3.48827	10.2218	5.46537e-06	0.000532479	4.60671
PLAC8	2.24728	6.80117	10.2004	5.55472e-06	0.000538505	4.56428
ADAMTSL2	-6.29246	0.204988	-10.1709	5.68078e-06	0.000548014	4.50076
COL13A1	7.80828	-0.133505	10.1034	5.9814e-06	0.000570681	3.67891
DPCD	2.17574	6.04265	10.0998	5.99813e-06	0.000570681	4.52204
SYNC	-6.36138	-3.34379	-10.098	6.00608e-06	0.000570681	3.98454
SLC38A3	6.35695	5.73326	10.0923	6.03232e-06	0.000570681	4.56138
BICD1	-2.09503	4.05186	-10.0654	6.15834e-06	0.000577907	4.52333
GABRG2	-6.36569	-1.97743	-10.0634	6.16773e-06	0.000577907	4.19367
CCKAR	-6.00296	-3.06684	-10.045	6.25584e-06	0.000581299	3.97709
DHCR7	3.14275	7.32304	10.0435	6.2633e-06	0.000581299	4.43971
ISG15	6.07267	6.6344	10.0309	6.32426e-06	0.000584189	4.54503
ALDOA	1.90649	9.73963	9.99202	6.51695e-06	0.000599162	4.32639
CNN1	6.90342	-0.766622	9.98497	6.55258e-06	0.000599622	3.57636
RASL10B	5.04633	5.15857	9.93871	6.79194e-06	0.000615076	4.46361
NRXN1	-2.67178	4.82234	-9.9343	6.81528e-06	0.000615076	4.37627
DOCK8	-2.66309	2.67031	-9.93422	6.81568e-06	0.000615076	4.47127
CHAT	-6.10378	-3.4296	-9.91049	6.94275e-06	0.000621188	3.84196
ARID5B	-2.37033	4.81791	-9.90973	6.94686e-06	0.000621188	4.35547
CYS1	-5.73521	1.34089	-9.8952	7.02595e-06	0.000625405	4.39255
MGAT5B	6.18089	0.731662	9.88143	7.10187e-06	0.000629303	3.78688
FOSB	-6.52686	0.872387	-9.86243	7.20814e-06	0.000635842	4.33111
JPH4	-7.98832	-1.34875	-9.82845	7.40261e-06	0.000645159	4.15648
COL28A1	-5.67365	-3.57266	-9.82286	7.43515e-06	0.000645159	3.72534
GPR85	-3.42812	1.02836	-9.82169	7.442e-06	0.000645159	4.3236
HMGB3	2.56765	6.08901	9.82108	7.44553e-06	0.000645159	4.30779
UGT2B15	-4.59136	-0.962498	-9.79914	7.57507e-06	0.000653491	4.10275
ORAI1	3.46771	4.23607	9.79306	7.61139e-06	0.000653745	4.35682
LSAMP	-1.9976	5.73371	-9.77442	7.72393e-06	0.000657992	4.19977
MT1F	3.88829	5.7333	9.77038	7.74858e-06	0.000657992	4.32898
NRCAM	-2.65938	5.68538	-9.76825	7.76164e-06	0.000657992	4.19892
DCDC1	-2.14173	4.37768	-9.75663	7.83314e-06	0.000661192	4.25546
SPSB4	5.05455	2.30962	9.74062	7.93287e-06	0.000664903	3.96697
CSRP1	2.08261	6.88589	9.73458	7.97083e-06	0.000664903	4.17577
CCSER1	-2.19226	3.87082	-9.73329	7.97897e-06	0.000664903	4.26646
KCNAB1	-3.71986	1.13944	-9.71701	8.08248e-06	0.000670675	4.25833
ADRA2C	-6.60672	0.0787144	-9.70549	8.15661e-06	0.000671094	4.17721
LRRTM2	-6.59644	0.310999	-9.70367	8.16843e-06	0.000671094	4.18931
DUOX2	8.09268	1.66135	9.69899	8.19877e-06	0.000671094	3.68459
TCF4	-3.57664	2.79603	-9.69503	8.22461e-06	0.000671094	4.28279
TNIK	-2.87908	1.96817	-9.68744	8.27432e-06	0.000671221	4.27735
SLC35F4	-3.17268	1.50181	-9.68434	8.29472e-06	0.000671221	4.25719
MFGE8	5.57026	4.81062	9.67375	8.36488e-06	0.000673803	4.22813
RGS4	1.87342	7.93354	9.66523	8.42173e-06	0.000673803	4.07552
INA	-1.71926	7.24387	-9.66402	8.42985e-06	0.000673803	4.0645
CHODL	-3.44523	5.63738	-9.63628	8.61831e-06	0.000683567	4.09604
FKBP5	-2.46516	3.74749	-9.63577	8.62182e-06	0.000683567	4.19323
MIA2	-6.90983	-0.0372517	-9.62086	8.72509e-06	0.000687958	4.11115
UGT8	-2.51677	5.11798	-9.61766	8.74746e-06	0.000687958	4.09867
B2M	2.04706	9.35481	9.6033	8.84845e-06	0.000693117	4.00413
COL16A1	-3.75734	3.30592	-9.59471	8.9095e-06	0.000693952	4.18552
AOC1	11.2269	2.11825	9.59185	8.92998e-06	0.000693952	3.47087
ZBTB7C	4.85128	2.88052	9.58612	8.97108e-06	0.00069439	3.97969
NRSN1	-6.73319	-0.899086	-9.5801	9.01447e-06	0.000695001	4.01923
SGMS1	-2.10766	4.80543	-9.57504	9.05112e-06	0.000695091	4.07903
DLGAP2	-6.25393	-1.83179	-9.5638	9.13318e-06	0.000698653	3.89595
COL6A5	-5.60543	-2.80109	-9.55704	9.18293e-06	0.000699725	3.71062
FADS2	2.91086	8.13502	9.54839	9.24695e-06	0.000701872	3.98785
NSDHL	2.70945	5.87531	9.51469	9.50143e-06	0.000717594	4.0731
RNF182	-2.3014	4.89666	-9.51131	9.52737e-06	0.000717594	4.02018
APOH	-4.46274	0.153304	-9.50611	9.56745e-06	0.000717852	4.02064
TPI1	1.87639	10.5112	9.49984	9.61599e-06	0.00071874	3.91076
ZYX	2.27893	5.17134	9.49075	9.68689e-06	0.000719503	4.08046
DBI	1.93674	8.3965	9.48912	9.69968e-06	0.000719503	3.91697
COX5A	1.94815	9.10046	9.48302	9.74763e-06	0.000720331	3.90269
PRPH	-3.68882	0.919632	-9.47185	9.83614e-06	0.000720725	4.06014
G0S2	-2.21986	4.28626	-9.46346	9.90324e-06	0.000720725	4.01692
LGMN	1.72351	7.12571	9.4586	9.94233e-06	0.000720725	3.92179
RASGRF2	-2.85994	2.77415	-9.45564	9.96615e-06	0.000720725	4.09079
C8A	-4.91544	-1.34133	-9.45244	9.99211e-06	0.000720725	3.83655
CNTNAP4	-7.17435	-1.49447	-9.4499	1.00127e-05	0.000720725	3.88237
TPPP3	2.68756	5.12015	9.44378	1.00625e-05	0.000720725	4.05719
PCDHGB4	-2.76307	4.11283	-9.44281	1.00705e-05	0.000720725	4.01088
PTPRZ1	-3.99364	2.32667	-9.44113	1.00842e-05	0.000720725	4.08761
CCDC67	-4.29336	1.41987	-9.43191	1.016e-05	0.000721946	4.06158
NLGN4X	-2.83152	2.83202	-9.4301	1.0175e-05	0.000721946	4.06816
WFDC2	3.0624	4.88289	9.412	1.03259e-05	0.000730005	4.05235
CDR2L	3.40306	3.47031	9.40242	1.04068e-05	0.000733081	4.02545
CMTM7	3.00622	3.61546	9.39707	1.04523e-05	0.000733645	4.04104
FRMD3	-7.81824	-0.777282	-9.38589	1.0548e-05	0.000737718	3.89893
GCKR	7.62818	-0.289346	9.38152	1.05857e-05	0.000737724	3.2916
EBF2	-5.50751	-3.62798	-9.36828	1.07008e-05	0.000743097	3.43967
PRICKLE1	-2.45096	3.96234	-9.35868	1.07852e-05	0.00074631	3.94891
SLC16A3	5.32659	2.41868	9.34219	1.09317e-05	0.000753789	3.70946
DOCK10	-4.74762	2.05226	-9.32539	1.10833e-05	0.000757074	3.99442
APOC1	7.22898	5.61066	9.32112	1.11222e-05	0.000757074	3.94324
ID2	-2.51216	6.07111	-9.32104	1.1123e-05	0.000757074	3.80179
FBN2	-5.67628	-3.17586	-9.31729	1.11572e-05	0.000757074	3.50445
LMX1A	2.30912	7.20984	9.31146	1.12108e-05	0.000757074	3.80569
DMTN	-2.41758	5.5094	-9.30668	1.12549e-05	0.000757074	3.81282
COL24A1	-5.52943	0.888971	-9.30137	1.13041e-05	0.000757074	3.92954
C10orf10	3.47188	7.19429	9.30098	1.13077e-05	0.000757074	3.83737
CMTM3	2.21991	6.03108	9.29266	1.13854e-05	0.000757074	3.85534
EDIL3	-1.62475	6.10489	-9.29073	1.14035e-05	0.000757074	3.77269
FOS	-7.18254	5.13047	-9.29061	1.14046e-05	0.000757074	3.88885
BTBD19	-4.62077	0.0518204	-9.28331	1.14734e-05	0.000759066	3.85482
KCNMB2	-3.66333	2.37051	-9.27466	1.15555e-05	0.000761542	3.95263
CLCN3	-2.00162	5.6514	-9.26844	1.16149e-05	0.000761542	3.77188
GATA5	5.82129	-1.47081	9.26712	1.16275e-05	0.000761542	3.13985
FFAR1	-2.97851	5.19257	-9.25488	1.17456e-05	0.000766713	3.78686
DIO1	5.76402	3.96811	9.23964	1.18945e-05	0.000771484	3.81289
ANKRD6	-2.55424	4.00361	-9.23555	1.19348e-05	0.000771484	3.8412
ZNF804A	-6.8473	-2.3873	-9.23533	1.19369e-05	0.000771484	3.63121
SCN3B	-1.94329	4.88285	-9.20034	1.2288e-05	0.000788988	3.75345
TMPRSS15	-5.52039	-3.62391	-9.20031	1.22883e-05	0.000788988	3.34136
IGFBP3	3.94871	5.40782	9.16807	1.26221e-05	0.000807771	3.85023
AC009133.22	3.58074	3.80987	9.15818	1.27264e-05	0.000811794	3.84848
ASXL3	-2.21789	3.23261	-9.14503	1.28666e-05	0.000814745	3.81329
UCP2	2.19878	8.43228	9.14094	1.29106e-05	0.000814745	3.61446
LDLRAD3	-2.1221	4.81306	-9.1391	1.29305e-05	0.000814745	3.70385
CGA	7.01524	3.78085	9.1361	1.29628e-05	0.000814745	3.60616
KNDC1	-2.96767	3.01234	-9.13213	1.3006e-05	0.000814745	3.81295
FOXP2	-3.7966	4.55425	-9.13063	1.30223e-05	0.000814745	3.72421
GPLD1	-3.46501	1.46801	-9.11982	1.31403e-05	0.000815033	3.81997
ABCC9	-3.61205	1.90047	-9.11979	1.31407e-05	0.000815033	3.82827
TNNI3	6.66807	-0.871992	9.11879	1.31517e-05	0.000815033	3.10634
CRIP2	-1.50544	6.9679	-9.0875	1.35008e-05	0.000834026	3.56851
TMEM196	-1.91864	4.88938	-9.08123	1.3572e-05	0.000835787	3.64846
GRIP1	-2.65964	2.01366	-9.07442	1.36498e-05	0.000837944	3.79139
SOWAHA	-3.03261	2.31919	-9.06088	1.38059e-05	0.000844149	3.77695
PPARG	7.58881	0.894482	9.0547	1.38779e-05	0.000844149	3.23885
PCSK1N	-2.06108	9.96614	-9.05075	1.3924e-05	0.000844149	3.51823
RASGRP2	6.93481	0.0427408	9.04771	1.39597e-05	0.000844149	3.17216
PRUNE2	-2.12009	5.48231	-9.04714	1.39664e-05	0.000844149	3.58478
SPAG4	3.72183	3.34199	9.00408	1.44828e-05	0.000872666	3.6965
RSAD2	3.59205	3.69385	8.99478	1.45971e-05	0.000876165	3.71302
SORBS2	-1.84629	5.28635	-8.99209	1.46303e-05	0.000876165	3.54576
KIAA0586	-2.76012	4.02051	-8.98462	1.47231e-05	0.000879034	3.62189
FAM101A	5.51813	2.00512	8.97496	1.48441e-05	0.000883561	3.41702
HGD	2.02084	5.63594	8.97123	1.48911e-05	0.000883674	3.59369
SLC40A1	-2.25057	4.53607	-8.96441	1.49775e-05	0.000886115	3.5674
VWDE	-2.6362	2.87769	-8.95342	1.51178e-05	0.000889784	3.66699
TMEM5	-2.06666	5.44203	-8.95244	1.51304e-05	0.000889784	3.5019
TXNIP	-1.60374	6.98416	-8.94482	1.52285e-05	0.000892876	3.43949
C2orf54	1.6944	7.22139	8.93116	1.54065e-05	0.000898874	3.4519
MRLN	-3.72023	3.91093	-8.92187	1.55288e-05	0.000898874	3.58069
SH3BGRL	-2.98781	7.47434	-8.91873	1.55703e-05	0.000898874	3.40879
SLC52A3	7.55744	-0.281364	8.91807	1.55791e-05	0.000898874	3.02483
MX1	3.81945	5.53772	8.91642	1.5601e-05	0.000898874	3.62547
IRX3	8.0562	1.18235	8.91506	1.56191e-05	0.000898874	3.1598
ACVR1	-1.79567	4.94478	-8.91258	1.56521e-05	0.000898874	3.49496
MAPK3	2.11401	5.21398	8.90228	1.57902e-05	0.000902796	3.5671
TSPAN15	3.38028	4.29591	8.8979	1.58493e-05	0.000902796	3.64449
SNX7	-1.83408	6.1973	-8.8972	1.58588e-05	0.000902796	3.41857
GAP43	-3.5664	3.10206	-8.88706	1.59966e-05	0.000907475	3.59901
HLA-C	2.46749	5.29334	8.88436	1.60336e-05	0.000907475	3.56005
RGAG1	-5.31978	-3.69054	-8.87243	1.61979e-05	0.000914132	3.11047
NALCN	-4.17429	1.28084	-8.85802	1.6399e-05	0.000922161	3.60261
NPHS1	-3.33519	2.8654	-8.8555	1.64344e-05	0.000922161	3.58316
TBX2	-2.5936	2.15682	-8.85081	1.65006e-05	0.00092323	3.60356
SCD	2.16596	8.94377	8.84337	1.66062e-05	0.000923386	3.3374
VCAN	-3.746	4.06645	-8.84153	1.66324e-05	0.000923386	3.4999
RP11-407N17.3	-3.70402	3.61507	-8.84066	1.66448e-05	0.000923386	3.52724
KIF19	3.80725	4.91997	8.83338	1.67492e-05	0.000926553	3.58131
ABCG2	3.02649	4.90965	8.82943	1.6806e-05	0.000927078	3.55745
ZFP36L2	-1.65645	6.67875	-8.82499	1.68703e-05	0.000928007	3.33761
TMEM176B	2.61518	6.54447	8.79839	1.72608e-05	0.000946829	3.39973
PNP	2.24544	5.78989	8.79352	1.73333e-05	0.000948152	3.43316
RNF183	4.18835	2.29732	8.77349	1.76353e-05	0.000961985	3.37844
PTP4A3	2.346	5.28066	8.76512	1.77634e-05	0.000966279	3.44911
GPR27	-1.93878	4.3662	-8.74156	1.81291e-05	0.000983441	3.38
ATRNL1	-2.28406	4.64851	-8.72883	1.833e-05	0.000991595	3.34722
C2CD4B	2.76523	5.40608	8.70888	1.86502e-05	0.00100427	3.40832
FOXO4	3.70931	2.93052	8.70785	1.8667e-05	0.00100427	3.43208
SKIL	-3.0319	3.75745	-8.69587	1.88623e-05	0.001012	3.38403
KCNS3	2.3234	6.91332	8.69144	1.89352e-05	0.00101258	3.26614
TIMP1	-2.48516	6.23559	-8.68806	1.89908e-05	0.00101258	3.22629
NFIB	-4.04345	-0.606362	-8.68505	1.90408e-05	0.00101258	3.34133
DUSP1	-1.83461	7.02912	-8.68269	1.90799e-05	0.00101258	3.19739
ABCC6	-1.66786	4.95429	-8.67586	1.91938e-05	0.00101587	3.27931
ENC1	-4.71597	1.26046	-8.66968	1.92973e-05	0.00101818	3.44604
UNC93B1	3.75537	5.3513	8.66706	1.93415e-05	0.00101818	3.41434
TNNI3K	-7.1605	-1.04292	-8.6595	1.94696e-05	0.00102175	3.34342
SHISA7	-4.52668	0.423224	-8.65424	1.95591e-05	0.00102175	3.39815
PAX6	-1.62601	6.75118	-8.65386	1.95657e-05	0.00102175	3.17744
TRPC7	4.61887	4.25073	8.64582	1.97034e-05	0.0010262	3.42578
PSD3	-2.80058	3.8801	-8.63821	1.9835e-05	0.00102931	3.32176
CDH3	2.87552	5.48633	8.6363	1.98682e-05	0.00102931	3.34151
COL6A6	-8.02706	-0.316284	-8.62353	2.00914e-05	0.00103396	3.35119
CLDN3	2.44804	7.14702	8.62346	2.00927e-05	0.00103396	3.19425
MT1M	6.49207	0.852232	8.62212	2.01163e-05	0.00103396	3.01348
PRKACB	-1.91423	5.78806	-8.61424	2.02556e-05	0.00103839	3.17479
KCNK17	2.24857	7.91579	8.57755	2.09187e-05	0.00106756	3.11258
LMCD1	-2.85642	2.51915	-8.5757	2.09528e-05	0.00106756	3.35348
PTGER2	3.8185	4.09416	8.57378	2.09882e-05	0.00106756	3.37065
GLUL	1.9522	8.45969	8.55665	2.13073e-05	0.00108098	3.07596
SLC17A1	-5.49386	-0.388018	-8.54988	2.14348e-05	0.00108336	3.28117
CTC-260F20.3	5.89785	-1.40752	8.5483	2.14647e-05	0.00108336	2.72619
SCNN1G	-6.11763	-1.4659	-8.5343	2.17315e-05	0.001094	3.20361
SOBP	-2.96093	3.03734	-8.52443	2.19218e-05	0.00110076	3.27913
PCDHB14	-4.13189	2.35044	-8.51486	2.21081e-05	0.00110727	3.30755
CCDC177	-5.60342	-3.59644	-8.47822	2.2838e-05	0.00114091	2.88909
HN1L	1.78406	5.9492	8.47111	2.29826e-05	0.00114521	3.10462
PTH2R	-5.86645	-2.2223	-8.46615	2.30841e-05	0.00114543	3.07294
DMRTA1	-2.2453	3.1857	-8.46518	2.3104e-05	0.00114543	3.21644
SLC44A5	-2.62026	3.63063	-8.44941	2.34305e-05	0.00115528	3.16709
FXYD1	5.35265	-1.77771	8.4467	2.3487e-05	0.00115528	2.63184
SORL1	-2.41991	4.17682	-8.44618	2.34979e-05	0.00115528	3.12098
MT1X	3.09148	5.97195	8.44166	2.35928e-05	0.00115528	3.13558
CEBPA	2.65135	5.05244	8.44023	2.36229e-05	0.00115528	3.18499
GNRH2	7.88301	0.707747	8.43639	2.37038e-05	0.00115528	2.80845
IGSF21	3.44572	4.36168	8.43583	2.37156e-05	0.00115528	3.24531
SERPING1	3.42897	3.9083	8.42582	2.39284e-05	0.00116096	3.24305
TECR	2.26008	8.34202	8.42477	2.39508e-05	0.00116096	2.95688
ADGRA1	-1.68675	4.43064	-8.41796	2.40969e-05	0.00116516	3.07763
AGR2	5.89815	5.51166	8.40884	2.4294e-05	0.0011718	3.22802
MT1E	4.93889	4.09767	8.3905	2.4696e-05	0.00118826	3.19805
MCTP2	-3.22349	2.84135	-8.38749	2.47625e-05	0.00118854	3.16731
TMEM51	2.45925	3.75949	8.38286	2.48654e-05	0.00119056	3.19881
APOC3	3.99787	6.02306	8.37634	2.50113e-05	0.00119152	3.1154
LPGAT1	-2.48773	5.28431	-8.37425	2.50581e-05	0.00119152	2.97673
TUBB1	-2.85118	2.35124	-8.37382	2.50679e-05	0.00119152	3.1802
MT1B	9.67513	1.1202	8.36297	2.53132e-05	0.00120026	2.71538
A4GALT	4.29721	0.831449	8.35429	2.55112e-05	0.00120554	2.91906
CYP24A1	-5.1748	-3.73879	-8.3527	2.55477e-05	0.00120554	2.75144
PLEKHB1	1.85525	7.06088	8.34843	2.5646e-05	0.00120728	2.92018
RGS14	4.44696	3.8264	8.34426	2.57424e-05	0.0012089	3.16063
LRBA	-2.00603	5.69077	-8.33402	2.59805e-05	0.00121511	2.91447
2017-09-09	2.36751	5.93613	8.33325	2.59987e-05	0.00121511	3.00142
GCLC	-1.48516	5.46166	-8.3306	2.60608e-05	0.00121511	2.92387
LMNA	2.18352	6.7045	8.32727	2.6139e-05	0.00121586	2.93162
KLHL4	4.40834	1.81971	8.32298	2.62403e-05	0.00121769	2.97381
SLC43A1	2.29462	5.59324	8.31667	2.63899e-05	0.00122042	3.00936
TBX3	5.03092	1.38307	8.3087	2.65805e-05	0.00122042	2.90694
DACT2	2.96208	5.26309	8.30706	2.66198e-05	0.00122042	3.05954
BMI1	-1.71133	4.48496	-8.30638	2.66361e-05	0.00122042	2.96746
CAPN2	-1.49744	7.22484	-8.30526	2.6663e-05	0.00122042	2.83554
RASGEF1B	-2.82201	3.27245	-8.30485	2.6673e-05	0.00122042	3.06049
ANK3	-2.23771	3.03945	-8.29659	2.68726e-05	0.00122472	3.07147
LONRF2	-2.14947	3.54634	-8.29335	2.69516e-05	0.00122472	3.02957
IDH2	2.0834	7.24053	8.29322	2.69548e-05	0.00122472	2.86464
FAM181B	-2.62222	2.40672	-8.28017	2.72748e-05	0.00123639	3.09321
GPR153	3.14071	4.7171	8.27528	2.73958e-05	0.00123901	3.07541
PDE2A	3.64588	5.51512	8.27052	2.75141e-05	0.0012415	3.03772
PDXP	1.62739	7.64953	8.26565	2.76357e-05	0.00124412	2.81223
MT1G	6.10808	6.21207	8.24267	2.82182e-05	0.00126696	3.06601
GAL	5.19107	4.09569	8.24055	2.82726e-05	0.00126696	3.06432
DKK3	1.81101	6.49369	8.23582	2.83942e-05	0.00126924	2.84327
PCSK1	-1.58954	9.75107	-8.23354	2.84532e-05	0.00126924	2.74963
GZMH	6.23608	-1.15227	8.2247	2.86828e-05	0.00127441	2.5377
SH3BGRL3	1.78829	7.98575	8.22173	2.87606e-05	0.00127441	2.76285
PGA5	7.87394	-0.116733	8.22126	2.87728e-05	0.00127441	2.58908
ZDHHC2	-1.48091	5.15331	-8.21685	2.88886e-05	0.00127441	2.83364
DUSP5	5.62095	3.71019	8.21663	2.88944e-05	0.00127441	3.00177
HOXD1	7.4389	-0.421928	8.21335	2.8981e-05	0.00127536	2.57088
KRT222	-4.28498	0.474527	-8.18912	2.96284e-05	0.00130093	3.01472
C20orf195	4.52898	2.33518	8.18591	2.97155e-05	0.00130183	2.908
LUZP2	-5.1445	0.337058	-8.17777	2.99373e-05	0.00130707	3.00225
ITIH3	7.59698	-0.231329	8.17663	2.99686e-05	0.00130707	2.55438
REEP1	-1.6376	5.57741	-8.17392	3.00429e-05	0.0013074	2.76549
TM6SF1	-6.34646	-0.839829	-8.16843	3.01941e-05	0.00131107	2.95641
FAM110B	-2.31715	3.42568	-8.16507	3.02872e-05	0.0013122	2.91784
PRKAR2B	-2.77198	2.69585	-8.16082	3.04053e-05	0.00131441	2.96646
DPYSL4	3.35169	3.56116	8.1452	3.08436e-05	0.00132988	2.99567
GAREML	-2.71627	2.78749	-8.14134	3.09529e-05	0.00132988	2.9425
GPR158	-2.82174	2.13476	-8.14085	3.09669e-05	0.00132988	2.97695
C21orf58	-1.70176	4.91792	-8.13405	3.11608e-05	0.00133528	2.76846
MEGF10	-4.97376	-3.80601	-8.12298	3.14794e-05	0.0013421	2.56891
SLIT3	-3.13107	1.82125	-8.1165	3.16674e-05	0.0013421	2.96425
TNP1	7.79871	-0.0899929	8.11635	3.16717e-05	0.0013421	2.51871
TTR	-2.30809	12.847	-8.11518	3.1706e-05	0.0013421	2.67103
RTTN	-4.03692	2.19247	-8.11515	3.17068e-05	0.0013421	2.95186
WDR54	1.85106	6.15966	8.11431	3.17312e-05	0.0013421	2.75056
ADGRG5	-2.54067	1.6561	-8.10482	3.20096e-05	0.00134865	2.95785
NUDT4	-1.70476	6.4524	-8.10226	3.20851e-05	0.00134865	2.65721
DBNDD2	2.21258	5.21383	8.10174	3.21004e-05	0.00134865	2.83343
ENPP2	-1.98744	8.20285	-8.09968	3.21614e-05	0.00134865	2.62149
MGST1	3.68138	3.85116	8.08891	3.24822e-05	0.00135894	2.94529
RAVER2	-2.19996	4.17216	-8.0868	3.25456e-05	0.00135894	2.77919
CORO1B	1.95539	6.91739	8.07426	3.29243e-05	0.00137182	2.66454
MAP3K6	3.78591	1.74777	8.06524	3.32e-05	0.00138037	2.79473
ZNF703	2.68969	5.31461	8.06209	3.32968e-05	0.00138146	2.81023
WNT5B	-4.11314	1.1319	-8.04936	3.36914e-05	0.00139241	2.90913
TSPAN5	1.66899	6.44599	8.04899	3.37029e-05	0.00139241	2.65876
PKLR	-3.66831	0.983575	-8.04319	3.38843e-05	0.00139696	2.90165
PIFO	3.68764	4.52161	8.03899	3.40166e-05	0.00139947	2.8838
CADPS	-1.69201	7.09419	-8.03493	3.41448e-05	0.00140081	2.57287
UGT2B11	-5.32275	-3.6893	-8.0332	3.41994e-05	0.00140081	2.54511
CA8	1.93174	5.14591	8.03118	3.42638e-05	0.00140081	2.75674
KCNA5	-2.30047	3.37571	-8.02805	3.43632e-05	0.00140195	2.79094
CALY	-1.89887	6.82706	-8.02222	3.45498e-05	0.00140499	2.56661
ASTN2	2.17528	6.0853	8.02124	3.45814e-05	0.00140499	2.67941
NEU1	1.79752	6.95606	8.01876	3.46609e-05	0.00140531	2.60265
UBE2L6	2.34553	6.36608	8.01094	3.49137e-05	0.00140895	2.65554
IFIH1	1.82597	5.12067	8.01079	3.49186e-05	0.00140895	2.73416
RGS8	5.21181	-1.88299	8.00931	3.49666e-05	0.00140895	2.34021
FAM117B	-1.70827	4.02616	-8.00113	3.52335e-05	0.00141679	2.712
FADS1	1.87521	7.48137	7.99207	3.55319e-05	0.00142586	2.55353
PLXNC1	-1.47116	6.1668	-7.98869	3.5644e-05	0.00142743	2.55533
RRAS2	2.34136	4.86866	7.98476	3.57746e-05	0.00142974	2.75566
FXYD6	-1.46918	7.19121	-7.97721	3.60272e-05	0.00143691	2.51357
HGF	-4.91315	-3.0308	-7.96139	3.65631e-05	0.00145532	2.55435
FNDC3A	-1.66149	6.75816	-7.95415	3.68113e-05	0.00146222	2.50073
SLFN11	5.07645	-1.97166	7.9511	3.69165e-05	0.00146314	2.29398
LRRC10B	2.04118	6.14524	7.94915	3.69837e-05	0.00146314	2.5973
SESN2	-1.44648	6.58032	-7.94196	3.72333e-05	0.00147004	2.49411
FOXO1	-1.60191	5.62299	-7.93689	3.74103e-05	0.00147315	2.5291
HIF3A	-4.1913	2.29548	-7.9354	3.74627e-05	0.00147315	2.77996
ABCB4	-5.98244	0.569141	-7.93271	3.75573e-05	0.00147392	2.79573
AQP9	-5.51718	-3.62526	-7.92693	3.77611e-05	0.00147895	2.48808
CXXC4	-2.14719	4.63421	-7.92326	3.78912e-05	0.00148108	2.58076
FFAR2	1.88536	6.20539	7.91545	3.81697e-05	0.00148768	2.55247
SMIM22	4.38856	2.48148	7.91168	3.8305e-05	0.00148768	2.70749
DOCK3	-2.33398	2.3631	-7.91068	3.83409e-05	0.00148768	2.75255
DCXR	2.02419	6.82081	7.91005	3.83637e-05	0.00148768	2.50984
HLA-DRB1	4.10124	1.96562	7.90447	3.85651e-05	0.00149253	2.66883
TMPRSS2	3.56765	2.31473	7.89396	3.89481e-05	0.00150438	2.71855
GDF6	7.94851	-0.117804	7.88326	3.93422e-05	0.00151661	2.35459
CD99L2	2.29998	6.44226	7.87538	3.96351e-05	0.0015249	2.51288
WBSCR17	6.45415	2.05268	7.87246	3.97443e-05	0.0015261	2.57231
PRRT2	-4.91456	-0.181575	-7.85752	4.03082e-05	0.00154473	2.70757
OSR1	6.57844	1.75232	7.85239	4.05038e-05	0.00154919	2.53229
AK5	2.38276	4.5927	7.8452	4.07799e-05	0.00155548	2.64513
SOCS6	-1.65615	4.74605	-7.84281	4.08721e-05	0.00155548	2.49379
EPHX1	2.15216	7.95747	7.83991	4.09841e-05	0.00155548	2.3898
ENDOG	1.9087	5.9253	7.83927	4.10089e-05	0.00155548	2.49966
RALGPS1	-1.6301	5.41615	-7.83712	4.10924e-05	0.00155548	2.4408
VAT1L	-2.02469	3.15581	-7.83452	4.11936e-05	0.00155548	2.62305
EFS	-4.13877	1.3074	-7.83373	4.12243e-05	0.00155548	2.71307
MEF2A	-2.08395	4.50637	-7.82497	4.15674e-05	0.0015652	2.49317
MT2A	4.30504	5.30408	7.82309	4.16417e-05	0.0015652	2.65824
RAPGEF4	-1.85404	4.03512	-7.82069	4.17365e-05	0.00156576	2.53172
NAT8	5.31337	1.08311	7.81352	4.2021e-05	0.00157342	2.49564
TP53I11	2.58577	5.91508	7.8097	4.21732e-05	0.0015761	2.50408
HUNK	-2.33899	2.10193	-7.80435	4.23878e-05	0.00158111	2.66508
UNC5A	-2.6934	4.28676	-7.79732	4.26717e-05	0.00158786	2.48397
AKR1C3	-3.42725	1.18859	-7.79585	4.27311e-05	0.00158786	2.67878
IRF7	3.08195	4.37288	7.79218	4.28803e-05	0.00159039	2.63985
PPIF	2.16107	5.44742	7.76393	4.40481e-05	0.00163061	2.47739
LSS	2.05779	7.57958	7.75685	4.43467e-05	0.00163857	2.31648
ADD3	-2.21437	5.58803	-7.74167	4.49934e-05	0.00165933	2.33436
LRP5	2.32608	6.55188	7.73449	4.53032e-05	0.00166762	2.36339
SIPA1	4.21306	2.60816	7.73218	4.54031e-05	0.00166816	2.57363
PDYN	6.00607	-1.38218	7.72758	4.56031e-05	0.00167237	2.18164
OCA2	-6.0604	0.721111	-7.72192	4.58506e-05	0.00167579	2.60779
SEZ6	-1.64964	4.50312	-7.72154	4.58675e-05	0.00167579	2.39194
ARID3B	1.89332	5.8448	7.71651	4.60887e-05	0.0016779	2.38114
ARHGEF2	2.10928	4.72379	7.71633	4.60965e-05	0.0016779	2.49345
DUSP13	6.60774	-0.948267	7.71296	4.62458e-05	0.00167836	2.19607
RCAN2	-1.37239	5.76587	-7.71112	4.63272e-05	0.00167836	2.29374
LY75-CD302	-5.94882	-2.68871	-7.70876	4.6432e-05	0.00167836	2.44141
NINJ1	1.52367	5.26292	7.70831	4.6452e-05	0.00167836	2.40655
IDS	-1.22779	7.58746	-7.69325	4.71275e-05	0.00169744	2.2184
CHRNA3	5.19064	4.28373	7.68591	4.74607e-05	0.00169744	2.57628
MPST	2.89653	6.13417	7.68114	4.76787e-05	0.00169744	2.37232
CRYBA2	1.98698	11.3195	7.68103	4.76836e-05	0.00169744	2.19803
SMOC1	3.53924	3.67252	7.68094	4.7688e-05	0.00169744	2.57077
PELI3	1.72568	6.44852	7.68089	4.769e-05	0.00169744	2.29073
GAD1	-3.28567	1.66101	-7.67801	4.78222e-05	0.00169744	2.55948
IRF9	1.58063	6.33453	7.67799	4.78233e-05	0.00169744	2.29031
MLN	5.03944	0.793247	7.67718	4.78604e-05	0.00169744	2.3723
CABLES1	-3.92831	1.2596	-7.67693	4.7872e-05	0.00169744	2.56719
AADAT	-2.46087	3.16362	-7.67478	4.79709e-05	0.00169744	2.46221
SQSTM1	1.35274	8.17346	7.67371	4.80203e-05	0.00169744	2.20384
GLRA3	-3.36985	0.897213	-7.66912	4.82329e-05	0.00170188	2.56082
AGXT	5.01652	-0.412242	7.66596	4.83794e-05	0.00170288	2.25941
LRRC1	-1.44459	4.73041	-7.66329	4.85042e-05	0.00170288	2.31559
FBXL2	-1.74945	5.19309	-7.6629	4.85221e-05	0.00170288	2.27772
EGR2	-6.10196	-1.63283	-7.64988	4.91344e-05	0.00172129	2.47393
PALLD	-1.93038	6.67097	-7.64521	4.93561e-05	0.00172596	2.18857
ADAMTS2	-1.77744	5.24819	-7.64008	4.96011e-05	0.00173133	2.2505
APOA2	12.566	3.0415	7.63829	4.96865e-05	0.00173133	2.21248
PTHLH	3.24842	5.04035	7.63413	4.98866e-05	0.00173522	2.44176
ORMDL2	1.497	6.97205	7.63224	4.99774e-05	0.0017353	2.20169
MTURN	-1.61348	4.14459	-7.62932	5.01186e-05	0.00173696	2.33163
DPYSL3	-3.14325	0.622439	-7.6273	5.02167e-05	0.00173696	2.51777
BCAR3	1.42635	6.95364	7.62386	5.03838e-05	0.00173696	2.19195
DLK2	2.37619	4.58433	7.62252	5.04491e-05	0.00173696	2.42669
BMP7	5.13423	2.24806	7.62211	5.04688e-05	0.00173696	2.41511
THUMPD1	-1.85042	4.81523	-7.61832	5.0654e-05	0.00174028	2.25912
KCND3	5.17289	2.87254	7.61505	5.08149e-05	0.0017426	2.44947
GATA6	3.7408	3.93587	7.61247	5.09418e-05	0.0017426	2.50282
ZNF594	-2.31215	2.26116	-7.61152	5.09885e-05	0.0017426	2.46952
DCC	3.20175	3.59178	7.60893	5.11162e-05	0.00174316	2.49985
NEBL	-3.14398	4.39973	-7.60758	5.11831e-05	0.00174316	2.28604
SCN1B	-2.41176	2.18706	-7.5973	5.1695e-05	0.00175531	2.45975
AP000295.9	6.25458	-1.13568	7.59682	5.17192e-05	0.00175531	2.10148
SLC25A1	1.57768	8.34746	7.59195	5.19642e-05	0.00176058	2.11807
ASB15	-5.50606	-2.07418	-7.5901	5.20573e-05	0.00176069	2.38122
ARRDC4	-2.14199	6.38169	-7.58155	5.24909e-05	0.00177041	2.13257
ACVR1C	-1.72111	8.10901	-7.58087	5.25254e-05	0.00177041	2.09496
MESP1	3.34504	2.796	7.57728	5.27088e-05	0.00177353	2.46948
RNF31	1.57706	5.26742	7.5739	5.28822e-05	0.00177632	2.27215
MGAM2	5.92023	-0.629983	7.57044	5.306e-05	0.00177775	2.13984
BCAT2	1.43149	7.84766	7.56954	5.31066e-05	0.00177775	2.10366
TICAM1	2.44078	4.05278	7.56328	5.34306e-05	0.0017834	2.41286
SLC12A4	3.41683	3.46849	7.56276	5.34574e-05	0.0017834	2.46045
NMRK1	-1.56324	4.38651	-7.55826	5.36918e-05	0.00178817	2.23691
HTR1E	5.898	-1.43909	7.55545	5.38387e-05	0.00179002	2.05348
RGS11	-4.1098	2.16928	-7.55201	5.40197e-05	0.00179076	2.41636
GRIN2D	-6.66224	-1.94534	-7.55022	5.41139e-05	0.00179076	2.37758
RHOBTB3	-2.32189	5.46091	-7.54884	5.41863e-05	0.00179076	2.14327
MVD	2.8102	6.60024	7.54742	5.42613e-05	0.00179076	2.19077
CBLN2	2.12308	6.39269	7.54635	5.43181e-05	0.00179076	2.17288
MBNL1	-2.13442	4.75683	-7.54205	5.4546e-05	0.00179525	2.18445
HK2	6.43449	-0.309376	7.53299	5.50299e-05	0.0018055	2.12554
AKR1C2	-2.03995	2.98406	-7.53277	5.50419e-05	0.0018055	2.33792
ADARB2	3.07322	3.76313	7.52676	5.53654e-05	0.00180836	2.41254
CNTNAP3B	-2.82758	1.90353	-7.52484	5.54692e-05	0.00180836	2.40193
GRASP	2.24421	4.25242	7.52338	5.55482e-05	0.00180836	2.34888
TMEM26	-4.88677	-3.83518	-7.52337	5.55488e-05	0.00180836	2.12018
CCK	7.22306	-0.461338	7.52147	5.56518e-05	0.00180836	2.0766
SUCNR1	-3.44797	0.794937	-7.5209	5.56831e-05	0.00180836	2.42174
NR0B2	3.99618	2.69767	7.51533	5.59868e-05	0.00181419	2.39505
EPHA5	-2.98892	2.12523	-7.51421	5.60479e-05	0.00181419	2.37912
TM4SF4	2.71365	5.88255	7.51046	5.62536e-05	0.00181784	2.21028
CDCA7L	3.94426	3.72903	7.50708	5.64398e-05	0.00182086	2.40807
MYL12A	1.45482	6.96445	7.50006	5.68289e-05	0.00183039	2.06325
WFS1	1.71713	8.41684	7.49194	5.72826e-05	0.00184198	2.01355
TRABD2B	3.86038	2.09096	7.48373	5.77452e-05	0.00185381	2.33445
UTRN	-2.95593	3.7122	-7.47936	5.7993e-05	0.0018583	2.21334
CYP4V2	-2.19655	2.91114	-7.47685	5.81361e-05	0.0018583	2.28684
SPON1	3.69133	5.77996	7.47626	5.81698e-05	0.0018583	2.2406
B4GALNT1	-4.87104	-3.44394	-7.4692	5.85741e-05	0.00186817	2.12232
TRIM71	6.43199	0.495887	7.46746	5.86738e-05	0.00186831	2.13961
BNIP3	1.8221	8.82347	7.46387	5.88813e-05	0.00187187	1.97845
CTSB	1.84822	8.97812	7.46014	5.90976e-05	0.0018757	1.97266
CALB2	2.76557	8.46382	7.45169	5.95905e-05	0.00188657	1.98444
ZDHHC9	1.67995	5.87226	7.45097	5.96326e-05	0.00188657	2.09555
SH3RF3	5.27607	2.51885	7.449	5.97483e-05	0.00188718	2.27937
FAM65C	-6.16954	-2.47685	-7.43764	6.04199e-05	0.00189802	2.2386
PCYT2	1.93258	6.36294	7.43696	6.04602e-05	0.00189802	2.05294
STIM1	1.9321	5.48526	7.43597	6.05196e-05	0.00189802	2.12631
PRSS8	4.32444	4.71145	7.43507	6.05734e-05	0.00189802	2.31467
PAM	-1.83704	7.89392	-7.43502	6.05763e-05	0.00189802	1.94396
COA4	1.52035	6.92382	7.4274	6.10327e-05	0.00190688	1.99087
VIPR1	-6.8453	-1.60455	-7.42705	6.10537e-05	0.00190688	2.28796
CBX5	-1.44718	6.6314	-7.41589	6.17295e-05	0.00192492	1.95026
CBLN1	1.43447	6.4765	7.41414	6.18365e-05	0.00192519	2.00042
SMLR1	-2.70046	2.40109	-7.41095	6.20312e-05	0.00192819	2.25882
LSR	1.73434	7.3914	7.40591	6.23413e-05	0.00193475	1.95152
KIAA1958	-1.6882	4.33359	-7.39951	6.27367e-05	0.00194394	2.07515
RAB29	-1.39488	5.60921	-7.39197	6.32065e-05	0.00194944	1.97012
NOV	-4.83341	-0.0528529	-7.39143	6.324e-05	0.00194944	2.28999
FITM1	-4.84371	-3.45343	-7.39047	6.33001e-05	0.00194944	2.05719
FAM20A	3.55903	2.69421	7.3882	6.34426e-05	0.00194944	2.28726
OLFML2B	-3.01895	2.08181	-7.38747	6.34887e-05	0.00194944	2.2554
PEAR1	-6.21935	-1.52733	-7.38711	6.35113e-05	0.00194944	2.25032
CES4A	-1.95601	3.3254	-7.38521	6.36304e-05	0.00195004	2.15631
PKD2L2	-5.22546	-1.55744	-7.37627	6.41965e-05	0.00196431	2.22541
MIF	2.2204	10.6679	7.36594	6.48575e-05	0.00197822	1.86545
C11orf87	3.42122	2.85187	7.36447	6.49522e-05	0.00197822	2.27099
HSFX1	-4.65445	-3.91249	-7.36444	6.4954e-05	0.00197822	1.97544
RAB6C	-4.62842	-0.689096	-7.36206	6.51076e-05	0.00197982	2.24383
IHH	5.69047	4.42027	7.35857	6.5334e-05	0.00198362	2.26713
TMEM179	-3.35714	0.998426	-7.35357	6.56592e-05	0.00199041	2.26149
SORD	1.60138	6.39652	7.35135	6.58042e-05	0.00199172	1.94594
ABLIM2	-1.76138	3.44735	-7.3467	6.61087e-05	0.00199785	2.10706
ABCA2	-1.97853	3.71319	-7.3412	6.64717e-05	0.00200493	2.07188
S100A6	1.72854	7.64044	7.34005	6.65477e-05	0.00200493	1.87207
GRAMD1A	-1.7727	5.29488	-7.3359	6.68231e-05	0.00201013	1.92907
PHYHIPL	-1.58902	3.7164	-7.33372	6.69679e-05	0.00201043	2.06838
C19orf52	1.76289	4.59208	7.33267	6.70382e-05	0.00201043	2.0984
SYNPO	4.00501	2.70791	7.32775	6.73673e-05	0.00201613	2.22273
TM7SF2	1.73068	7.64357	7.32675	6.74343e-05	0.00201613	1.85779
KCNC2	-5.46292	-2.28315	-7.32415	6.7609e-05	0.00201827	2.13586
PLEKHO1	2.21505	4.426	7.3218	6.7768e-05	0.00201994	2.12741
KIAA2022	-3.4689	1.77172	-7.31361	6.83237e-05	0.00203081	2.19799
SCAMP5	1.34236	7.62306	7.31199	6.84338e-05	0.00203081	1.83616
NECAB2	-2.5134	2.86622	-7.31185	6.84439e-05	0.00203081	2.1202
NYAP2	-3.50927	-0.377447	-7.30995	6.85734e-05	0.00203158	2.19402
SHMT2	1.83711	5.49534	7.30173	6.91383e-05	0.00204522	1.98026
ARPC1B	1.45802	6.94891	7.29981	6.92715e-05	0.00204607	1.85203
CHGA	2.36014	14.6691	7.29569	6.95568e-05	0.00204991	1.83335
PROS1	-2.04608	2.75048	-7.29491	6.9611e-05	0.00204991	2.11604
ENDOD1	3.10558	5.25717	7.29147	6.98513e-05	0.0020539	2.06337
PRF1	-4.56111	-3.14807	-7.28593	7.02393e-05	0.00206221	1.99185
SHISA5	1.51245	8.03126	7.28433	7.03518e-05	0.00206242	1.79828
LNX1	-1.83891	3.23761	-7.28204	7.05131e-05	0.00206406	2.05891
DIRAS2	-5.39857	-0.302165	-7.27957	7.06879e-05	0.00206609	2.18329
C21orf91	-2.49471	4.77881	-7.27288	7.11626e-05	0.00207536	1.90053
ITGA11	-3.47635	0.213883	-7.2717	7.12473e-05	0.00207536	2.17776
HCFC2	-1.87129	4.69254	-7.27064	7.1323e-05	0.00207536	1.90517
IGDCC3	3.60242	3.94618	7.2613	7.19934e-05	0.00209176	2.15615
PDE3B	-1.30305	5.52077	-7.24853	7.29221e-05	0.00211115	1.82314
KRT19	3.13306	6.50014	7.24738	7.30068e-05	0.00211115	1.90122
ESPN	7.04362	1.1139	7.24652	7.30695e-05	0.00211115	1.97927
KIT	6.73748	1.88775	7.24622	7.30918e-05	0.00211115	2.03525
ARTN	6.09737	0.136204	7.24216	7.33904e-05	0.00211665	1.93831
C10orf54	6.26066	2.19262	7.23653	7.38073e-05	0.0021253	2.05416
CCBE1	-2.8064	2.455	-7.23518	7.39074e-05	0.0021253	2.07478
TSPAN3	-1.29702	8.82292	-7.23173	7.41642e-05	0.00212956	1.71861
ISL1	-1.50562	7.27226	-7.22933	7.43436e-05	0.00213158	1.73369
FFAR3	-3.04212	-0.187581	-7.22494	7.46729e-05	0.0021379	2.1175
FAM83B	-3.99895	-0.276508	-7.22119	7.49553e-05	0.00214022	2.12083
CLDN5	8.56056	2.55095	7.22016	7.50328e-05	0.00214022	1.99305
MALL	3.74485	4.74796	7.21951	7.50819e-05	0.00214022	2.07115
TMOD1	2.61277	5.38524	7.21354	7.55354e-05	0.00215002	1.94032
PEMT	2.23372	8.35755	7.21047	7.57695e-05	0.00215351	1.72058
HSH2D	3.03502	3.08802	7.20905	7.58783e-05	0.00215351	2.12014
F2	9.59064	2.79104	7.2033	7.63191e-05	0.00216289	1.95703
HCN3	-1.97341	4.27347	-7.20059	7.65287e-05	0.0021657	1.86762
LRRC59	1.49536	5.91925	7.19715	7.67947e-05	0.00217009	1.81389
STAC	2.34758	6.26588	7.19296	7.71201e-05	0.00217599	1.82064
ANK1	5.4909	3.65324	7.19161	7.72257e-05	0.00217599	2.09673
TGFB1	-1.96244	3.21682	-7.18858	7.74622e-05	0.00217658	1.96133
MAPK4	1.68237	5.76427	7.18849	7.7469e-05	0.00217658	1.82643
SNTG1	-6.41048	-1.07861	-7.17077	7.88707e-05	0.00221279	2.06826
TGFBR1	-2.2262	5.57334	-7.16295	7.94982e-05	0.00222666	1.7266
SEMA6B	4.73091	-2.19954	7.16177	7.95927e-05	0.00222666	1.70904
BZRAP1	-2.13218	3.31322	-7.15544	8.0105e-05	0.00223427	1.91522
ATP2C1	-1.40127	6.235	-7.15439	8.01905e-05	0.00223427	1.68374
RAMP2	-1.8247	2.85532	-7.15419	8.02068e-05	0.00223427	1.96247
KLK12	4.22421	1.14643	7.15084	8.04799e-05	0.00223869	1.97471
ISG20	4.89049	3.25972	7.14924	8.0611e-05	0.00223916	2.05504
TTLL3	-2.79322	3.00967	-7.14549	8.09183e-05	0.00224451	1.93222
ZKSCAN1	-1.80764	7.29516	-7.14339	8.10908e-05	0.00224611	1.63945
TMEM64	-1.45869	5.83579	-7.1366	8.1652e-05	0.00225846	1.68298
SH2B2	3.24642	2.8035	7.13362	8.19e-05	0.0022617	2.0489
SPC25	-2.93839	2.24771	-7.13111	8.21088e-05	0.0022617	1.98264
GATS	1.57405	4.78477	7.13031	8.21761e-05	0.0022617	1.85464
STT3B	-1.11872	7.15583	-7.12965	8.2231e-05	0.0022617	1.62894
DDIT4L	3.38714	2.42674	7.12807	8.23636e-05	0.00226217	2.03665
BMP5	-4.41207	2.08312	-7.11956	8.308e-05	0.00227865	1.98688
FURIN	-1.73666	6.74123	-7.11166	8.37511e-05	0.00229384	1.61874
MRPS12	2.3967	5.67362	7.09895	8.48433e-05	0.00231874	1.7781
TAGLN2	1.65855	9.93354	7.09833	8.4897e-05	0.00231874	1.57414
DLG2	-3.35532	1.25976	-7.08848	8.57548e-05	0.00233891	1.99295
DIAPH2	-1.93855	3.29455	-7.08386	8.61606e-05	0.00234671	1.84306
TLE3	2.19363	4.44079	7.08174	8.63472e-05	0.00234852	1.87181
MCTP1	-7.17128	-1.72302	-7.07657	8.68046e-05	0.00235769	1.96573
TPST2	-1.25907	6.54854	-7.06543	8.78001e-05	0.00238143	1.57514
PHTF2	-2.25427	4.50048	-7.05787	8.84823e-05	0.00239661	1.69144
ADGRB3	-5.92134	-0.478125	-7.0562	8.86336e-05	0.00239739	1.96815
SFXN5	2.34715	5.12567	7.05405	8.88297e-05	0.00239938	1.78191
LIX1L	-1.61402	4.27123	-7.05242	8.8978e-05	0.00240008	1.7123
RTN1	-1.93342	7.2374	-7.04457	8.96971e-05	0.00241615	1.53214
CYYR1	-2.38037	3.28652	-7.0357	9.05172e-05	0.00243489	1.78842
OSBPL10	-1.78339	3.29262	-7.02731	9.13012e-05	0.00245261	1.78458
SQLE	1.80414	7.49792	7.02288	9.17181e-05	0.00245727	1.5344
THOP1	1.83044	5.65733	7.01986	9.20032e-05	0.00245727	1.66158
ANKH	-1.51636	6.13316	-7.01786	9.21934e-05	0.00245727	1.53818
HP1BP3	-1.26376	6.53384	-7.0171	9.22647e-05	0.00245727	1.52232
KIAA1211L	2.32733	3.47845	7.01613	9.23576e-05	0.00245727	1.89194
MAML2	-3.39573	1.57819	-7.01466	9.24969e-05	0.00245727	1.90343
SLC32A1	-4.87492	-3.83857	-7.01411	9.25498e-05	0.00245727	1.71121
DENND2D	3.02266	3.00177	7.01265	9.26883e-05	0.00245727	1.92553
CD52	6.67968	-0.876032	7.01236	9.27163e-05	0.00245727	1.66092
CYP27A1	2.35577	5.12661	7.01222	9.27294e-05	0.00245727	1.73694
LGI4	5.81879	-1.50152	7.01003	9.29386e-05	0.00245948	1.63044
CETN2	1.23694	6.86023	7.00478	9.34425e-05	0.0024688	1.52944
KIF9	1.49725	5.33005	7.00374	9.35427e-05	0.0024688	1.65832
HBA1	5.08413	-1.93336	7.0022	9.36914e-05	0.00246939	1.59977
SPR	1.75342	5.30241	6.99921	9.3981e-05	0.0024737	1.6703
CRHBP	5.10732	-1.15958	6.99103	9.47773e-05	0.00249044	1.6563
ITGB1	-1.15784	8.48163	-6.98923	9.49534e-05	0.00249044	1.45447
BAALC	2.41387	7.29765	6.98758	9.51152e-05	0.00249044	1.5234
KCNT2	-1.8812	3.4143	-6.98643	9.52283e-05	0.00249044	1.72588
TFAP2C	5.22178	1.81855	6.98618	9.52531e-05	0.00249044	1.8371
OR51E1	3.84585	0.341921	6.98172	9.56925e-05	0.00249568	1.78693
LPAR2	2.89165	3.78559	6.98151	9.57136e-05	0.00249568	1.85728
KDELR3	2.00777	4.02872	6.98027	9.58356e-05	0.00249568	1.79488
IL13RA2	-6.84872	0.289899	-6.97714	9.61465e-05	0.00250045	1.89412
KCNIP4	-3.1713	0.628105	-6.97519	9.63407e-05	0.00250217	1.89191
SLC9A9	-7.60508	-1.70399	-6.96958	9.69012e-05	0.0025134	1.86635
GALC	-1.72902	4.68123	-6.96015	9.78508e-05	0.00253424	1.5702
PNPLA3	3.62112	2.74511	6.95904	9.79636e-05	0.00253424	1.87544
SNAP91	-1.76881	4.24821	-6.95694	9.8177e-05	0.00253641	1.60774
DST	-3.01124	5.03621	-6.94741	9.9151e-05	0.0025582	1.53153
FSTL1	-3.56122	2.92567	-6.94222	9.9686e-05	0.00256862	1.72599
FAM183A	3.9752	1.6999	6.9359	0.000100342	0.00258213	1.80698
RMND5A	-1.71441	5.25045	-6.91727	0.000102303	0.00262912	1.4771
PLTP	4.4784	4.33107	6.90486	0.000103632	0.00265672	1.79919
FER1L5	-4.63112	-1.29676	-6.90472	0.000103648	0.00265672	1.79478
SKP2	-1.93959	3.16108	-6.90256	0.000103882	0.00265924	1.66103
DDT	1.39895	6.77224	6.89869	0.000104301	0.00266649	1.42111
FGB	-5.69862	0.698272	-6.88253	0.000106073	0.00270826	1.79649
RPS6KA5	-2.57464	2.23773	-6.87228	0.000107216	0.00273386	1.71169
METRN	2.35513	7.60267	6.86737	0.000107767	0.00274436	1.37084
C6orf58	5.1726	-1.86569	6.86493	0.000108042	0.00274761	1.49283
C3orf80	2.33923	4.16493	6.86375	0.000108176	0.00274761	1.67498
OMG	-5.82138	-1.86983	-6.86048	0.000108546	0.00275296	1.74445
CAMK1D	-1.7813	4.19179	-6.85942	0.000108667	0.00275296	1.50593
CORO2B	5.35674	3.21586	6.85736	0.000108902	0.00275533	1.76336
FANCF	-1.20399	6.14039	-6.85611	0.000109044	0.00275537	1.35872
LONP1	1.45427	6.61137	6.85112	0.000109615	0.00276536	1.37946
PVRL3	-2.42715	4.03999	-6.85019	0.000109722	0.00276536	1.50731
NAP1L3	-1.23952	5.45544	-6.84569	0.000110241	0.00277217	1.38543
PROSER2	3.8586	1.02244	6.84393	0.000110444	0.00277217	1.69547
ADRA2B	5.6397	-1.58963	6.84331	0.000110516	0.00277217	1.48984
HTRA1	-1.42037	6.56486	-6.84236	0.000110626	0.00277217	1.32586
AFF2	-4.17007	-2.07652	-6.84172	0.0001107	0.00277217	1.68644
PDLIM2	-2.40901	3.90438	-6.83546	0.000111429	0.00278688	1.50509
GRAMD1B	-1.46766	3.73003	-6.82867	0.000112227	0.00279972	1.52565
PARP8	-2.05787	4.07054	-6.82858	0.000112237	0.00279972	1.4816
RUFY3	-1.74386	6.33505	-6.82543	0.000112609	0.00279972	1.3147
CDH26	4.81567	0.257112	6.82527	0.000112628	0.00279972	1.62128
PDE6C	-4.9196	-3.2432	-6.82502	0.000112658	0.00279972	1.60405
MAMDC4	-4.23519	0.210933	-6.82179	0.000113041	0.00280567	1.73836
FXYD3	2.12998	4.9039	6.82012	0.000113239	0.00280584	1.53531
SLC16A1	2.64119	4.04332	6.81788	0.000113506	0.00280584	1.65153
LINGO2	-2.49634	3.05891	-6.81695	0.000113616	0.00280584	1.57418
ADAMTS10	-5.06859	-0.385957	-6.81688	0.000113625	0.00280584	1.73172
KIAA1324L	-1.71623	4.65319	-6.81572	0.000113764	0.00280584	1.4124
ECHDC2	-2.52196	3.04477	-6.8137	0.000114005	0.00280826	1.57208
FAM149A	-1.83922	3.17891	-6.81042	0.000114399	0.00281442	1.56014
CFAP36	1.26263	6.35645	6.80874	0.000114601	0.00281586	1.34231
NEUROG3	7.71207	3.59996	6.80472	0.000115087	0.00282306	1.67963
CACNA2D1	-1.68804	7.09204	-6.80393	0.000115183	0.00282306	1.26654
WIPI1	1.47685	6.61187	6.80131	0.000115502	0.00282735	1.32415
PGK1	1.43721	9.03668	6.79509	0.00011626	0.00284236	1.24059
MSMB	6.00038	-0.551892	6.78956	0.00011694	0.00285429	1.51152
APOA4	5.18444	-1.10821	6.78875	0.00011704	0.00285429	1.48907
SH3BP4	2.5233	3.97543	6.78602	0.000117378	0.00285719	1.61593
PPP1R1B	5.22742	-1.09355	6.78543	0.000117451	0.00285719	1.48689
FGF19	4.81881	-2.14456	6.78345	0.000117697	0.00285962	1.41082
CSRNP3	-2.38932	4.02561	-6.77938	0.000118203	0.00286837	1.43004
SLC25A12	-1.67808	3.99673	-6.76777	0.00011966	0.00289714	1.42547
TBC1D4	-1.4519	5.09679	-6.76758	0.000119685	0.00289714	1.32252
S100A4	3.09015	2.33167	6.7659	0.000119897	0.0028987	1.6812
TBL1X	1.22192	6.04455	6.76069	0.000120559	0.00290995	1.30998
ELFN2	-3.72005	-1.17279	-6.75883	0.000120797	0.00290995	1.646
IRX5	6.80038	-0.837691	6.75874	0.000120808	0.00290995	1.45083
CAMK4	-3.37512	0.0304176	-6.75586	0.000121177	0.00291473	1.67027
PHGR1	4.65385	0.777545	6.7543	0.000121378	0.00291473	1.58751
PCDHGB1	-4.38801	-4.00128	-6.75371	0.000121453	0.00291473	1.45957
FAM104A	-1.40525	5.8037	-6.7494	0.000122009	0.0029179	1.25431
RET	2.03427	6.67124	6.74932	0.000122019	0.0029179	1.28348
UNC119	1.40582	6.44698	6.74922	0.000122032	0.0029179	1.27404
GLTSCR1L	-1.88165	2.47609	-6.74209	0.000122957	0.00293642	1.55624
CTNNB1	-1.30102	6.62401	-6.74078	0.000123128	0.00293693	1.20907
DSCR4	-4.50195	-3.96338	-6.73833	0.000123448	0.00294099	1.45177
NBEAL2	2.20091	6.85696	6.73684	0.000123643	0.00294204	1.26266
SLC2A1	3.25039	6.80011	6.73468	0.000123927	0.00294522	1.31752
MSRB1	2.12825	6.95351	6.72805	0.000124801	0.00295868	1.24345
CACNB4	-4.8884	-3.42432	-6.72728	0.000124903	0.00295868	1.50088
FKBP1B	1.52711	7.32556	6.72696	0.000124947	0.00295868	1.2032
TMEM263	-1.60607	6.65615	-6.72516	0.000125186	0.00296076	1.18949
MKRN2OS	-4.38715	-1.62891	-6.72006	0.000125865	0.00296952	1.60078
GSG1	2.15515	3.73628	6.71796	0.000126146	0.00296952	1.54819
SPINK2	-4.50376	-0.770982	-6.71729	0.000126235	0.00296952	1.6251
NLGN3	3.4961	3.77325	6.71617	0.000126386	0.00296952	1.59769
PDK4	-1.39663	6.78354	-6.71558	0.000126466	0.00296952	1.17505
PFKFB2	-1.53871	4.45413	-6.71326	0.000126778	0.00296952	1.31841
RRM2	-2.39058	3.31872	-6.71285	0.000126833	0.00296952	1.43124
LIPA	1.25813	7.22289	6.71264	0.000126862	0.00296952	1.18529
BCL3	2.75647	2.82452	6.7122	0.000126921	0.00296952	1.61801
DIO3	4.96123	1.28896	6.70826	0.000127454	0.00297843	1.56286
FAM171A1	-1.89127	4.47593	-6.70351	0.000128098	0.00298993	1.30189
MAB21L1	-4.62808	-2.94138	-6.69691	0.000129003	0.00300745	1.50297
KDELC2	-2.39035	2.29059	-6.69387	0.000129421	0.00300889	1.51592
COL18A1	2.66166	5.91368	6.69244	0.000129617	0.00300889	1.31956
TMEM87A	-1.25678	5.13551	-6.69213	0.000129661	0.00300889	1.23575
WDR7	-1.38953	4.74315	-6.692	0.000129679	0.00300889	1.26817
RCN1	-1.22499	7.12264	-6.69045	0.000129892	0.00301028	1.13761
MUC3A	4.07411	-0.66463	6.68784	0.000130254	0.00301488	1.45467
CLDN18	5.54189	4.22736	6.68626	0.000130474	0.00301488	1.5969
FNDC4	2.18229	3.48086	6.68569	0.000130553	0.00301488	1.53615
SLC19A1	3.999	4.60139	6.68165	0.000131117	0.00302433	1.52503
CACNG6	5.03265	-1.97544	6.67533	0.000132005	0.0030405	1.32948
ADRA2A	2.39603	7.11327	6.67445	0.000132128	0.0030405	1.1821
PSTPIP1	5.53875	1.99891	6.67212	0.000132458	0.0030445	1.5423
TST	3.18535	4.2815	6.66231	0.000133853	0.00307296	1.49097
PPP1R9A	-2.08422	4.88391	-6.65822	0.000134438	0.00308137	1.21261
PFKP	1.49181	7.3761	6.65756	0.000134533	0.00308137	1.12088
SLC30A8	-2.11833	9.23775	-6.65119	0.000135454	0.00309882	1.07174
TMEM141	1.33233	6.38136	6.64827	0.000135878	0.00310491	1.16071
TMEM52	4.4436	-2.38021	6.64634	0.000136159	0.0031077	1.2848
AMH	-2.66589	1.13386	-6.64524	0.000136319	0.00310772	1.53969
EZH1	-2.06323	3.51532	-6.6429	0.000136661	0.0031119	1.3333
S100A16	2.17794	4.71926	6.63892	0.000137245	0.00312157	1.3583
ADAMTS5	-2.24468	5.00847	-6.63727	0.000137488	0.00312347	1.17899
CKM	-4.75406	-2.71512	-6.63462	0.000137879	0.00312592	1.46575
BATF2	4.97212	3.17723	6.63438	0.000137915	0.00312592	1.54527
BAZ2B	-2.58716	5.3294	-6.63323	0.000138084	0.003126	1.1528
KRT40	-2.47737	1.74071	-6.63096	0.000138421	0.003126	1.49027
SOD3	-4.13162	-1.34114	-6.62982	0.00013859	0.003126	1.51995
GSTT2	5.09124	-0.657523	6.62976	0.000138599	0.003126	1.383
IL6R	2.67336	4.1059	6.62897	0.000138717	0.003126	1.4424
ANKRD9	2.46854	3.54148	6.62014	0.000140038	0.00315213	1.47178
PSMB8	2.18306	3.05744	6.61628	0.000140619	0.0031616	1.49059
AUTS2	-2.14995	3.20059	-6.61241	0.000141205	0.00317113	1.33422
SERPINF2	2.0757	5.77604	6.60468	0.000142384	0.00319393	1.19969
CD82	2.70182	5.96518	6.6009	0.000142964	0.00320294	1.21356
TFF2	5.112	-1.97093	6.59984	0.000143127	0.00320294	1.26564
IL13RA1	-1.53864	5.65769	-6.59887	0.000143276	0.00320294	1.08987
PRR15	3.23176	2.29554	6.59549	0.000143799	0.00321095	1.5068
MIEN1	1.35061	7.28044	6.592	0.00014434	0.00321937	1.04626
HPCAL4	-4.20653	-4.06171	-6.59018	0.000144624	0.00322126	1.31077
RBMS3	-5.36041	-3.28822	-6.58847	0.00014489	0.00322126	1.40045
CRTAC1	8.8379	1.33288	6.58829	0.000144918	0.00322126	1.36875
GSTM3	1.38062	6.95096	6.58435	0.000145534	0.00322475	1.05317
PLIN3	1.7647	5.79872	6.58432	0.000145539	0.00322475	1.15706
TTC39B	-1.801	3.52371	-6.58413	0.000145569	0.00322475	1.26957
SEMA3F	4.49098	2.43937	6.58194	0.000145913	0.00322871	1.48317
TMEM97	2.09698	5.01188	6.57818	0.000146506	0.00323817	1.25106
ADAM2	4.66499	-2.21571	6.57613	0.00014683	0.00323817	1.23348
TRPV2	6.1403	2.41088	6.57585	0.000146875	0.00323817	1.45272
IRAK3	-4.34171	-1.6614	-6.57118	0.000147616	0.00323817	1.45387
DCX	-1.72735	5.98618	-6.57093	0.000147656	0.00323817	1.03927
ST8SIA1	-2.72791	1.23191	-6.57048	0.000147728	0.00323817	1.45443
SELENBP1	2.51747	5.31037	6.57039	0.000147743	0.00323817	1.23671
PLCG2	4.39082	4.68779	6.56982	0.000147834	0.00323817	1.41386
C1orf168	-3.25296	0.284551	-6.56961	0.000147867	0.00323817	1.47956
ALYREF	1.42164	5.89199	6.56882	0.000147994	0.00323817	1.11312
PDE4DIP	-1.40397	7.45776	-6.56709	0.00014827	0.00324059	0.987372
SGCB	-1.17901	6.65788	-6.56496	0.000148612	0.00324222	1.00616
LRRC73	2.18291	3.1974	6.56456	0.000148675	0.00324222	1.42533
VWCE	2.82568	2.27041	6.56125	0.000149208	0.00325016	1.47122
IFT22	1.30112	6.31819	6.56024	0.000149372	0.00325016	1.06286
ZNF606	-1.79527	3.30817	-6.55395	0.00015039	0.00326629	1.25893
WLS	1.66732	6.1249	6.5536	0.000150446	0.00326629	1.08637
EPS8L1	4.84423	-1.29372	6.55145	0.000150797	0.0032687	1.2747
STARD10	1.6263	9.39836	6.54993	0.000151045	0.0032687	0.956431
ETV5	2.54262	4.3055	6.54962	0.000151096	0.0032687	1.3233
TOP2B	-1.67572	5.52334	-6.54749	0.000151445	0.0032687	1.03859
CSNK2B	1.33544	7.39282	6.54722	0.000151489	0.0032687	0.989604
FAM187A	2.87888	2.91455	6.54679	0.000151559	0.0032687	1.44166
C4orf19	-1.26301	4.73572	-6.54397	0.000152024	0.00327364	1.10151
EBP	2.11717	6.22084	6.54337	0.000152122	0.00327364	1.0895
GRAMD2	2.38792	3.46458	6.54157	0.000152419	0.00327642	1.38794
HMGN2	-1.15069	8.47995	-6.536	0.000153341	0.00329229	0.938295
IKBKE	2.47899	5.14505	6.53466	0.000153564	0.00329229	1.21288
LASP1	1.38278	7.44132	6.53407	0.000153661	0.00329229	0.973409
MAN1A1	-1.37574	7.9658	-6.53296	0.000153847	0.00329266	0.939833
DSP	-1.19807	8.80209	-6.53141	0.000154106	0.0032946	0.930959
SLC39A5	4.51825	5.20279	6.53035	0.000154282	0.00329477	1.33532
GPX3	1.15757	9.85188	6.52433	0.000155293	0.00331274	0.922153
NFKB2	2.18624	3.50371	6.52274	0.000155562	0.00331488	1.35446
IRF3	1.64859	4.60085	6.51724	0.000156494	0.0033311	1.2019
NARF	1.58592	6.81424	6.51466	0.000156932	0.00333605	0.986621
FAM89B	1.56874	6.47232	6.51364	0.000157105	0.00333605	1.00816
PDLIM7	1.89501	5.21436	6.5111	0.00015754	0.00333605	1.14041
PGF	1.7016	6.82045	6.51099	0.000157559	0.00333605	0.985952
AGMO	-3.35548	-0.680194	-6.51005	0.000157719	0.00333605	1.41086
HPS6	1.66621	4.94293	6.50881	0.000157931	0.00333605	1.15377
NPPB	4.71377	-2.22842	6.50875	0.000157943	0.00333605	1.17509
TNFRSF21	1.72621	6.45602	6.50552	0.000158498	0.00333605	1.00651
RPUSD1	1.57038	4.96383	6.50401	0.000158758	0.00333605	1.14121
NFAT5	-2.46477	2.88567	-6.50356	0.000158836	0.00333605	1.24297
GLIPR2	-4.08058	1.36151	-6.50334	0.000158874	0.00333605	1.37199
ERVV-2	6.10532	-1.21995	6.5032	0.000158898	0.00333605	1.21523
SLC6A12	7.33335	-0.469694	6.50295	0.000158941	0.00333605	1.23845
CNFN	2.13421	3.47335	6.50147	0.000159198	0.00333787	1.33216
AGA	-1.39296	4.12369	-6.49913	0.000159602	0.00334277	1.11116
CIB1	2.02701	5.66813	6.49617	0.000160119	0.00334815	1.08315
RERG	1.88288	5.29337	6.4957	0.000160201	0.00334815	1.1119
CHMP3	-1.25968	6.53971	-6.49318	0.00016064	0.00335375	0.926238
ABHD3	1.46519	6.22403	6.48971	0.000161249	0.00336286	0.99467
PCDHB10	-1.87992	3.05578	-6.48316	0.000162403	0.00338335	1.20699
PRKCD	1.52217	6.09609	6.47994	0.000162974	0.00339162	0.996602
TTC39C	1.5558	4.91952	6.4744	0.000163961	0.00340855	1.11133
CRH	4.60151	3.61461	6.47243	0.000164314	0.00340984	1.3728
BCKDK	1.45915	6.03596	6.47168	0.000164448	0.00340984	0.989321
ZNF385A	3.75793	0.501193	6.4703	0.000164697	0.00340984	1.32097
CCDC85C	2.53861	4.16915	6.47017	0.00016472	0.00340984	1.24956
BST2	5.27742	-0.416989	6.46584	0.000165499	0.00342236	1.24568
MLPH	4.71429	1.60931	6.46303	0.000166009	0.00342606	1.3388
ATP1B3	1.09346	7.45961	6.46292	0.000166028	0.00342606	0.884677
CABP7	-3.16047	1.14808	-6.46098	0.00016638	0.00342971	1.33828
MT1A	5.1988	-0.683138	6.45564	0.000167355	0.00344617	1.22284
ERICH3	-3.21202	3.40657	-6.44886	0.0001686	0.00346669	1.12403
GPX2	3.4856	3.49346	6.4476	0.000168832	0.00346669	1.32389
GPBAR1	1.82669	6.83423	6.44733	0.000168882	0.00346669	0.915335
NIPAL2	-2.36468	2.93205	-6.44535	0.000169249	0.00347058	1.17183
NDUFA7	1.38141	6.98265	6.44348	0.000169595	0.00347168	0.887263
TCEAL2	-2.81066	3.04757	-6.44314	0.000169657	0.00347168	1.15549
LRP4	-2.17032	2.5344	-6.44183	0.000169902	0.00347306	1.21267
SNX33	3.5199	2.83155	6.43998	0.000170245	0.00347503	1.3407
SYNGR3	1.95194	4.67815	6.4394	0.000170353	0.00347503	1.12187
RNF5	1.27646	6.11138	6.42885	0.000172335	0.00351179	0.92471
S100A10	-1.74729	5.69008	-6.42335	0.000173377	0.00352936	0.883202
KIFC3	-1.46396	5.27871	-6.41645	0.000174695	0.00355249	0.903687
TMEM55B	1.22048	5.94096	6.41334	0.000175292	0.00355635	0.918432
CAMKK1	-3.37908	2.33771	-6.41333	0.000175294	0.00355635	1.1957
KITLG	-4.92207	0.600671	-6.41029	0.000175881	0.00355635	1.30178
TIFA	2.48951	3.46532	6.4082	0.000176285	0.00355635	1.24228
AQP5	5.9598	1.12684	6.40751	0.000176419	0.00355635	1.25163
ABCC1	1.97307	4.46904	6.40703	0.000176511	0.00355635	1.10901
GNG12	-1.25431	5.13402	-6.40573	0.000176763	0.00355635	0.904444
CASR	-2.11399	5.73513	-6.40547	0.000176814	0.00355635	0.859826
L3MBTL1	-1.97995	2.74161	-6.40435	0.000177032	0.00355635	1.15069
CNST	-1.56128	5.43487	-6.40343	0.000177212	0.00355635	0.876306
GLYATL3	-3.24923	-0.765561	-6.40343	0.000177212	0.00355635	1.2995
SESN1	-1.50298	5.23508	-6.40337	0.000177223	0.00355635	0.891146
PARP10	3.97405	3.03442	6.40325	0.000177245	0.00355635	1.30234
TARDBP	-1.16023	6.39617	-6.39993	0.000177894	0.00356572	0.822265
FAM212B	1.78251	4.24765	6.39689	0.000178491	0.00357402	1.11271
RGS2	-1.7868	7.87755	-6.39409	0.000179042	0.00357947	0.777599
ZG16B	-4.69502	-1.33271	-6.39333	0.00017919	0.00357947	1.28763
GPI	1.45561	8.48269	6.39272	0.000179311	0.00357947	0.782084
ZNF474	5.7284	0.637595	6.39065	0.000179721	0.00358398	1.22023
ABCG8	-4.44697	-3.98175	-6.38821	0.000180204	0.00358789	1.13807
ATL3	-1.68385	3.69452	-6.38781	0.000180283	0.00358789	1.02596
ATF7IP	-1.48306	5.43509	-6.38434	0.000180973	0.00359796	0.854243
FKBP11	2.44123	6.22855	6.38325	0.00018119	0.00359862	0.919923
RASGRP1	1.80578	4.5013	6.37936	0.000181969	0.00360702	1.06319
COX5B	1.43593	8.21159	6.3793	0.000181981	0.00360702	0.771109
REG4	-5.65975	-1.50496	-6.37759	0.000182324	0.00361016	1.27392
JAZF1	-1.92349	4.53333	-6.37345	0.000183158	0.00362302	0.914663
SLC39A10	-1.72474	4.99522	-6.37198	0.000183456	0.00362525	0.872353
UBTD1	2.25878	4.57257	6.37063	0.000183729	0.00362698	1.0759
ATP8A1	-1.80019	5.27925	-6.36675	0.000184518	0.00363889	0.843498
REC8	1.43328	8.01633	6.35934	0.000186034	0.00366388	0.751689
SERPINA5	3.37671	0.806018	6.35872	0.00018616	0.00366388	1.22692
ZMAT1	-2.99191	0.834567	-6.35435	0.000187061	0.00367793	1.23704
SCAND1	1.48069	7.78473	6.35233	0.000187481	0.00368248	0.750184
RFTN1	-3.73771	-0.246523	-6.35072	0.000187813	0.00368531	1.2512
TIGD7	-2.5515	1.69572	-6.34559	0.000188882	0.00370258	1.17782
ENTPD3	-3.79226	3.56539	-6.33968	0.000190121	0.00372314	0.985029
SUSD2	4.59875	1.13305	6.33851	0.000190368	0.00372425	1.2036
TANC2	-2.15087	3.02158	-6.33653	0.000190786	0.0037287	1.03875
NEMP2	-2.83828	0.542223	-6.33369	0.000191387	0.00373672	1.22558
EMC6	1.34601	5.77575	6.33136	0.000191881	0.00373755	0.843011
AGAP9	-2.4428	1.14769	-6.33075	0.000192011	0.00373755	1.19947
HDAC11	1.5306	4.81195	6.33037	0.000192092	0.00373755	0.954029
ATP2B4	1.54134	5.91535	6.3299	0.000192193	0.00373755	0.837192
SLC52A2	1.69681	6.32724	6.32734	0.000192738	0.00374443	0.806049
DTX1	-3.73536	1.15209	-6.32554	0.000193123	0.0037482	1.18737
LTBP2	2.34665	4.333	6.32364	0.000193531	0.00375239	1.05221
CCDC65	2.85313	2.52429	6.32186	0.000193913	0.00375265	1.21175
PLCL2	-1.59064	5.05964	-6.32147	0.000193996	0.00375265	0.807933
PLXDC2	-1.4737	3.86482	-6.3209	0.000194119	0.00375265	0.931262
NOP10	1.52678	7.73018	6.31943	0.000194435	0.00375505	0.713288
ZNF112	-2.12409	2.65524	-6.31325	0.000195775	0.0037772	1.05323
CFL1	1.26283	9.95063	6.30776	0.000196971	0.00379316	0.666213
FAM3D	6.59448	-0.879097	6.30768	0.00019699	0.00379316	1.05013
SYNE1	-1.52355	4.24259	-6.30175	0.000198291	0.00381447	0.8649
NCOA1	-1.58218	4.88782	-6.29335	0.000200152	0.00384427	0.789621
REEP4	1.58394	5.48744	6.29299	0.000200233	0.00384427	0.838498
ZNF354B	-2.52675	1.6195	-6.29059	0.000200768	0.00385078	1.12196
SLC51B	4.73083	-2.18853	6.28966	0.000200975	0.0038508	0.984156
C9orf3	1.1326	7.01306	6.28882	0.000201163	0.0038508	0.696009
SLIT1	2.73966	4.53202	6.28599	0.000201799	0.00385684	1.01028
SIM1	-1.97761	3.94259	-6.28566	0.000201872	0.00385684	0.873754
BMPR2	-2.36946	4.12841	-6.28003	0.000203143	0.00387655	0.844602
PCDH8	-5.15669	0.0451613	-6.27934	0.0002033	0.00387655	1.16931
TTC29	3.37108	3.49942	6.27306	0.000204726	0.00389995	1.12467
ACOT11	-2.05929	2.93635	-6.27048	0.000205316	0.00390739	0.971883
ZNF33B	-2.54508	3.58979	-6.26742	0.000206018	0.00391561	0.889466
IMP3	1.20773	6.77185	6.26686	0.000206148	0.00391561	0.684306
NDUFV3	1.41813	6.27311	6.26373	0.00020687	0.00392552	0.722484
PGP	1.66559	6.22163	6.26094	0.000207515	0.00393181	0.734795
ST6GALNAC4	2.92168	6.33585	6.26056	0.000207603	0.00393181	0.79279
RAB38	3.01204	4.79975	6.25452	0.000209008	0.00395459	0.960958
MED31	1.38552	5.76418	6.25291	0.000209384	0.00395789	0.752834
TH	4.95769	4.60752	6.24937	0.000210213	0.00396973	1.08935
FBXW5	1.32712	7.6604	6.24548	0.000211132	0.00398323	0.623687
RAB9B	-1.69206	3.3164	-6.24042	0.000212328	0.00400195	0.897084
SYT17	-1.50888	5.79016	-6.23899	0.00021267	0.00400454	0.658708
FGF12	-1.2388	5.03584	-6.23008	0.000214802	0.00404029	0.704917
AP1G2	-1.28954	6.31413	-6.22933	0.000214981	0.00404029	0.621622
HNF1B	2.50403	3.31754	6.2278	0.000215352	0.00404337	1.05259
SLC16A10	-1.43119	4.26269	-6.22511	0.000216002	0.0040517	0.773218
ABCG1	-2.16103	4.01383	-6.22284	0.000216552	0.00405812	0.790229
FSTL4	-1.73293	2.66086	-6.21986	0.000217277	0.00406782	0.950087
HMGA1	1.36346	6.09592	6.21276	0.000219014	0.00409643	0.67316
C21orf62	-2.78023	3.49138	-6.21044	0.000219587	0.00410321	0.833382
KCNH5	-4.85927	1.09725	-6.20857	0.000220047	0.0041079	1.06063
TMBIM1	1.59309	6.77965	6.20729	0.000220363	0.00410988	0.624938
RPIA	-1.41887	4.23074	-6.20187	0.000221711	0.00413109	0.749315
CDK14	-2.81012	3.86848	-6.19977	0.000222233	0.00413687	0.778088
SYT5	1.65466	6.27812	6.19751	0.000222799	0.00414346	0.653254
TEAD3	2.12449	2.59668	6.19625	0.000223116	0.00414542	1.05348
KHK	2.25567	5.993	6.19165	0.000224273	0.00416298	0.704829
C8G	7.68031	1.21046	6.18949	0.000224818	0.00416914	1.00983
MYL9	4.97965	2.49539	6.18716	0.000225409	0.00417614	1.07192
VPS54	-1.44294	5.06728	-6.18339	0.000226368	0.00418758	0.643343
HTATIP2	1.39891	5.14622	6.18305	0.000226454	0.00418758	0.734087
CPNE4	-1.56749	5.01252	-6.17956	0.000227347	0.00420012	0.642574
TIGD1	-2.12508	2.54974	-6.1778	0.000227798	0.00420449	0.907365
EMC3	1.14632	6.57902	6.17415	0.000228737	0.00421785	0.582275
KCTD18	-2.0778	2.5601	-6.167	0.000230589	0.00424799	0.893585
KCND2	-5.48573	-2.06813	-6.16348	0.000231505	0.00426087	1.04037
FAM19A5	2.62161	2.97718	6.16226	0.000231825	0.00426276	1.0063
ST3GAL1	4.00659	4.91831	6.16002	0.000232413	0.00426955	0.906854
FBXO30	-1.65909	3.93294	-6.158	0.000232944	0.00427228	0.72684
MYBPHL	5.69881	-0.107361	6.15779	0.000232998	0.00427228	0.961162
TRIM29	-4.87078	-3.05893	-6.15632	0.000233384	0.00427536	0.985504
PLCE1	1.64114	6.18816	6.15494	0.00023375	0.00427806	0.608768
SERPINE2	-2.00594	3.54438	-6.15346	0.00023414	0.00428008	0.763537
ADAMTS9	3.37098	4.22922	6.15287	0.000234297	0.00428008	0.928719
FAM96B	1.64075	6.71301	6.14943	0.000235208	0.00428903	0.561216
ACSS2	1.79361	5.04299	6.14937	0.000235225	0.00428903	0.728542
MPC1	1.12981	6.41963	6.14639	0.000236019	0.00429951	0.558656
PNMA3	-1.87058	3.89077	-6.14051	0.000237593	0.00432031	0.708162
CCDC88B	-1.75059	3.6053	-6.14048	0.000237603	0.00432031	0.743323
PIK3IP1	-1.36411	4.94193	-6.1394	0.000237892	0.00432156	0.602606
SRM	1.9944	7.29789	6.13702	0.000238535	0.00432922	0.522598
NDUFA4	1.56011	6.91234	6.13312	0.00023959	0.00434435	0.525747
C9orf16	2.2064	6.9088	6.1245	0.000241942	0.00438292	0.540358
ZFP57	-4.25058	-3.65218	-6.12069	0.000242989	0.00439783	0.899728
CIDEB	2.83191	3.9439	6.11926	0.000243381	0.00440087	0.888753
ARHGEF9	-1.09569	5.73103	-6.11244	0.000245274	0.004431	0.511396
OCEL1	2.17144	3.89228	6.11075	0.000245745	0.00443541	0.843632
C9orf24	5.27842	1.46137	6.10701	0.000246789	0.00444711	0.969021
PID1	-4.45921	-2.61313	-6.1068	0.000246847	0.00444711	0.949812
VSTM5	-4.77465	-3.29108	-6.1041	0.000247607	0.0044567	0.919657
SYBU	-5.18746	2.26154	-6.10313	0.000247881	0.00445754	0.865759
ZMYND11	-1.62566	5.9742	-6.09938	0.000248938	0.00447075	0.479252
TMEM63B	1.5622	4.80949	6.09891	0.000249073	0.00447075	0.681123
GNAT3	-4.69628	-3.31782	-6.09493	0.0002502	0.00448421	0.907015
MAPK12	1.45121	5.72389	6.09465	0.000250281	0.00448421	0.569603
GRM1	-5.30144	0.69071	-6.09174	0.000251112	0.00449246	0.9466
ACAT2	2.69879	5.78923	6.09143	0.0002512	0.00449246	0.633134
STK32A	-2.83489	2.97263	-6.08557	0.00025288	0.00451838	0.745789
MOGS	1.72709	7.25104	6.08112	0.000254165	0.00453721	0.448731
P4HA2	1.2917	6.46007	6.07355	0.000256365	0.00457231	0.473028
FKBP8	1.31335	7.45503	6.07242	0.000256697	0.00457406	0.420104
SBF2	-1.54567	4.56369	-6.06745	0.000258156	0.00459588	0.549691
ZNHIT2	1.86915	4.99811	6.06468	0.000258972	0.00460623	0.637885
PGR	-5.19177	-1.30054	-6.05836	0.000260847	0.00463514	0.937301
INSIG1	1.26943	7.40184	6.05761	0.000261071	0.00463514	0.402991
FRK	-2.26838	3.35973	-6.05675	0.000261328	0.00463549	0.666743
SEC31B	-2.53632	1.28742	-6.05449	0.000262002	0.00464324	0.87799
TENM4	-2.181	3.26756	-6.05024	0.000263277	0.00466162	0.671795
RPUSD3	1.3371	5.39583	6.04515	0.000264815	0.00468461	0.536464
JAGN1	1.08086	6.7629	6.0437	0.000265256	0.00468667	0.410313
TGOLN2	-1.17586	6.17998	-6.04319	0.000265409	0.00468667	0.401664
SYNE2	-2.96403	3.27763	-6.04192	0.000265794	0.00468838	0.65754
ME3	-1.42171	3.88886	-6.04074	0.000266153	0.00468838	0.595708
ARHGEF16	1.62346	4.93275	6.04051	0.000266225	0.00468838	0.599074
CORO2A	-2.0311	3.12235	-6.0397	0.000266471	0.00468851	0.677519
LIMCH1	-2.64756	1.31823	-6.03686	0.000267339	0.00469556	0.853664
VGLL2	5.75724	-0.726153	6.03681	0.000267352	0.00469556	0.815404
TOMM40	1.49673	5.81407	6.03415	0.000268168	0.00470567	0.489344
CHST2	3.00179	4.85582	6.03251	0.000268673	0.00471032	0.691229
SNPH	1.41173	5.12403	6.03005	0.00026943	0.00471937	0.552501
INHBA	4.1057	2.36612	6.02267	0.000271719	0.0047552	0.89871
PALD1	-4.02071	-0.149572	-6.01728	0.000273405	0.00477737	0.887625
LPAR1	2.71251	2.81391	6.01682	0.000273546	0.00477737	0.855497
CHST8	1.90372	5.54193	6.01628	0.000273717	0.00477737	0.518563
DIS3L	-1.29268	4.46871	-6.01109	0.000275353	0.00480163	0.494883
AK1	1.19823	5.88817	6.00926	0.000275932	0.00480542	0.437156
DDIT4	1.49323	4.50866	6.0081	0.000276298	0.00480542	0.603758
ZNF860	-5.40812	-1.13514	-6.00808	0.000276306	0.00480542	0.882659
ST6GALNAC6	1.35203	6.0261	6.00729	0.000276557	0.00480551	0.429547
YPEL2	-1.38261	4.8774	-6.00396	0.000277617	0.0048176	0.443228
SMPD3	1.98246	4.86154	6.00312	0.000277884	0.0048176	0.585634
GUCD1	1.45432	5.8233	6.00279	0.000277991	0.0048176	0.447122
TFCP2L1	-4.30766	-1.84624	-6.00068	0.000278664	0.00482271	0.865066
SLC25A53	1.12776	6.1397	6.00032	0.000278778	0.00482271	0.40079
TNIP2	1.27998	4.92431	5.99836	0.000279407	0.00482924	0.529325
MRPL12	1.53497	6.20512	5.99761	0.000279649	0.00482924	0.410482
APBB1IP	-4.54127	-1.16351	-5.9962	0.000280103	0.00483196	0.869664
HSPBP1	1.67232	6.54869	5.9941	0.00028078	0.00483196	0.384598
CDK5RAP1	1.58569	5.90916	5.99372	0.000280904	0.00483196	0.435503
CFI	-4.50388	-0.37677	-5.9935	0.000280975	0.00483196	0.862486
LAMC2	-2.13121	1.07632	-5.99329	0.00028104	0.00483196	0.825921
CD74	3.92424	6.87982	5.99126	0.000281699	0.00483904	0.476383
MAP3K8	3.13803	1.22903	5.98808	0.000282731	0.00484958	0.855255
FAM19A3	-4.17034	-4.07364	-5.98621	0.00028334	0.00484958	0.750665
NPY2R	-4.17034	-4.07364	-5.98621	0.00028334	0.00484958	0.750665
PNMA2	-1.57013	5.90229	-5.98579	0.000283476	0.00484958	0.343691
RFXANK	1.67701	5.18845	5.98415	0.000284014	0.00484958	0.50546
INADL	-1.33505	5.25173	-5.98405	0.000284045	0.00484958	0.386479
FAM124A	-2.45759	2.07104	-5.98405	0.000284046	0.00484958	0.726439
SMAD6	-5.59934	-1.71942	-5.98226	0.00028463	0.00485324	0.85333
SGSM1	2.24493	4.14525	5.98188	0.000284756	0.00485324	0.664859
CLDN4	2.50174	4.98439	5.98001	0.000285371	0.00485512	0.578676
CH25H	4.35996	-1.64883	5.98	0.000285372	0.00485512	0.732093
PRKD3	-1.79395	4.41642	-5.97908	0.000285675	0.00485512	0.453754
ITGA2	-2.57881	0.223552	-5.97788	0.000286071	0.00485512	0.842866
DGKI	5.1571	-1.16033	5.97765	0.000286147	0.00485512	0.74591
CNIH3	3.32011	2.21797	5.97643	0.00028655	0.00485512	0.845122
C8orf4	3.28647	1.50759	5.97601	0.000286687	0.00485512	0.84589
ETV1	-1.24281	6.09689	-5.97552	0.00028685	0.00485512	0.321967
RP11-385J1.3	-3.05098	0.669902	-5.97424	0.000287273	0.00485809	0.819708
C2CD2L	1.64193	5.47566	5.96647	0.00028986	0.0048976	0.448775
SCHIP1	-3.80932	2.68812	-5.96399	0.000290688	0.00490488	0.636781
OXTR	-2.3646	1.2842	-5.9634	0.000290888	0.00490488	0.774101
IL11	-2.76996	-0.187719	-5.96294	0.000291042	0.00490488	0.832325
PSAT1	2.57533	4.77478	5.96205	0.000291341	0.0049057	0.585847
BTNL9	-4.44437	-1.26737	-5.96058	0.000291835	0.00490979	0.830309
SCN2A	-4.2543	0.456125	-5.95882	0.00029243	0.00491078	0.804946
ANKRD44	-1.75664	2.05147	-5.95855	0.00029252	0.00491078	0.708592
HCN4	2.83458	5.14269	5.95818	0.000292645	0.00491078	0.555611
PFDN6	1.3561	4.5412	5.95533	0.00029361	0.00492275	0.527546
SPOCK2	1.51281	5.36915	5.95327	0.00029431	0.0049275	0.436693
C1orf95	2.0791	3.60375	5.95301	0.000294397	0.0049275	0.681867
GUCY1A3	-1.5004	3.36047	-5.95119	0.000295018	0.00493367	0.549659
TULP4	-2.39587	5.05369	-5.94746	0.000296293	0.00495077	0.354906
GPR155	-1.88558	3.15528	-5.94576	0.000296874	0.00495624	0.562184
NDP	5.26928	-1.8939	5.94075	0.000298601	0.00497673	0.672
FAM179A	1.66529	4.41346	5.94072	0.000298609	0.00497673	0.544685
SYT4	-1.45292	6.35304	-5.93927	0.000299111	0.00498086	0.264629
TMEM256	1.77722	5.40209	5.93667	0.000300012	0.00499162	0.429288
PRKD2	1.27435	5.06245	5.93572	0.000300342	0.00499286	0.436185
CAPN14	-3.9725	-4.13963	-5.93433	0.000300825	0.00499665	0.695321
DIO2	-4.66275	-3.51523	-5.93236	0.000301512	0.0050031	0.733159
SMIM5	2.21271	5.86022	5.93164	0.000301764	0.0050031	0.399864
FARSA	1.34724	7.10182	5.93097	0.000302	0.0050031	0.260828
JAM3	-1.58733	6.18043	-5.93029	0.000302235	0.0050031	0.260885
CERCAM	-1.48195	5.99283	-5.92933	0.000302572	0.00500445	0.269125
SERTAD1	1.86677	3.72497	5.92619	0.000303676	0.00501846	0.626374
NTNG1	5.78519	-0.708663	5.92538	0.000303959	0.00501891	0.70632
PRDM16	2.73029	4.27203	5.92188	0.000305197	0.00503511	0.60974
PLEKHM3	-2.16664	1.22437	-5.92111	0.00030547	0.00503538	0.732151
MTRNR2L1	1.53948	9.21088	5.91785	0.000306624	0.00503543	0.195178
IGF2BP1	1.61494	4.57574	5.91724	0.000306842	0.00503543	0.493013
RRAS	2.46191	3.40901	5.91692	0.000306956	0.00503543	0.680051
ZDHHC18	1.86159	4.30917	5.9168	0.000306998	0.00503543	0.543101
BAD	1.49923	6.66607	5.91649	0.000307109	0.00503543	0.27314
FAM218A	-2.22044	1.99157	-5.91614	0.000307236	0.00503543	0.657538
SFTPD	-5.11456	-3.19274	-5.91603	0.000307274	0.00503543	0.740923
CUBN	-3.62166	-2.49794	-5.91087	0.000309119	0.00505858	0.7396
KCNK5	3.45205	2.55577	5.91064	0.000309203	0.00505858	0.763578
AK4	2.21979	4.42196	5.90858	0.000309943	0.00506582	0.540237
NPIPB6	-3.8221	-4.18985	-5.90754	0.000310316	0.00506582	0.665419
LAMB2	2.5274	4.6679	5.90725	0.000310421	0.00506582	0.529414
MSS51	-3.48503	2.80379	-5.90605	0.000310854	0.00506865	0.550692
MRM1	2.69037	3.96415	5.90511	0.000311193	0.00506868	0.625328
VEZT	-1.702	5.16648	-5.90365	0.000311723	0.00506868	0.291056
STXBP2	1.22571	5.85586	5.90325	0.000311864	0.00506868	0.310238
KLHL33	-3.81951	-4.19071	-5.90318	0.000311891	0.00506868	0.661082
SCO2	1.82533	5.59766	5.90127	0.000312583	0.00507148	0.36658
MTFP1	2.98551	4.29866	5.90059	0.000312832	0.00507148	0.601536
CRYGN	-4.60839	-3.22264	-5.89996	0.000313061	0.00507148	0.713741
GALNT18	2.09191	3.11428	5.89985	0.000313099	0.00507148	0.671302
UNC80	-2.09905	3.55429	-5.89879	0.000313486	0.00507354	0.452448
SEC61B	1.20723	8.42156	5.89559	0.000314656	0.00508829	0.17563
ELF1	-1.50885	4.21563	-5.89418	0.000315171	0.0050924	0.375409
IQGAP1	-1.53479	5.46035	-5.89174	0.000316067	0.00510153	0.254557
ASCC3	-1.35183	5.18129	-5.89122	0.000316257	0.00510153	0.276795
SLC24A3	2.63206	2.87883	5.88963	0.000316843	0.00510343	0.700938
PAQR9	2.68365	1.70761	5.88949	0.000316896	0.00510343	0.750715
AMIGO2	-1.40968	6.53968	-5.88811	0.000317403	0.0051055	0.193782
P2RY1	-5.18785	-1.59955	-5.88659	0.000317965	0.0051055	0.748806
CREB3L1	2.15354	4.0502	5.88626	0.000318088	0.0051055	0.553988
LY75	-5.73936	-1.97909	-5.88605	0.000318166	0.0051055	0.746665
SDC2	-1.40498	6.41018	-5.88527	0.000318454	0.0051055	0.195139
LYPLA2	1.42929	7.01679	5.88491	0.000318589	0.0051055	0.209848
AKR1C1	-1.56349	3.89119	-5.87887	0.000320836	0.00513732	0.394414
ZNF706	1.18861	7.44069	5.8765	0.000321724	0.00514732	0.175594
LRRN2	-2.50813	4.07985	-5.87478	0.000322369	0.00515344	0.358983
TCN2	-1.66157	5.68164	-5.87335	0.000322907	0.00515781	0.216768
PMEPA1	-2.59777	1.49629	-5.87208	0.000323387	0.00516127	0.647423
HM13	1.85234	8.74177	5.87036	0.000324033	0.00516738	0.144855
DSCR8	-4.62838	-2.51253	-5.86937	0.000324409	0.00516916	0.710952
SAC3D1	1.94602	4.51743	5.86793	0.000324952	0.00517267	0.463497
TMEM17	-1.05638	5.23152	-5.86739	0.000325157	0.00517267	0.24686
RGS9	1.73889	5.76605	5.86597	0.000325697	0.00517704	0.299793
MPP6	-2.44378	4.75775	-5.86229	0.000327097	0.00519245	0.274388
CECR5	1.52904	6.09384	5.86179	0.000327288	0.00519245	0.251836
RPH3A	-3.97783	-3.74019	-5.86134	0.000327461	0.00519245	0.636576
ENPP1	-2.28485	3.22817	-5.85903	0.000328346	0.00519827	0.442272
CITED4	1.9645	3.54503	5.85866	0.000328489	0.00519827	0.570529
OVCA2	1.40414	5.83287	5.8583	0.000328625	0.00519827	0.265863
CXorf57	-1.36881	4.68449	-5.85726	0.000329027	0.00520043	0.280428
BLCAP	-1.12178	4.98933	-5.85277	0.000330755	0.00522353	0.249498
HIST1H2AG	2.79694	3.56329	5.84971	0.000331941	0.00523114	0.606055
MARCKSL1	1.10675	8.28377	5.84964	0.000331967	0.00523114	0.119524
PM20D2	-1.53114	4.48415	-5.84946	0.000332039	0.00523114	0.289409
PRDM1	-3.96841	-3.74406	-5.84745	0.000332819	0.00523922	0.622439
KDELC1	1.68723	4.39291	5.84443	0.000333996	0.00525353	0.432519
LMO2	-1.64642	3.03321	-5.84211	0.000334901	0.00526084	0.454768
KIDINS220	-1.61098	5.69793	-5.84137	0.000335193	0.00526084	0.175756
EML5	-1.4866	4.05752	-5.84118	0.000335267	0.00526084	0.329281
JUP	1.15895	7.94464	5.83998	0.000335739	0.00526404	0.114921
C20orf24	1.16851	6.67722	5.83911	0.00033608	0.00526516	0.164204
IFI30	2.54706	3.90209	5.83839	0.000336364	0.0052654	0.542399
CBFA2T3	-1.3706	4.44134	-5.8372	0.000336831	0.00526849	0.282081
TMEM220	1.9509	2.93232	5.83515	0.000337639	0.00527692	0.604452
SNX30	-1.51186	4.21776	-5.83368	0.000338224	0.00528185	0.300713
EGLN3	1.28035	4.61593	5.8321	0.00033885	0.0052874	0.361719
EPHA1	2.12931	4.54518	5.82942	0.000339913	0.00529977	0.423458
FOXA3	1.69453	4.27542	5.8267	0.000341	0.00531102	0.426232
LRRC75A	-2.74668	1.55223	-5.82625	0.000341177	0.00531102	0.586886
SLC25A24	-1.21285	4.94685	-5.82217	0.000342814	0.00533227	0.213547
TUBA1C	1.33477	6.14185	5.81769	0.00034462	0.00535611	0.182796
FDPS	1.32018	8.148	5.81516	0.000345642	0.00536773	0.0809874
CCNO	4.12646	-2.58985	5.81342	0.000346348	0.00537443	0.525988
UQCC2	1.83527	6.36915	5.81075	0.000347438	0.00538708	0.178803
KRTDAP	4.08317	-1.83806	5.80836	0.000348414	0.00539794	0.557933
BOLA2	1.58515	5.34609	5.80688	0.00034902	0.00539878	0.262925
BOLA2B	1.58515	5.34609	5.80688	0.00034902	0.00539878	0.262925
MSLN	-3.80237	-4.19647	-5.80367	0.000350339	0.0054149	0.562258
IGDCC4	-3.16723	0.65025	-5.79958	0.000352025	0.00543668	0.616863
ARPC4	1.20562	6.82269	5.79793	0.000352707	0.00544077	0.104861
CCDC14	-2.40017	2.64457	-5.79731	0.000352966	0.00544077	0.43683
CKLF	1.74022	4.19959	5.79693	0.000353124	0.00544077	0.401124
SALL4	2.82935	2.17638	5.79539	0.000353761	0.00544631	0.633401
MUC12	4.28072	-2.51242	5.79371	0.000354461	0.00545122	0.509204
HACE1	-1.58954	3.74172	-5.79214	0.000355115	0.00545122	0.304145
SLC8A2	-2.502	1.31123	-5.79201	0.000355171	0.00545122	0.568274
LIMD2	1.8363	5.27312	5.79196	0.000355194	0.00545122	0.268327
SLC29A1	1.12938	9.35284	5.78992	0.000356046	0.00546003	0.030658
DGKB	-2.72177	3.57187	-5.78812	0.000356799	0.00546729	0.311147
FAM78B	3.42741	1.74214	5.7852	0.000358026	0.00548181	0.636662
CDH24	-1.998	2.19673	-5.78215	0.000359317	0.00549727	0.475765
OXLD1	1.58265	4.60019	5.78113	0.000359747	0.00549955	0.320864
ADAM8	-3.68152	0.710989	-5.77629	0.000361804	0.00552668	0.583706
HTRA3	5.32899	0.88927	5.77237	0.000363482	0.00554798	0.605433
GABBR1	-2.21921	2.95908	-5.77028	0.000364375	0.00555729	0.36661
GABRE	-4.40045	-3.41788	-5.76456	0.000366842	0.00559056	0.560729
SLC9A6	-1.25318	4.45255	-5.76232	0.000367815	0.00559972	0.189126
NAP1L2	-2.36742	2.18888	-5.76186	0.000368015	0.00559972	0.448217
CYP2C8	4.33824	4.54977	5.75785	0.000369761	0.00562191	0.485307
GPRC5C	1.55192	6.33614	5.75692	0.000370166	0.00562371	0.100305
ZDHHC15	-1.31057	4.06551	-5.75536	0.000370851	0.00562974	0.224725
MDFIC	-3.76888	0.874926	-5.75439	0.000371275	0.00563183	0.548298
GAPDH	1.35153	11.5185	5.75242	0.000372138	0.00563188	-0.0117346
PCDHB2	-1.16921	5.78558	-5.75192	0.000372359	0.00563188	0.0596409
BAIAP2	1.47263	5.67789	5.75153	0.000372531	0.00563188	0.150821
NUDC	1.26411	7.73646	5.75109	0.000372722	0.00563188	0.00935586
TCF24	5.64662	0.723157	5.75102	0.000372755	0.00563188	0.5757
GUCY2D	4.9449	-1.26089	5.75045	0.000373004	0.00563188	0.517202
LIPH	-2.8242	1.72707	-5.74539	0.000375244	0.00566133	0.471928
SLC12A7	1.45501	5.31528	5.74007	0.000377613	0.00569268	0.17329
PCBP3	2.23462	3.35989	5.73541	0.0003797	0.00571975	0.458257
AKAP12	-2.17357	3.89889	-5.73316	0.000380713	0.0057306	0.204777
SLC25A19	1.88106	3.59236	5.73221	0.000381143	0.00573266	0.407807
RIN2	-1.76591	2.22835	-5.72095	0.00038626	0.00580178	0.401779
POR	1.4285	7.82434	5.7207	0.000386376	0.00580178	-0.0293605
DDAH1	-1.71423	3.64103	-5.72015	0.000386627	0.00580178	0.224588
EXOSC1	1.4215	5.17825	5.71877	0.00038726	0.00580292	0.161535
TMEM198	1.68558	5.08186	5.71869	0.000387296	0.00580292	0.189348
SPIN1	-1.30396	6.26616	-5.71773	0.000387736	0.00580507	-0.0099292
CLSTN2	2.41964	3.42691	5.71708	0.000388035	0.00580511	0.435723
AC241585.2	-2.18761	2.77589	-5.71528	0.000388866	0.0058131	0.323137
RHOF	4.62048	2.18754	5.71257	0.000390118	0.00582737	0.555324
GRIK2	-2.45427	3.31987	-5.70876	0.000391886	0.00584523	0.243311
PFN1	1.17643	9.08902	5.70871	0.000391911	0.00584523	-0.0700785
NOSIP	1.08916	6.72069	5.70805	0.000392215	0.00584531	-0.00668345
MBTPS2	-1.14174	5.77389	-5.70656	0.000392909	0.00584965	0.0029167
GPX4	1.65723	8.45091	5.70569	0.000393316	0.00584965	-0.0604327
CTPS1	1.41303	6.20231	5.70452	0.000393862	0.00584965	0.0381814
PABPC1L	-4.04887	0.1535	-5.70435	0.000393942	0.00584965	0.522631
PCSK9	3.98732	3.61643	5.70423	0.000393999	0.00584965	0.483901
WDR44	-1.40802	3.58556	-5.70239	0.000394863	0.00585583	0.215965
H1F0	1.3061	7.13593	5.70207	0.000395014	0.00585583	-0.0304591
HMGCR	1.15925	7.55746	5.69798	0.000396935	0.00587986	-0.054489
INHBB	3.36863	0.670084	5.69713	0.000397337	0.00588137	0.531514
WASF1	-1.13542	5.55134	-5.69585	0.000397944	0.0058859	0.00414091
ICE2	-1.31884	4.62315	-5.69277	0.000399401	0.005903	0.0813547
MAP7	-1.13691	5.16953	-5.69092	0.000400282	0.00591156	0.0286467
CDC42SE2	-1.43418	6.19354	-5.68996	0.000400741	0.00591388	-0.0424089
FABP5	1.08391	6.83142	5.68768	0.000401826	0.00592242	-0.0390468
RORB	-3.69959	0.167787	-5.68748	0.000401925	0.00592242	0.504392
MSH3	-1.30442	4.20551	-5.68665	0.000402323	0.00592383	0.120863
RNF25	1.13577	5.17776	5.685	0.00040311	0.00592888	0.101788
IGFBP1	6.29337	0.522037	5.68465	0.000403278	0.00592888	0.494468
MOCS1	2.7983	3.59917	5.68404	0.000403575	0.00592888	0.402614
CCR10	-2.67214	-0.0627656	-5.68049	0.000405283	0.00594882	0.510736
TPST1	-1.24255	5.89918	-5.67975	0.000405641	0.00594882	-0.039347
TSTD2	-1.91568	3.56619	-5.67933	0.000405843	0.00594882	0.179688
PCLO	-2.46567	5.46979	-5.67702	0.000406963	0.00596006	-0.0155692
MICAL2	3.0401	4.15776	5.67649	0.000407219	0.00596006	0.342896
TMEM181	-1.42941	6.00208	-5.67556	0.000407669	0.00596102	-0.0512113
FAM43B	3.04006	0.889319	5.6751	0.000407893	0.00596102	0.510586
UBE2S	1.28086	6.17739	5.67148	0.000409656	0.00598066	-0.00716402
IGLON5	-4.91885	-2.44716	-5.67109	0.000409847	0.00598066	0.501469
DTNA	-1.73724	4.07662	-5.66536	0.000412658	0.00601719	0.101219
RBPMS	1.68788	4.10987	5.66315	0.000413749	0.0060286	0.243774
ERC1	-1.20033	5.57359	-5.66217	0.000414234	0.0060301	-0.0408431
ZNF641	-1.62304	3.81971	-5.66169	0.000414468	0.0060301	0.129727
TMEM63A	2.82427	2.6563	5.65885	0.000415874	0.00604608	0.448644
RGS22	-2.5433	0.0582814	-5.65742	0.000416587	0.00605194	0.481581
SH3BGRL2	-1.5679	5.69162	-5.65613	0.000417227	0.00605675	-0.0584646
COX6B1	1.61845	8.02354	5.65365	0.000418465	0.00607022	-0.11776
TSPAN9	2.08131	3.71146	5.64903	0.000420784	0.00609859	0.303752
MAT2A	-1.29852	7.53323	-5.64851	0.000421043	0.00609859	-0.136901
KLK13	7.4552	-0.408439	5.64755	0.00042153	0.00610112	0.416253
ALKBH5	1.08388	7.59739	5.64567	0.000422476	0.0061103	-0.123843
SCEL	-4.00478	-3.33373	-5.64386	0.000423391	0.00611901	0.430956
MLLT6	-2.03134	2.59633	-5.6422	0.000424232	0.0061216	0.256828
SMIM24	-4.28816	2.55264	-5.64213	0.000424267	0.0061216	0.260842
TSPAN18	5.59725	1.8596	5.64166	0.000424508	0.0061216	0.47295
DPY19L2	-1.91659	1.97812	-5.63985	0.000425428	0.00612171	0.32703
CBX8	1.85577	3.27374	5.6398	0.000425455	0.00612171	0.329362
ZNF692	-1.40643	4.22851	-5.63927	0.000425721	0.00612171	0.055805
SLC3A2	1.71755	9.08733	5.63919	0.000425766	0.00612171	-0.155108
DLGAP3	-2.05235	1.25893	-5.63429	0.000428266	0.00615314	0.389378
TMEM151A	1.23291	4.81383	5.63179	0.00042955	0.00616302	0.0833938
KAT2B	-1.54651	4.15478	-5.6314	0.00042975	0.00616302	0.0524108
ZNF772	-1.42568	3.89775	-5.63112	0.000429897	0.00616302	0.0854458
GRIK4	3.54578	-0.07934	5.6292	0.000430885	0.00616938	0.44321
MED23	-1.56614	4.64842	-5.62903	0.000430972	0.00616938	-0.00638924
DHRS13	1.81096	4.77457	5.62722	0.000431907	0.00617428	0.119868
NDUFA3	1.48323	7.61951	5.62715	0.000431944	0.00617428	-0.141727
ALDH1A1	-1.20648	8.09737	-5.62584	0.000432624	0.00617949	-0.17451
CDA	4.86056	-2.11247	5.61885	0.000436266	0.00622697	0.348424
CDH7	-2.39374	1.98827	-5.61743	0.000437005	0.00623224	0.29332
FOXA2	1.2338	6.94131	5.61692	0.000437272	0.00623224	-0.131318
MEGF6	5.1371	-1.18619	5.61576	0.000437884	0.00623525	0.38113
CFAP74	4.67854	-1.41932	5.61531	0.00043812	0.00623525	0.374992
NDUFA2	1.50473	7.31244	5.61465	0.000438467	0.00623565	-0.145393
KCNN4	4.96509	-1.99907	5.61316	0.000439252	0.00624229	0.345948
ZFAT	1.82615	3.70196	5.60608	0.000443003	0.00629102	0.233404
FAM120AOS	-0.947551	6.34362	-5.60365	0.000444298	0.00630484	-0.157486
SLC44A1	-1.21021	6.00099	-5.60261	0.00044485	0.0063081	-0.143796
HAP1	3.75046	4.06325	5.59905	0.000446758	0.00633059	0.30557
CLASP2	-1.94123	4.854	-5.59601	0.000448391	0.00634913	-0.0716504
FBXO32	-1.83412	2.92284	-5.59514	0.000448863	0.00635122	0.158897
LSM10	1.59113	6.33444	5.59179	0.000450677	0.00637228	-0.108276
GABPA	-1.64437	4.07961	-5.58811	0.000452673	0.00639589	0.00375814
SLC8A1	-1.16184	5.0653	-5.58038	0.000456905	0.00645103	-0.103806
ZNF710	1.68616	4.81104	5.57672	0.000458923	0.00647485	0.0421874
C6	-1.78952	2.09917	-5.57571	0.000459486	0.00647812	0.236995
SLC39A1	1.09774	6.99319	5.57387	0.000460504	0.0064878	-0.193279
DPYSL2	-1.08197	7.2488	-5.57255	0.000461236	0.00649344	-0.22798
RPS6KA2	1.12465	5.66894	5.57039	0.000462438	0.00650569	-0.0973702
SPG20	-1.84338	2.618	-5.56783	0.00046387	0.00652116	0.16191
GABRA2	-3.24303	0.782932	-5.56652	0.000464605	0.00652311	0.332233
TSPAN14	1.57902	5.65553	5.56639	0.000464676	0.00652311	-0.0774717
CASP7	3.83411	1.89922	5.56285	0.000466663	0.00654275	0.384582
RP5-864K19.6	2.38509	2.38396	5.56271	0.000466742	0.00654275	0.338266
MID1IP1	1.64901	5.60461	5.56121	0.000467589	0.00654992	-0.0739049
PILRB	-2.53132	3.39173	-5.55624	0.000470403	0.00658464	0.0412508
STXBP6	-2.21473	2.40277	-5.55336	0.000472043	0.00660287	0.166346
KAT6B	-1.52838	5.31586	-5.55083	0.000473489	0.00661449	-0.167375
ANKRD18A	-5.11629	-1.16756	-5.55072	0.000473549	0.00661449	0.366513
C3orf52	2.69774	2.55734	5.54974	0.000474109	0.00661759	0.320151
DIXDC1	-1.29821	4.26885	-5.54657	0.000475931	0.00663067	-0.0655711
PCBD1	1.10512	7.97618	5.54613	0.000476185	0.00663067	-0.262006
UQCRC1	1.13985	8.47652	5.54611	0.000476197	0.00663067	-0.271487
COCH	-2.33559	3.70779	-5.54576	0.0004764	0.00663067	-0.0112355
NR1I3	4.15331	-2.57712	5.54469	0.000477013	0.00663448	0.260622
MARK1	-1.93315	3.37011	-5.5431	0.000477933	0.00664255	0.0327395
MYH15	-4.50807	-3.5731	-5.54199	0.000478577	0.00664364	0.322394
GLI3	-4.27382	-0.937589	-5.54179	0.000478689	0.00664364	0.356552
PIM2	1.14189	6.40539	5.54063	0.000479362	0.00664826	-0.199442
DENND1B	-2.15104	3.49911	-5.53977	0.000479863	0.00664938	0.00915862
PCDHGA8	-2.59475	0.151351	-5.53932	0.000480122	0.00664938	0.339207
KIAA0408	-1.70868	2.58407	-5.53566	0.000482255	0.0066742	0.129975
ADRM1	1.22487	6.5974	5.53303	0.00048379	0.00668626	-0.219476
INSC	-2.93161	0.685976	-5.533	0.000483809	0.00668626	0.301113
YIF1A	1.22807	7.59463	5.5297	0.000485747	0.00670692	-0.271369
ATP9B	-1.94604	4.48309	-5.52929	0.000485989	0.00670692	-0.121052
GLDC	5.53131	0.672687	5.52432	0.000488922	0.00673875	0.329564
ITGB5	-1.69256	3.90638	-5.52422	0.000488983	0.00673875	-0.0563949
MAPK10	-2.03103	4.1262	-5.52192	0.000490347	0.00675278	-0.0906901
CCDC86	1.53267	6.12935	5.52111	0.000490829	0.00675468	-0.184362
FAM172A	-1.36809	3.85946	-5.51923	0.000491951	0.00675773	-0.0516359
TMEM225	-3.82765	-4.18788	-5.51902	0.000492077	0.00675773	0.272133
CKS2	2.03031	5.19665	5.519	0.000492086	0.00675773	-0.0560188
HINT2	1.42551	6.18999	5.51735	0.000493074	0.00676655	-0.200009
NR0B1	3.67727	4.90425	5.5153	0.0004943	0.00677862	0.101873
RAD21	-1.25266	6.72746	-5.51233	0.000496083	0.00679807	-0.292017
CXCL12	3.83267	3.62181	5.51179	0.000496412	0.00679807	0.244307
SPIN2A	-2.96246	0.717118	-5.51039	0.000497255	0.00680486	0.270454
CCNL2	-1.15273	6.48889	-5.50882	0.000498205	0.00681309	-0.287549
NKD2	3.45287	0.303818	5.50695	0.000499336	0.00682379	0.315785
LDLR	2.37757	5.63839	5.50229	0.000502171	0.00685402	-0.108415
MRPL36	1.27985	5.97922	5.50185	0.000502438	0.00685402	-0.208046
CCER2	-3.74806	-4.21463	-5.50159	0.000502598	0.00685402	0.25243
PDE5A	-1.40127	5.40124	-5.49755	0.00050507	0.00687919	-0.242177
FAM219A	1.32118	5.04124	5.49743	0.000505146	0.00687919	-0.112109
CPEB3	-1.82954	3.27208	-5.49683	0.000505516	0.00687944	-0.0126176
ENOX1	-1.9883	1.21516	-5.49558	0.000506283	0.0068851	0.225423
RAB11FIP5	1.82751	3.74678	5.49183	0.000508599	0.0069118	0.0852125
RP11-318A15.7	5.15705	-1.84553	5.49068	0.000509306	0.0069166	0.224847
ERICH6B	-3.74746	-4.21463	-5.48905	0.000510322	0.00692473	0.239282
APRT	1.23398	6.62335	5.48858	0.000510612	0.00692473	-0.278724
PVRL2	1.30568	7.35924	5.48716	0.000511492	0.00693186	-0.317192
ARHGAP11A	-2.77667	0.443004	-5.48585	0.000512313	0.00693819	0.259199
SRBD1	-1.38755	3.21922	-5.4851	0.000512781	0.00693973	-0.0116949
CHMP1A	1.19795	6.72655	5.48399	0.000513469	0.00694424	-0.292405
RAB27A	-1.58578	5.60838	-5.48241	0.000514461	0.00695085	-0.277627
ADAMTS8	-3.7958	-1.13526	-5.48193	0.000514764	0.00695085	0.291505
TXK	-4.22687	-4.05514	-5.48151	0.000515022	0.00695085	0.239544
DGKG	5.01148	1.87237	5.48035	0.000515753	0.00695129	0.291654
ZBTB16	3.12775	1.76336	5.47992	0.000516024	0.00695129	0.284374
KCNB1	-2.09251	2.8522	-5.4791	0.000516539	0.00695129	0.0155683
TEX264	1.58668	5.78298	5.47909	0.000516547	0.00695129	-0.202189
STC1	3.24664	5.4244	5.47864	0.00051683	0.00695129	-0.0494511
SELM	1.49267	5.43682	5.47656	0.000518142	0.00696207	-0.173629
CARHSP1	1.01314	6.10908	5.47624	0.000518342	0.00696207	-0.265035
KLHL15	-2.42385	3.01438	-5.47529	0.000518943	0.00696536	-0.0133934
KIAA1614	-3.61084	1.27134	-5.47419	0.000519637	0.00696989	0.178766
CYP3A5	3.13791	0.72278	5.46999	0.000522308	0.00699989	0.278794
HERC5	1.92898	4.26403	5.46925	0.000522777	0.00699989	-0.0042364
TBC1D8B	-1.70052	3.95682	-5.46899	0.000522945	0.00699989	-0.13439
KPNA2	0.993111	7.38809	5.46765	0.000523795	0.00700648	-0.349386
IFI35	1.30333	4.32483	5.46376	0.000526293	0.00703424	-0.0642513
CPQ	-1.31929	5.30794	-5.46322	0.000526639	0.00703424	-0.278741
TSPAN32	2.0965	4.9502	5.46274	0.000526948	0.00703424	-0.0931748
RSPH4A	1.6836	3.88034	5.46021	0.000528573	0.00705112	0.0149177
ENTPD6	1.2747	6.22303	5.45935	0.000529131	0.00705376	-0.285338
PER3	-3.51658	1.36833	-5.45707	0.000530603	0.00706237	0.148608
HSPA12A	3.07291	2.02417	5.45696	0.000530674	0.00706237	0.248311
FAM156A	-1.86287	3.19251	-5.45668	0.000530859	0.00706237	-0.0548478
MARVELD3	1.85006	5.38063	5.45577	0.000531447	0.00706539	-0.172376
LRRC37B	-1.8348	1.91872	-5.45475	0.000532109	0.0070694	0.105184
C11orf98	1.24929	6.09375	5.45348	0.000532938	0.00707561	-0.28283
CACNG4	-1.3998	3.67231	-5.45266	0.000533471	0.00707789	-0.113199
RIMS1	-2.43801	0.451832	-5.44795	0.000536553	0.00711396	0.216944
NTN5	-3.65772	-4.24472	-5.44506	0.00053845	0.00713328	0.191342
SLC22A16	-4.63782	-2.83059	-5.44462	0.000538739	0.00713328	0.240585
CYP1A1	8.31724	2.53375	5.4418	0.000540598	0.00715307	0.242591
GALM	2.02823	3.16885	5.44061	0.000541389	0.00715869	0.102915
LAMTOR4	1.28548	7.31426	5.43948	0.000542139	0.00716377	-0.378148
THPO	3.61677	-0.145698	5.43889	0.000542528	0.00716408	0.232721
EPS8L3	3.4235	2.15225	5.43737	0.000543536	0.00717255	0.2268
HIST1H2BK	1.71589	6.24863	5.43036	0.000548221	0.0072295	-0.303949
FGFRL1	2.6512	2.55244	5.42759	0.000550088	0.00724549	0.173078
PYGM	4.56357	-2.30504	5.42746	0.000550173	0.00724549	0.147555
ALG3	1.78359	6.75275	5.42583	0.000551278	0.00725081	-0.348619
TOR1AIP1	-0.958417	5.6071	-5.42577	0.000551318	0.00725081	-0.346946
CLN3	1.49769	5.39178	5.42397	0.000552535	0.00726194	-0.236528
SLC7A2	-1.02755	6.71665	-5.42296	0.000553217	0.00726603	-0.407634
FAM162B	2.92806	4.39153	5.42004	0.000555203	0.00728722	-0.0151019
CORO1A	3.22394	2.26158	5.41652	0.000557605	0.00730489	0.192384
POLD2	1.41163	7.48019	5.41644	0.000557658	0.00730489	-0.412348
CASC4	-1.09929	6.79533	-5.41643	0.000557668	0.00730489	-0.41926
ERBB3	1.68762	5.00666	5.41512	0.000558562	0.00731171	-0.190709
TMEM260	-1.11598	4.18111	-5.41419	0.000559197	0.00731497	-0.221181
SYT2	-4.18565	-0.119468	-5.41357	0.000559624	0.00731497	0.184815
LRRC26	2.29159	1.80998	5.41312	0.000559932	0.00731497	0.187688
CEP126	-2.70845	3.59259	-5.41043	0.000561785	0.00733429	-0.171954
TPH1	2.83051	8.5111	5.40945	0.000562465	0.00733827	-0.428449
C19orf66	1.17019	4.85158	5.408	0.000563466	0.00733893	-0.212572
CDH22	2.492	3.8755	5.40741	0.000563873	0.00733893	0.00574211
MEST	-1.90103	8.34777	-5.40731	0.000563945	0.00733893	-0.461648
PCDHB9	-2.35552	0.769442	-5.40668	0.000564381	0.00733893	0.146314
ADAMTS13	-2.38496	1.17081	-5.40657	0.000564456	0.00733893	0.111978
CASP4	-2.93622	-1.52372	-5.40613	0.000564763	0.00733893	0.205613
ATP13A3	-1.46999	4.95549	-5.40342	0.000566644	0.00735388	-0.327997
TMEM266	2.60862	1.74558	5.40313	0.000566846	0.00735388	0.185563
DDN	2.3577	1.86629	5.40285	0.000567041	0.00735388	0.174596
EIF4EBP1	1.64353	6.02395	5.40189	0.00056771	0.00735768	-0.324106
SCYL1	1.07964	6.53597	5.39934	0.000569494	0.00736896	-0.395343
PGAM1	1.29705	9.14505	5.39899	0.000569733	0.00736896	-0.472094
MRPL17	1.20316	6.71349	5.39859	0.000570017	0.00736896	-0.403431
LRP3	1.12288	5.47421	5.39807	0.000570378	0.00736896	-0.300817
LAMTOR2	1.19303	6.2987	5.39795	0.000570461	0.00736896	-0.375221
NAV3	-2.10861	3.4442	-5.39656	0.00057144	0.00737674	-0.167675
JAM2	-2.63403	0.265212	-5.39276	0.000574117	0.00740091	0.157542
GPRC5A	2.28104	3.55936	5.39222	0.000574496	0.00740091	0.00848315
INTS5	1.53998	5.91494	5.39214	0.000574555	0.00740091	-0.332226
CKB	1.5116	7.9967	5.39176	0.000574824	0.00740091	-0.459539
CYP2S1	3.81989	0.653836	5.389	0.000576777	0.00741922	0.184753
ANGEL2	-1.18024	4.19445	-5.38844	0.000577175	0.00741922	-0.258562
PTDSS2	1.62995	5.53324	5.38815	0.000577383	0.00741922	-0.291655
TRIB3	1.2146	4.80198	5.38739	0.000577919	0.00742124	-0.23124
RABIF	0.956259	5.77289	5.38366	0.000580582	0.00745055	-0.359034
SIAH1	-1.26813	5.26456	-5.38181	0.000581905	0.00746065	-0.381759
RCE1	1.45031	4.69756	5.3815	0.000582131	0.00746065	-0.209063
MRPL4	1.31186	5.64415	5.37968	0.000583439	0.00747252	-0.332669
MFSD5	1.0791	5.39844	5.37906	0.000583883	0.00747333	-0.320215
BCHE	-3.91222	1.68552	-5.37812	0.000584561	0.00747711	0.0187788
FBXW9	1.6141	4.67734	5.37604	0.000586059	0.00748926	-0.204032
USMG5	1.36479	8.04588	5.37574	0.000586275	0.00748926	-0.48399
PREB	1.23643	7.26171	5.37483	0.000586929	0.00749272	-0.462163
TYW3	-1.79369	3.81112	-5.37235	0.00058873	0.00750456	-0.243224
NKX3-1	3.33084	-0.380293	5.37209	0.00058892	0.00750456	0.155353
HSPB8	-2.70471	1.40103	-5.37127	0.000589517	0.00750456	0.0424071
POLR2L	1.25599	7.61202	5.37072	0.000589913	0.00750456	-0.480006
FUT2	2.36881	3.66874	5.3701	0.000590364	0.00750456	-0.0228196
ARHGDIA	1.09162	7.07722	5.36966	0.000590684	0.00750456	-0.464171
MCF2L2	-3.22638	0.502873	-5.36917	0.000591041	0.00750456	0.108474
STRA6	-1.49799	4.23634	-5.36889	0.000591249	0.00750456	-0.295349
CARD10	1.57156	5.57239	5.36881	0.000591305	0.00750456	-0.325771
LGALS3	3.80908	2.08209	5.36775	0.000592081	0.00750954	0.152153
PPP4C	1.21419	7.51722	5.3665	0.00059299	0.0075162	-0.483284
CPE	-0.933926	10.6098	-5.36385	0.000594936	0.00753598	-0.518198
RUVBL2	1.40823	6.99454	5.36287	0.000595657	0.00754024	-0.460882
DAPK3	1.14174	5.62552	5.35858	0.00059882	0.00757203	-0.368096
EVC2	4.25099	0.442914	5.35841	0.000598942	0.00757203	0.147316
RETNLB	3.94163	-2.71049	5.35728	0.000599775	0.00757585	0.0655416
HLA-A	1.08028	7.61475	5.35682	0.000600117	0.00757585	-0.501298
SIRT2	1.44055	6.60871	5.35643	0.000600405	0.00757585	-0.443586
CDH18	-1.23054	4.79726	-5.35476	0.000601651	0.0075867	-0.372674
TOM1	1.11311	6.20607	5.35398	0.000602227	0.00758799	-0.429279
PLK5	-3.55443	-4.27913	-5.35302	0.000602946	0.00758799	0.0917352
AKAP6	-3.96186	0.936502	-5.35267	0.000603201	0.00758799	0.0541513
VPS18	1.38992	5.42213	5.35254	0.000603304	0.00758799	-0.341177
CSNK1G3	-1.22365	4.80653	-5.3519	0.000603778	0.00758908	-0.377406
POSTN	-3.93127	-2.98567	-5.35095	0.000604487	0.00759265	0.125749
KY	-2.82126	0.126303	-5.35033	0.000604954	0.00759265	0.111289
STXBP5	-1.26639	4.40201	-5.34996	0.000605225	0.00759265	-0.335008
DCLK1	-2.93454	1.35532	-5.34884	0.000606065	0.00759649	0.0174655
GPNMB	-1.97849	2.22389	-5.34852	0.000606307	0.00759649	-0.0690534
PLEKHA4	4.01526	0.506313	5.34789	0.000606781	0.00759756	0.136487
MATR3	-1.23013	7.79052	-5.34707	0.000607394	0.00759997	-0.534956
CD164	-1.14025	8.833	-5.34614	0.000608088	0.00759997	-0.546569
PTPRD	-2.51025	3.40938	-5.34608	0.000608137	0.00759997	-0.23212
GGN	4.60971	-0.890342	5.34484	0.000609069	0.00760507	0.106003
MRPS2	1.43129	5.80224	5.34451	0.000609322	0.00760507	-0.388886
ADGRF3	-1.48113	3.66658	-5.34227	0.000611006	0.00761715	-0.257939
ASNA1	1.38544	6.72541	5.34219	0.000611068	0.00761715	-0.47245
NBEA	-1.37965	5.21376	-5.3407	0.000612197	0.00762638	-0.432646
MICA	2.39243	1.47644	5.33961	0.000613027	0.00763185	0.115001
CCDC150	-2.89204	1.63711	-5.33866	0.000613745	0.00763594	-0.0245991
C8orf59	1.26663	6.16389	5.33596	0.000615798	0.00765662	-0.442899
ZFP69B	-2.89198	0.641397	-5.33509	0.000616466	0.00766006	0.0603728
TMEM179B	1.28607	6.92408	5.33326	0.000617857	0.00767247	-0.499734
SLC2A7	4.07486	-1.81255	5.33084	0.000619711	0.00769062	0.066424
GTDC1	-2.2568	1.78545	-5.32845	0.000621549	0.00770448	-0.0474328
MORN2	1.16457	5.82375	5.32816	0.000621777	0.00770448	-0.426931
SLC1A5	2.55304	2.12668	5.32786	0.000622008	0.00770448	0.0732198
AMIGO1	-1.34324	4.32069	-5.32708	0.000622608	0.00770704	-0.35802
RNF146	-1.23744	5.35433	-5.32567	0.000623696	0.00771563	-0.462729
CHCHD1	1.06455	6.18009	5.32463	0.000624498	0.00772067	-0.467966
KCTD17	1.17397	5.10964	5.32377	0.000625167	0.00772406	-0.354559
AGO4	-1.79064	2.47001	-5.32047	0.000627734	0.00773957	-0.133172
ARHGEF28	-1.28137	4.78042	-5.32038	0.000627803	0.00773957	-0.41722
ARL2	1.22292	7.47646	5.32012	0.000628001	0.00773957	-0.543201
GLRA1	-5.16061	-0.556963	-5.31973	0.00062831	0.00773957	0.0772768
PAWR	-1.58141	4.85491	-5.31961	0.000628398	0.00773957	-0.42937
TRIP10	2.38871	2.87459	5.31871	0.0006291	0.00774335	-0.00165475
DNTTIP1	1.0991	5.36927	5.31497	0.000632027	0.00777448	-0.400194
MISP	-4.22006	1.05317	-5.31301	0.000633567	0.0077878	-0.00504332
RAPGEF6	-1.85439	3.04799	-5.31258	0.000633905	0.0077878	-0.2208
STK36	-1.32598	4.43864	-5.31157	0.0006347	0.00779269	-0.392109
GALR2	3.38406	3.93941	5.30922	0.000636557	0.00781059	-0.0647748
SLC25A27	-2.78127	1.23834	-5.3082	0.000637362	0.00781556	-0.0219188
ASPDH	-4.64744	-3.51833	-5.30748	0.000637933	0.00781767	0.0714469
ATG4D	1.25838	5.53797	5.30389	0.000640778	0.00784763	-0.424883
SOWAHB	2.38784	1.927	5.30246	0.000641921	0.00785671	0.0488649
CLPP	1.41536	6.54276	5.30133	0.000642824	0.00786285	-0.512824
CREB3L2	-1.43717	5.60226	-5.30006	0.000643837	0.00786854	-0.516762
EFNA5	-1.9125	3.56561	-5.29974	0.000644093	0.00786854	-0.30774
ICT1	1.55491	4.41011	5.29799	0.000645494	0.00787758	-0.272158
MAGI2	-2.12777	3.05438	-5.29782	0.000645637	0.00787758	-0.244436
AL591806.1	-4.50177	-3.29904	-5.2964	0.000646773	0.00788344	0.0629296
OPRK1	3.4422	3.08515	5.29622	0.000646923	0.00788344	0.00144784
FAM19A1	-4.15937	-1.32404	-5.29384	0.000648841	0.00790181	0.070568
CRB1	-3.61214	-0.98558	-5.29334	0.000649237	0.00790181	0.0679893
LENG8	-1.23437	3.72748	-5.29161	0.000650638	0.00791394	-0.327238
RGS3	1.82752	3.88406	5.29019	0.000651788	0.00791604	-0.191249
CACNA1C	-1.38998	4.23976	-5.28991	0.000652015	0.00791604	-0.398195
TFF1	4.39653	1.81732	5.28969	0.000652199	0.00791604	0.0688651
ZNF333	-2.29775	2.24202	-5.2894	0.000652428	0.00791604	-0.15236
TMEM159	3.07631	3.38436	5.28733	0.000654116	0.00792832	-0.05533
MYH1	-4.50293	-3.96253	-5.28689	0.00065447	0.00792832	0.0346543
SIRPA	3.48377	2.91779	5.28667	0.000654654	0.00792832	0.00449324
CDK2AP2	1.54402	5.42095	5.28579	0.000655365	0.00793202	-0.418654
FAXDC2	1.58007	5.14199	5.28441	0.000656497	0.00794081	-0.384492
COA1	1.38539	5.6449	5.28315	0.000657527	0.00794488	-0.456295
UPK1A	4.30569	0.03306	5.28301	0.000657645	0.00794488	0.0569547
DRP2	-4.53984	-0.898715	-5.28175	0.000658674	0.00795241	0.0447494
SPHK2	1.14323	5.08374	5.28004	0.000660077	0.00796444	-0.410791
FAM43A	-4.30199	-3.24902	-5.27536	0.000663936	0.00799805	0.0379972
ST3GAL6	2.325	4.50618	5.27532	0.000663971	0.00799805	-0.260305
POLR2E	1.18273	6.98342	5.27518	0.000664088	0.00799805	-0.582958
PGAM5	1.32007	5.24434	5.27231	0.000666465	0.00801219	-0.430745
SPIN4	-1.53489	2.79953	-5.2722	0.000666561	0.00801219	-0.232904
ADAP1	2.25936	3.4015	5.27193	0.000666781	0.00801219	-0.122808
RPS6KA1	1.94444	5.92483	5.27179	0.000666898	0.00801219	-0.46956
HCCS	1.05278	5.41911	5.26933	0.000668949	0.00802701	-0.469303
TXNDC12	0.918239	7.68134	5.26932	0.000668957	0.00802701	-0.621868
RP11-347C12.3	5.22457	0.35527	5.26883	0.000669362	0.00802701	0.0409152
PLPPR5	-1.27994	5.68908	-5.267	0.000670895	0.00803058	-0.565578
CDK5R2	1.0639	6.25262	5.26654	0.000671278	0.00803058	-0.551227
MDK	2.11237	7.87374	5.26627	0.000671504	0.00803058	-0.611795
NAGPA	1.92012	4.66004	5.26606	0.000671684	0.00803058	-0.321872
ACTR1B	1.62751	5.332	5.26591	0.000671805	0.00803058	-0.429098
NPB	4.43396	-1.45352	5.26554	0.00067212	0.00803058	0.00431158
IL10RA	2.51871	3.29442	5.26432	0.000673144	0.00803792	-0.10701
TCP11X2	-4.05185	-1.50061	-5.2637	0.000673663	0.00803921	0.0375322
RNF38	-1.31846	4.2026	-5.26292	0.000674323	0.00804219	-0.428448
HPS1	1.40498	5.6671	5.26182	0.000675249	0.00804832	-0.485738
HOOK3	-1.68639	4.88754	-5.25855	0.000678009	0.00807237	-0.515018
RNASEK	1.12147	9.10766	5.25845	0.00067809	0.00807237	-0.65986
RAB5C	1.19062	5.74849	5.25712	0.000679221	0.00808091	-0.512869
B3GAT1	2.65197	2.74958	5.25625	0.000679959	0.00808337	-0.0569296
SMPDL3A	-1.09419	6.27393	-5.25571	0.000680418	0.00808337	-0.612448
SEC61G	1.25973	7.26684	5.25542	0.000680666	0.00808337	-0.620772
SPRY1	-2.24394	0.899613	-5.25387	0.000681986	0.00809414	-0.0528173
SLC22A15	-2.06421	3.1283	-5.25134	0.000684145	0.00811485	-0.316037
RAB11FIP1	1.65166	6.57929	5.25067	0.000684711	0.00811506	-0.573824
CALHM3	3.50667	-0.688278	5.25	0.000685287	0.00811506	0.011711
GJB1	1.97918	5.55103	5.24937	0.00068583	0.00811506	-0.454698
CFAP52	5.50706	0.214603	5.24918	0.000685993	0.00811506	0.0154056
C11orf52	-1.55496	2.1241	-5.2489	0.000686235	0.00811506	-0.17459
SLC38A1	2.23999	5.06075	5.24758	0.000687362	0.00812348	-0.379606
SLC35G1	1.56982	3.35387	5.24634	0.000688429	0.00813118	-0.196776
AF011889.5	-2.49138	2.99884	-5.24333	0.000691024	0.00815594	-0.311935
CRAT	1.31925	5.89076	5.24288	0.00069142	0.00815594	-0.539214
ENPP3	-4.18807	-3.48848	-5.24247	0.000691774	0.00815594	-0.00602074
COL26A1	3.5645	3.25779	5.24185	0.000692313	0.00815737	-0.073972
RELT	3.78634	1.01032	5.23822	0.000695456	0.00818949	0.0104066
TMEM180	1.53567	3.87776	5.23497	0.000698292	0.00820761	-0.283264
ZNF622	0.997249	5.75156	5.23477	0.000698468	0.00820761	-0.55221
RNF39	4.69998	-2.21067	5.2347	0.000698528	0.00820761	-0.0536263
ATOX1	1.22864	6.63775	5.23454	0.000698672	0.00820761	-0.615699
GSTP1	2.08374	7.31205	5.23351	0.000699574	0.0082101	-0.629439
AP5Z1	1.33245	5.11165	5.23334	0.000699722	0.0082101	-0.464661
LZTS1	-2.81649	1.82775	-5.23231	0.000700624	0.00821481	-0.181635
ABI2	-0.879119	5.91169	-5.23193	0.000700962	0.00821481	-0.623459
ICAM3	4.65636	-0.595047	5.23046	0.000702251	0.00822499	-0.0149989
KLF7	-1.549	4.74008	-5.22896	0.000703572	0.00823553	-0.538512
PLEKHG6	2.1997	4.13698	5.22835	0.000704106	0.00823686	-0.279501
GINS2	-3.60751	1.7272	-5.22611	0.000706084	0.00825241	-0.180475
BAK1	1.26481	5.58061	5.22495	0.000707117	0.00825241	-0.534038
LA16c-380H5.3	-4.04363	-2.95048	-5.22463	0.000707395	0.00825241	-0.0144876
RPP25	1.47364	4.44744	5.22462	0.000707411	0.00825241	-0.381716
ZNF577	-2.10274	1.72232	-5.22447	0.000707542	0.00825241	-0.170535
MANEA	-1.78551	4.31203	-5.22314	0.000708718	0.00826121	-0.501882
ATXN7	-2.08482	2.56346	-5.22197	0.000709762	0.00826846	-0.278901
SLC30A9	-1.51186	6.39651	-5.21982	0.000711674	0.00828175	-0.667535
UQCR10	1.07948	8.01158	5.21974	0.000711749	0.00828175	-0.694643
C14orf93	1.09957	5.55467	5.21911	0.000712315	0.00828341	-0.547839
CEBPB	1.45285	3.71289	5.2186	0.000712763	0.0082837	-0.288408
NKX6-3	6.09721	0.696762	5.21727	0.000713956	0.00829175	-0.018917
MC4R	-3.61456	-3.86205	-5.21689	0.000714302	0.00829175	-0.0469115
ATP6V0E2	1.16166	8.21649	5.21553	0.000715514	0.00829972	-0.703748
PITPNM1	1.35879	6.85625	5.21517	0.000715837	0.00829972	-0.651326
SHISA2	2.90129	3.01511	5.2146	0.00071635	0.00829994	-0.121383
MYADM	1.56834	6.72975	5.21421	0.000716703	0.00829994	-0.636717
WDR1	1.27309	7.50488	5.2135	0.00071734	0.00830241	-0.686003
FOXC1	3.80617	-2.0213	5.21233	0.000718396	0.00830972	-0.0658156
NPIPB5	-3.45803	2.99004	-5.20822	0.000722117	0.00834628	-0.354969
CCND2	-1.44267	6.66017	-5.20789	0.00072241	0.00834628	-0.693542
KXD1	1.09466	6.15209	5.20642	0.000723747	0.0083568	-0.622104
C19orf53	1.44589	6.96319	5.20584	0.000724277	0.00835799	-0.667201
ASH1L	-1.62271	4.88778	-5.20528	0.000724783	0.00835891	-0.585491
AIF1	2.1234	5.47337	5.20375	0.000726177	0.00836206	-0.495915
TCIRG1	3.83538	4.06725	5.20306	0.000726812	0.00836206	-0.190306
TMEM184A	-1.63845	4.10714	-5.20298	0.000726882	0.00836206	-0.501907
GPRASP2	-1.18253	5.38083	-5.2029	0.000726951	0.00836206	-0.62792
CERKL	-1.49616	5.43722	-5.20264	0.000727191	0.00836206	-0.635734
ABT1	1.09091	6.11436	5.20155	0.00072819	0.00836863	-0.625922
OSBPL3	3.66162	1.73403	5.19971	0.000729877	0.0083831	-0.0433881
SLC26A4	-4.56082	0.705399	-5.19798	0.000731468	0.00839645	-0.125269
TMEM132A	1.95412	7.94374	5.19681	0.000732541	0.00840088	-0.710804
PDZRN4	-3.3143	1.81863	-5.19662	0.000732712	0.00840088	-0.228813
PCDH1	2.19113	5.15553	5.19585	0.000733429	0.00840418	-0.462886
CBFB	-1.69575	6.55303	-5.19297	0.000736087	0.00842971	-0.710219
CASZ1	2.36569	4.37707	5.19224	0.000736765	0.00843254	-0.34988
DOLK	1.36675	6.01841	5.19059	0.000738291	0.00844251	-0.618931
IQSEC3	-1.82678	2.54056	-5.19015	0.000738704	0.00844251	-0.31317
EFCAB13	-4.22038	-3.40129	-5.18991	0.00073893	0.00844251	-0.0624004
ZDHHC12	1.41533	5.6923	5.18882	0.000739938	0.00844737	-0.585389
DPY19L3	-1.71285	3.66446	-5.18852	0.000740218	0.00844737	-0.465608
SLC44A4	2.71627	2.7442	5.18442	0.000744054	0.0084862	-0.145127
IMPG2	-3.16114	-1.41542	-5.18263	0.000745727	0.00848964	-0.056235
C8orf76	1.32774	5.64761	5.18236	0.000745987	0.00848964	-0.594521
TAL2	4.23033	-0.119892	5.18187	0.000746444	0.00848964	-0.0608649
SRSF1	-1.2229	5.94492	-5.18171	0.000746596	0.00848964	-0.695658
ANKRD27	-1.75972	3.31627	-5.18105	0.000747219	0.00848964	-0.429607
BRMS1	1.14531	5.18396	5.18099	0.000747268	0.00848964	-0.554288
CYBA	1.86034	6.21986	5.18086	0.00074739	0.00848964	-0.625063
TNFAIP1	1.22346	6.44248	5.17905	0.000749096	0.00850362	-0.677115
SIX5	2.46637	1.66054	5.17864	0.000749489	0.00850362	-0.0869373
BTG2	-1.59852	7.24915	-5.17605	0.000751932	0.00852182	-0.754161
TMEM86B	1.58381	4.84521	5.17526	0.000752681	0.00852182	-0.491571
SRPRB	1.10288	7.1826	5.17509	0.000752846	0.00852182	-0.728578
PAM16	1.71219	5.09656	5.17471	0.000753204	0.00852182	-0.515314
CD200	-0.842247	7.39728	-5.17446	0.000753448	0.00852182	-0.757233
CYP2U1	-1.42622	4.69181	-5.17419	0.000753704	0.00852182	-0.605237
PCP4L1	4.5201	-0.962177	5.1727	0.000755121	0.00853285	-0.0860845
ACSM1	-4.03683	-2.53693	-5.17225	0.000755552	0.00853285	-0.0688192
ADGRG4	-2.20629	2.78276	-5.16924	0.000758422	0.00856034	-0.379462
RGS1	-4.30119	-0.169463	-5.16755	0.000760042	0.00857368	-0.116063
RPS6KB2	1.12644	6.1793	5.16383	0.000763612	0.00860573	-0.680362
ALDH4A1	2.91192	5.22119	5.16368	0.000763762	0.00860573	-0.458253
GFRA1	1.86732	3.64845	5.16132	0.000766036	0.00862639	-0.325768
PSMC4	1.02306	7.41718	5.15808	0.00076918	0.00865682	-0.761993
PCDH10	1.13179	5.04784	5.15645	0.000770766	0.00866486	-0.573067
ZFP37	-2.61327	2.17063	-5.15643	0.00077078	0.00866486	-0.319813
ISOC1	-0.967096	6.52077	-5.15514	0.00077204	0.00867042	-0.757651
EPOR	-1.11173	5.33592	-5.15502	0.00077216	0.00867042	-0.6878
KBTBD6	-1.17911	5.11364	-5.1542	0.000772959	0.00867441	-0.670239
IL22RA1	3.76594	3.05058	5.1523	0.000774815	0.00869027	-0.163669
C14orf119	1.09871	6.97306	5.14933	0.000777731	0.00871361	-0.754043
MLST8	1.51614	6.65615	5.1489	0.000778148	0.00871361	-0.72153
STAMBPL1	-1.51748	3.05792	-5.14852	0.000778524	0.00871361	-0.431138
DLL4	1.36295	6.27598	5.14796	0.000779073	0.00871361	-0.699684
MAP6	-1.0168	7.25486	-5.14791	0.000779121	0.00871361	-0.790595
EMC7	1.0961	7.73205	5.14704	0.000779982	0.00871437	-0.785564
ERCC2	1.37376	3.9707	5.14689	0.000780134	0.00871437	-0.424131
CNR1	-5.13116	-2.33	-5.14649	0.000780524	0.00871437	-0.0981412
IMPACT	-1.60805	4.79004	-5.14509	0.000781911	0.00872488	-0.657006
OGFR	1.37693	5.13577	5.14359	0.000783393	0.00873644	-0.58518
CPT1B	-2.96727	2.94377	-5.14269	0.000784288	0.00874144	-0.438789
TMEM106B	-1.17483	6.1746	-5.14167	0.000785301	0.00874775	-0.761798
KLRC2	-5.37541	-0.14393	-5.13703	0.000789927	0.00879428	-0.16508
NRTN	2.9737	2.09399	5.13434	0.00079262	0.00881925	-0.152414
TIGAR	1.28551	4.71978	5.13174	0.000795229	0.00884326	-0.554011
GEMIN7	1.21519	6.20111	5.1305	0.000796481	0.00884721	-0.723488
IRF8	4.91732	2.24204	5.13049	0.000796488	0.00884721	-0.123853
RPP38	1.11733	4.78566	5.12795	0.000799062	0.00887033	-0.578231
RP4-539M6.19	5.37407	-1.828	5.12754	0.000799475	0.00887033	-0.162379
SLC35D2	1.0697	5.12553	5.12694	0.000800078	0.00887198	-0.625355
ABHD12	1.31841	6.31649	5.1264	0.000800632	0.0088731	-0.734304
NUP210	1.5108	6.64978	5.12575	0.000801289	0.00887537	-0.752898
SLC45A2	4.17316	2.27083	5.1253	0.000801746	0.00887541	-0.140074
FAU	1.73832	8.19781	5.12418	0.000802891	0.00888001	-0.819973
TEPP	3.63999	-2.91191	5.1233	0.000803785	0.00888001	-0.185603
APBA1	-2.04405	1.09023	-5.12315	0.000803932	0.00888001	-0.231822
TTC3	-1.82709	7.67904	-5.12307	0.000804012	0.00888001	-0.834568
NDST4	-3.88587	-1.2156	-5.12267	0.000804429	0.00888001	-0.135879
TMEM65	-1.79939	3.55561	-5.11654	0.000810701	0.00894232	-0.547466
PAN3	-2.07083	2.77895	-5.11626	0.000810987	0.00894232	-0.446776
APOOL	2.04813	5.05847	5.11167	0.00081573	0.00898956	-0.572864
PAQR6	-1.90028	2.41319	-5.10521	0.000822452	0.00905853	-0.407619
ELF2	-1.00743	4.87812	-5.104	0.000823718	0.00906284	-0.71133
PNKD	1.09195	6.28494	5.10395	0.000823768	0.00906284	-0.771319
KIAA0368	-0.914057	5.68891	-5.10337	0.000824372	0.00906438	-0.782817
REXO2	0.990859	6.36748	5.10133	0.000826515	0.00907434	-0.785115
TOR3A	0.905369	6.13818	5.10107	0.000826788	0.00907434	-0.771418
HLA-DMA	2.65661	0.889232	5.10096	0.000826903	0.00907434	-0.155047
VPS37A	-0.987433	6.14552	-5.10074	0.000827131	0.00907434	-0.814626
ALCAM	-1.3955	7.13573	-5.09969	0.000828235	0.00908137	-0.854513
GDPD2	3.74454	-0.200235	5.09848	0.000829513	0.00909029	-0.156668
PPP1R3B	-2.08727	3.01533	-5.09694	0.00083114	0.00910302	-0.505746
ALDH2	1.04956	6.54877	5.09559	0.000832563	0.00911352	-0.803695
PACSIN3	-1.30967	4.49896	-5.09285	0.000835477	0.0091378	-0.691056
SNX18	-1.84556	1.89799	-5.09262	0.000835715	0.0091378	-0.356736
LINC00493	1.09927	6.58502	5.09209	0.00083628	0.00913887	-0.80925
STK32C	1.30988	5.27453	5.09112	0.000837309	0.00914502	-0.676553
MROH1	1.24656	5.55576	5.08994	0.000838568	0.00915366	-0.714741
WDFY1	-1.65393	4.86706	-5.0883	0.000840321	0.00916769	-0.741838
CDHR2	-3.26752	2.98749	-5.08618	0.000842599	0.00918742	-0.519133
KLHL1	-6.23791	-0.816255	-5.08529	0.000843549	0.00918771	-0.211509
CCNL1	-1.39336	5.2497	-5.08528	0.000843564	0.00918771	-0.778373
PAPPA2	3.9635	4.08502	5.08303	0.000845983	0.00920527	-0.338298
KLRD1	-1.99349	1.76094	-5.0829	0.000846116	0.00920527	-0.357252
PLA1A	-2.3748	0.496333	-5.07997	0.000849288	0.00923465	-0.242565
APOA1BP	1.35209	7.68231	5.07356	0.000856253	0.00930522	-0.8802
CFH	-4.39293	-2.54935	-5.07178	0.000858199	0.0093185	-0.186017
PFKFB4	2.38689	6.25335	5.07157	0.000858427	0.0093185	-0.745763
FGGY	-1.83869	2.30088	-5.0668	0.000863662	0.00936144	-0.44383
PKN2	-1.36678	4.97305	-5.06656	0.000863932	0.00936144	-0.778429
EGFR	2.3894	2.66381	5.0663	0.000864219	0.00936144	-0.303914
EIF3I	1.20296	7.15835	5.06623	0.000864295	0.00936144	-0.873124
SERF2	1.27152	9.21542	5.06462	0.000866065	0.00937543	-0.922512
TRIM68	-1.14015	3.71694	-5.06318	0.000867663	0.00938754	-0.627282
NHEJ1	1.39332	3.91355	5.06219	0.00086876	0.00938919	-0.527679
PDLIM3	3.04016	2.20578	5.06162	0.000869393	0.00938919	-0.246793
FAM213B	-1.35605	4.81815	-5.0616	0.000869411	0.00938919	-0.769291
AAED1	1.24709	4.7269	5.06131	0.000869739	0.00938919	-0.652106
KIAA2026	-1.78251	3.19395	-5.06003	0.000871161	0.00938919	-0.574875
ABHD8	1.43563	4.54582	5.05985	0.000871353	0.00938919	-0.617328
CDK5	1.39327	6.00433	5.05979	0.00087143	0.00938919	-0.792691
C9orf66	-1.9068	0.814266	-5.05952	0.000871723	0.00938919	-0.286044
ACOT13	1.06896	6.19821	5.05895	0.000872355	0.00938919	-0.826776
NCF2	-3.83037	-3.79098	-5.05849	0.000872877	0.00938919	-0.221746
PLCH1	-2.53971	2.16947	-5.0583	0.00087309	0.00938919	-0.448633
AMY2B	-3.75721	-0.508866	-5.05699	0.000874547	0.0093997	-0.235458
AP3D1	1.20347	7.49759	5.05653	0.000875059	0.00940005	-0.899985
NR3C1	-1.54449	6.52805	-5.05565	0.000876049	0.00940552	-0.895543
KAZN	2.72007	3.02795	5.05506	0.000876707	0.00940743	-0.335455
RNH1	1.16343	7.01776	5.05439	0.000877458	0.00941032	-0.883721
SPON2	-1.57413	3.1474	-5.05293	0.000879093	0.0094227	-0.573297
RPUSD2	1.44744	3.70136	5.05132	0.000880904	0.00943495	-0.508193
PIGN	-1.03642	4.39013	-5.05106	0.000881199	0.00943495	-0.728052
AKR7A2	0.883531	7.26362	5.04994	0.000882464	0.009435	-0.906151
OST4	1.23121	7.54132	5.04893	0.000883605	0.009435	-0.911361
TMEM161A	1.64722	4.87812	5.04883	0.000883716	0.009435	-0.660794
MTCL1	-1.99095	1.28057	-5.04858	0.000883998	0.009435	-0.34735
MIB2	1.13582	5.48204	5.04816	0.000884474	0.009435	-0.769259
OVOL3	-3.53213	-1.61508	-5.048	0.000884656	0.009435	-0.21736
JMJD6	0.967173	5.21381	5.04787	0.000884796	0.009435	-0.748477
ZNF638	-1.56258	5.52417	-5.04704	0.000885734	0.009435	-0.85301
SLC22A31	4.60648	-2.26405	5.04687	0.000885929	0.009435	-0.259215
CLK1	-1.82255	5.30068	-5.04679	0.000886022	0.009435	-0.837204
C19orf38	3.81957	0.521436	5.04454	0.000888575	0.00945704	-0.21852
ZNHIT1	1.42982	7.08823	5.04182	0.000891666	0.00948478	-0.897165
AS3MT	2.88692	1.51	5.03915	0.000894726	0.00951218	-0.244729
ENO1	1.30537	10.1622	5.03487	0.000899638	0.00955921	-0.967199
KLHL35	-2.25149	1.35893	-5.03397	0.000900681	0.00956509	-0.379675
UQCC3	1.30357	4.81715	5.03081	0.000904323	0.00959362	-0.700494
KCP	-4.48372	-3.17763	-5.03079	0.000904347	0.00959362	-0.238812
SERPINF1	2.88009	3.99286	5.02926	0.00090613	0.00959922	-0.471356
ST13	-0.833452	7.84571	-5.02913	0.000906273	0.00959922	-0.964192
FAM167B	3.84766	-1.61105	5.02889	0.000906553	0.00959922	-0.259333
CACNB2	-1.61916	4.0473	-5.02839	0.000907139	0.00959922	-0.728385
DUS1L	1.34647	6.17246	5.02806	0.000907521	0.00959922	-0.853914
ACO2	1.22626	6.72148	5.02781	0.000907815	0.00959922	-0.901447
STPG1	1.5107	3.57503	5.02707	0.000908671	0.00960308	-0.519855
BUD31	0.955631	6.95634	5.02645	0.000909394	0.00960554	-0.923986
AGR3	4.68359	0.501295	5.0259	0.000910029	0.00960706	-0.24065
BEND7	-1.68125	2.64352	-5.0252	0.000910851	0.00961056	-0.540625
ELMO1	-1.78745	6.6376	-5.02456	0.0009116	0.00961274	-0.94255
SLC5A9	-4.76311	-1.86324	-5.02418	0.00091204	0.00961274	-0.249991
GDAP1	-1.1374	7.61972	-5.02222	0.000914338	0.00963178	-0.970599
DAPK1	-1.11736	5.20391	-5.02162	0.000915037	0.00963263	-0.858037
UGT2A1	-3.72558	-4.22219	-5.02131	0.000915403	0.00963263	-0.270774
MTERF2	-1.9456	4.82789	-5.01946	0.000917577	0.00965033	-0.833332
GOLT1A	1.62965	4.75779	5.01878	0.000918381	0.0096536	-0.688045
AC007906.1	-2.40686	2.59599	-5.01705	0.000920423	0.00966871	-0.557577
ATP6AP2	-0.868491	8.18517	-5.01672	0.000920806	0.00966871	-0.98625
NBL1	2.03909	4.57735	5.01583	0.000921868	0.00967467	-0.635228
PLA2G3	7.96241	-0.042029	5.01335	0.0009248	0.00970025	-0.270874
TPH2	-4.02584	-2.54052	-5.01143	0.000927081	0.00971896	-0.258116
DDX41	1.09219	6.44618	5.01044	0.000928265	0.00971958	-0.911328
ATAD5	-3.06028	0.22182	-5.01032	0.00092841	0.00971958	-0.321554
SLC16A12	-1.29942	4.66889	-5.01013	0.000928628	0.00971958	-0.822081
LMBRD2	-1.69047	3.6455	-5.00805	0.000931111	0.00974035	-0.705554
SLC50A1	1.34326	6.62354	5.00607	0.000933481	0.00975923	-0.920376
SERINC1	-1.05641	8.34346	-5.00529	0.00093442	0.00975923	-1.00403
MRPL41	1.83404	5.75122	5.00481	0.000935001	0.00975923	-0.815903
EBF1	-1.99744	1.7277	-5.00441	0.000935474	0.00975923	-0.455256
C22orf15	4.16454	-2.54658	5.00437	0.000935527	0.00975923	-0.311107
P2RX6	-2.48517	0.872744	-5.00405	0.000935906	0.00975923	-0.372616
CFAP46	2.7157	1.98232	5.00322	0.00093691	0.00975958	-0.319087
PRMT2	-0.860108	6.52195	-5.0029	0.000937293	0.00975958	-0.964657
BTBD17	1.76791	7.04534	5.00278	0.000937434	0.00975958	-0.937506
MPI	1.48047	5.74233	5.00172	0.000938717	0.00976774	-0.841144
EFCAB14	-0.899441	5.82826	-5.00062	0.000940045	0.00977637	-0.932372
ZSCAN30	-1.35148	4.08997	-4.99949	0.000941406	0.00978205	-0.769088
PLA2G10	4.19313	1.73637	4.99934	0.000941591	0.00978205	-0.281735
MAOA	-1.33434	3.44777	-4.99786	0.000943389	0.00979516	-0.683088
RPP21	1.11538	6.01459	4.99748	0.000943853	0.00979516	-0.8925
CCDC144NL	-3.38365	-3.53074	-4.99682	0.000944653	0.00979828	-0.290541
REM2	2.28847	3.92938	4.99635	0.00094522	0.00979897	-0.553069
ENAM	-1.99549	3.04452	-4.99591	0.000945758	0.00979936	-0.643569
XPOT	-1.38828	5.45441	-4.99497	0.000946902	0.00980162	-0.918287
PYGO1	-2.20867	0.78839	-4.9945	0.000947471	0.00980162	-0.373298
MEAF6	-1.01704	6.897	-4.99411	0.000947946	0.00980162	-0.990893
KIAA1328	-2.22475	3.42335	-4.99408	0.000947978	0.00980162	-0.701366
MTNR1B	-3.5669	-4.27506	-4.9923	0.000950151	0.00981372	-0.305381
PKD2L1	-3.5669	-4.27506	-4.9923	0.000950151	0.00981372	-0.305381
NR2F6	1.05055	6.9497	4.99153	0.000951096	0.0098183	-0.969466
RNF157	1.13078	4.85865	4.98977	0.00095326	0.00983198	-0.774211
PROSC	1.01327	6.50726	4.98963	0.000953426	0.00983198	-0.947148
TMEM14B	0.839412	6.87082	4.98832	0.000955034	0.00984295	-0.974995
PHC2	0.958843	7.22313	4.98795	0.000955494	0.00984295	-0.988343
BORCS6	1.8141	4.04877	4.98663	0.000957109	0.00985276	-0.617453
TBXAS1	2.95037	1.33406	4.98636	0.000957453	0.00985276	-0.303317
FAM169A	-2.55089	2.45291	-4.9845	0.000959747	0.00985757	-0.58378
PHLDB2	-1.24645	6.37794	-4.98398	0.000960389	0.00985757	-0.986921
NRG1	-2.98523	1.23641	-4.98394	0.000960436	0.00985757	-0.442391
KLF11	-1.49459	3.57084	-4.98393	0.000960452	0.00985757	-0.723135
BRD8	-0.941997	6.00439	-4.98372	0.000960713	0.00985757	-0.966751
PRODH	-1.92481	3.98142	-4.98353	0.000960941	0.00985757	-0.785877
TEKT5	-3.78398	-4.20237	-4.98196	0.000962893	0.00986889	-0.314798
HES6	-1.06987	6.305	-4.98183	0.000963052	0.00986889	-0.985682
PAN2	-1.41148	3.97297	-4.98097	0.000964119	0.00987356	-0.77995
ASB4	-1.99542	0.815672	-4.98065	0.000964516	0.00987356	-0.388722
AKAP13	-0.947564	5.22283	-4.97969	0.000965707	0.00988058	-0.914365
PCTP	1.18959	4.27207	4.97617	0.000970098	0.00992032	-0.708394
SPIDR	-1.37695	4.5539	-4.97494	0.000971632	0.00993083	-0.859208
PAIP2B	1.11857	4.8252	4.97432	0.000972415	0.00993365	-0.792441
PPP1R17	3.67691	4.94541	4.9719	0.00097545	0.00995946	-0.615035
TRIM3	1.02528	4.86945	4.97116	0.000976383	0.00996378	-0.807177
PIGA	-2.24582	3.52138	-4.9695	0.00097848	0.00997495	-0.748696
CHRND	-3.84409	-4.18232	-4.96948	0.000978495	0.00997495	-0.328422
ANKRD39	1.41619	5.1107	4.96699	0.000981652	0.0100019	-0.818013
LTBP3	-1.48762	4.61403	-4.96592	0.000983009	0.0100051	-0.879713
AC245100.1	-1.59431	2.51344	-4.96567	0.000983325	0.0100051	-0.600493
FOXA1	-1.71396	5.68769	-4.96553	0.000983499	0.0100051	-0.976428
SREBF2	1.12331	7.54495	4.96507	0.000984077	0.0100058	-1.0286
CLDN2	-3.06999	-0.585913	-4.96456	0.000984728	0.0100072	-0.340749
PRR35	-3.47656	-4.30515	-4.96219	0.000987753	0.0100328	-0.34059
UBL5	1.28236	8.3749	4.96088	0.000989423	0.0100445	-1.0531
RAB3IP	-1.73419	5.44063	-4.95774	0.000993445	0.0100777	-0.970012
RALGPS2	-1.79204	1.84038	-4.95752	0.000993723	0.0100777	-0.527915
SLC6A11	-2.87983	-1.09095	-4.95675	0.000994712	0.0100825	-0.333969
GPRASP1	-1.58927	3.093	-4.9554	0.000996453	0.0100932	-0.697413
BMP1	1.80318	4.33235	4.95513	0.000996792	0.0100932	-0.701701
PAX4	-1.29414	7.83856	-4.95468	0.000997374	0.0100938	-1.06775
HIGD1A	1.14743	9.13337	4.95274	0.00099988	0.010114	-1.07652
PAPLN	-2.45579	-0.350325	-4.95107	0.00100204	0.0101254	-0.358012
RTN4R	1.7285	3.07576	4.95106	0.00100204	0.0101254	-0.537038
ACOT8	1.16641	6.06302	4.95053	0.00100273	0.0101272	-0.959157
GFAP	2.91594	0.518947	4.94953	0.00100404	0.0101314	-0.334785
TMEM31	-3.47583	-4.30515	-4.94941	0.00100419	0.0101314	-0.355137
SLC6A4	-1.72637	4.79268	-4.94795	0.00100609	0.0101453	-0.926609
TAF10	1.33454	6.39852	4.94654	0.00100792	0.0101541	-0.985589
CDK10	-0.828227	5.84762	-4.94629	0.00100825	0.0101541	-1.00757
APH1A	1.31835	5.18172	4.94608	0.00100852	0.0101541	-0.862013
P2RX2	4.44175	-1.20102	4.94556	0.00100921	0.010155	-0.349678
C1GALT1	-1.61719	4.71628	-4.94522	0.00100964	0.010155	-0.921964
GCGR	-3.98443	1.1074	-4.94389	0.00101139	0.0101673	-0.485265
GNG5	0.836108	7.85636	4.94239	0.00101335	0.0101818	-1.07241
RP11-723O4.6	2.69076	2.30475	4.94058	0.00101572	0.010196	-0.42187
CSDE1	-1.22784	8.06604	-4.94043	0.00101592	0.010196	-1.09061
WSCD1	2.59573	2.1914	4.94003	0.00101644	0.010196	-0.418266
C11orf95	-2.5558	3.01495	-4.93973	0.00101684	0.010196	-0.720183
SMARCD2	0.947165	6.23814	4.93824	0.00101881	0.0102105	-1.00095
NDUFS8	1.22637	7.82699	4.93742	0.00101988	0.010216	-1.07369
CDK15	-3.80638	-2.81991	-4.93699	0.00102045	0.0102165	-0.348723
CTU1	1.72566	3.31177	4.93646	0.00102115	0.0102183	-0.586868
RGL3	-1.37481	5.10949	-4.93435	0.00102394	0.010241	-0.972642
DBNDD1	1.10402	6.62205	4.93197	0.00102711	0.0102612	-1.03111
MT1H	7.71281	3.05943	4.93171	0.00102745	0.0102612	-0.359337
AKR7A3	2.65601	2.19774	4.93165	0.00102753	0.0102612	-0.429155
MTX1	1.25351	5.79567	4.9297	0.00103013	0.0102819	-0.957879
MPDU1	1.32288	6.52448	4.92818	0.00103217	0.010293	-1.02144
PTPN6	1.16509	5.47228	4.92808	0.00103229	0.010293	-0.930262
HSPA1A	-1.48303	6.88172	-4.92729	0.00103335	0.0102982	-1.08442
PRMT9	-1.3488	3.79225	-4.92479	0.0010367	0.0103185	-0.831598
CPT1C	1.11427	5.41152	4.92471	0.00103681	0.0103185	-0.931756
RASGEF1A	2.81229	1.47311	4.9246	0.00103697	0.0103185	-0.38611
TNFAIP8L1	1.62065	3.74678	4.92421	0.00103749	0.0103185	-0.675913
ZSCAN12	-1.45499	2.87686	-4.92326	0.00103877	0.0103243	-0.708077
STOML2	1.30892	7.1561	4.92299	0.00103913	0.0103243	-1.06775
ERVK3-1	1.15693	6.57357	4.91832	0.00104544	0.0103794	-1.04486
FAM198A	5.39646	-0.372002	4.9181	0.00104573	0.0103794	-0.374387
RNPC3	-2.05082	3.11594	-4.91681	0.00104749	0.0103916	-0.761428
OGFRL1	-2.01301	2.42386	-4.91611	0.00104844	0.0103947	-0.665816
C5AR1	-2.66703	-1.79466	-4.9158	0.00104887	0.0103947	-0.373297
PLCL1	-1.10941	5.29726	-4.91453	0.00105059	0.0104065	-1.01344
SPATS2L	1.45611	5.39596	4.91385	0.00105153	0.0104086	-0.923968
IL18	-3.32299	-2.25977	-4.9136	0.00105186	0.0104086	-0.37541
TPRA1	1.4176	5.71406	4.91119	0.00105516	0.0104328	-0.966239
SUMF1	-1.04948	4.66314	-4.91103	0.00105538	0.0104328	-0.953097
ST8SIA3	-1.28551	5.6875	-4.91046	0.00105616	0.0104341	-1.05097
TSHZ3	-3.40059	0.371445	-4.91001	0.00105678	0.0104341	-0.465725
HDHD3	1.09193	4.9944	4.90977	0.0010571	0.0104341	-0.90359
DENND1C	2.3824	0.932409	4.90855	0.00105878	0.0104454	-0.395166
IVNS1ABP	-1.46892	5.96894	-4.90774	0.00105989	0.0104463	-1.0729
ZNF266	-1.30394	3.78071	-4.90771	0.00105994	0.0104463	-0.853008
MEX3B	-3.00163	-0.466815	-4.90663	0.00106143	0.0104557	-0.416935
IL6ST	-1.80396	5.16805	-4.90444	0.00106445	0.0104724	-1.02207
MRPS7	1.04053	6.65071	4.90344	0.00106583	0.0104724	-1.0745
COL9A3	-4.71885	-1.89459	-4.90337	0.00106594	0.0104724	-0.398111
GALK1	2.10852	3.3569	4.90334	0.00106597	0.0104724	-0.613057
TMSB10	1.33686	8.62571	4.9032	0.00106617	0.0104724	-1.13702
NLRC5	3.22634	1.14798	4.90308	0.00106633	0.0104724	-0.398125
HIST1H2BD	1.41667	5.30617	4.90252	0.0010671	0.0104747	-0.932523
PROCR	1.57469	3.76863	4.90072	0.0010696	0.010494	-0.710913
PRELID1	1.25807	7.18269	4.89901	0.00107198	0.0105121	-1.10336
HIST2H2BF	-2.20082	0.428685	-4.89841	0.00107282	0.010515	-0.466968
[truncated: 2,795 more rows]
