# Supplementary material for: LIN28B Impairs the Transition of hESC-Derived β Cells from the Juvenile to Adult State
Source: Stem Cell Reports. 2019 Dec 26;14(1):9–20. doi: 10.1016/j.stemcr.2019.11.009 (PMC6962644; doi:10.1016/j.stemcr.2019.11.009)
Supplement: Table S5. Raw Values for Static GSIS Assays, Related to Figure 3 [file mmc7.xlsx]

## Sheet: iCrLIN28B GSIS
iCrLIN28B NO DOX SAMPLES
Differentiation #	Independent sample number	C-peptide released (pg/ml)					Independent sample number	C-peptide released (pg/ml)
		First incubation (2.8mM)	Second incubation (2.8mM)	Second/first incubation	Average			First incubation (2.8mM)	Second incubation (20mM)	Second/first incubation	Final Stimulation index (normalized to secretion ratio at 2.8mM/2.8mM)
D161130	iCrLIN28B dox-_001_004	5375.89	2787.73	0.518562	0.907111		iCrLIN28B dox-_001_002	462.261	1483.64	3.20952	3.53818
D161130	iCrLIN28B dox-_001_005	648.54	840.288	1.29566
D161109	iCrLIN28B dox-_001_004	549.998	363.001	0.660004	0.799357		iCrLIN28B dox-_001_002	1295.17	1298.18	1.00233	1.25392
D161109	iCrLIN28B dox-_001_005	372.851	349.999	0.93871
D161109	iCrLIN28B dox-_002_004	1050.98	1114.82	1.06074	0.978267		iCrLIN28B dox-_002_001	678.204	606.714	0.894589	0.914463
D161109	iCrLIN28B dox-_002_005	558.997	500.746	0.895793			iCrLIN28B dox-_002_002	339.59	339.625	1.0001	1.02232
							iCrLIN28B dox-_002_003	1371.95	2085.58	1.52015	1.55392
D1609021	iCrLIN28B dox-_001_004	1628.48	1190.37	0.730966	0.739721		iCrLIN28B dox-_001_001	1667.41	1097.65	0.658294	0.889922
D1609021	iCrLIN28B dox-_001_005	1493.65	1086.91	0.727688			iCrLIN28B dox-_001_002	1593.66	1316.7	0.826211	1.11692
D1609021	iCrLIN28B dox-_001_006	1485.13	1129.45	0.76051			iCrLIN28B dox-_001_003	1233.74	988.36	0.801108	1.08299
D1609021	iCrLIN28B dox-_002_004	3683.97	2169.83	0.588994	0.640715		iCrLIN28B dox-_002_001	1421.83	974.459	0.685355	1.06967
D1609021	iCrLIN28B dox-_002_005	2373.19	1508.88	0.635801			iCrLIN28B dox-_002_002	1905.55	1819.7	0.954949	1.49044
D1609021	iCrLIN28B dox-_002_006	1774.74	1237.61	0.697351			iCrLIN28B dox-_002_003	2090.49	1357.71	0.64947	1.01366
D170118	iCrLIN28B dox-_001_004	1871.15	1175.5	0.628223	0.804191		iCrLIN28B dox-_001_001	664.833	846.112	1.27267	1.58254
D170118	iCrLIN28B dox-_001_005	1206.62	987.117	0.818083			iCrLIN28B dox-_001_002	508.54	954.034	1.87603	2.33281
D170118	iCrLIN28B dox-_001_006	985.573	952.328	0.966268			iCrLIN28B dox-_001_003	1245.41	990.936	0.795672	0.989406
D170118	iCrLIN28B dox-_002_004	539.544	630.301	1.16821	1.20636		iCrLIN28B dox-_002_001	389.4	392.117	1.00698	0.834722
D170118	iCrLIN28B dox-_002_005	900.22	895.011	0.994213			iCrLIN28B dox-_002_002	804.82	898.023	1.11581	0.924934
D170118	iCrLIN28B dox-_002_006	718.678	1046.87	1.45666
D170118	iCrLIN28B dox-_003_004	1441.22	1283.55	0.890601	0.802919		iCrLIN28B dox-_003_001	1162.93	897.575	0.77182	0.961268
D170118	iCrLIN28B dox-_003_005	356.059	328.992	0.923984
D170118	iCrLIN28B dox-_003_006	917.603	545.214	0.594172
D170118	iCrLIN28B dox-_001_004	619.108	458.897	0.741223	0.737715		iCrLIN28B dox-_001_001	1005.38	633.494	0.630102	0.854126
D170118	iCrLIN28B dox-_001_005	1397.48	957.004	0.684808			iCrLIN28B dox-_001_002	629.043	534.142	0.849133	1.15103
D170118	iCrLIN28B dox-_001_006	1298.05	1021.71	0.787112
iCrLIN28B DOX SAMPLES
Differentiation #	Independent sample number	C-peptide released (pg/ml)					Independent sample number	C-peptide released (pg/ml)
		First incubation (2.8mM)	Second incubation (2.8mM)	Second/first incubation	Average			First incubation (2.8mM)	Second incubation (20mM)	Second/first incubation	Final Stimulation index (normalized to secretion ratio at 2.8mM/2.8mM)
D161130	iCrLIN28B dox+_001_004	937.01	518.31	0.553153	0.604731		iCrLIN28B dox+_001_002	571.974	768.124	1.34294	2.22072
D161130	iCrLIN28B dox+_001_005	1800.6	1181.75	0.656308			iCrLIN28B dox+_001_003	391.643	745.487	1.90349	3.14766
D161130	iCrLIN28B dox+_002_004	1350.98	719.193	0.53235	0.574744		iCrLIN28B dox+_002_001	911.589	746.63	0.819043	1.42506
D161130	iCrLIN28B dox+_002_005	919.482	567.447	0.617138			iCrLIN28B dox+_002_002	374.168	956.023	2.55507	4.44557
							iCrLIN28B dox+_002_003	547.483	372.709	0.680768	1.18447
D161109	iCrLIN28B dox+_001_004	177.178	216.698	1.22305	1.08563		iCrLIN28B dox+_001_001	556.854	4284.46	7.69404	7.08714
D161109	iCrLIN28B dox+_001_005	1253.43	1188.52	0.948211			iCrLIN28B dox+_001_002	907.424	1025.4	1.13001	1.04088
							iCrLIN28B dox+_001_003	441.89	3322.05	7.51784	6.92484
D160921	iCrLIN28B dox+_001_004	1622.37	1280.6	0.789338	0.837115		iCrLIN28B dox+_001_001	1618.73	2375.39	1.46744	1.75298
D160921	iCrLIN28B dox+_001_005	2248.92	1649.46	0.733444			iCrLIN28B dox+_001_002	2087.35	2399.32	1.14946	1.37312
D160921	iCrLIN28B dox+_001_006	1527.47	1510	0.988563			iCrLIN28B dox+_001_003	1132.11	1921.28	1.69708	2.02729
D170118	iCrLIN28B dox+_001_004	1659.86	1389.34	0.837026	1.15266		iCrLIN28B dox+_001_001	1484.61	1912.46	1.28819	1.11758
D170118	iCrLIN28B dox+_001_005	4603.7	6817.57	1.48089			iCrLIN28B dox+_001_002	1343.13	1410.11	1.04987	0.910823
D170118	iCrLIN28B dox+_001_006	1256.98	1433.04	1.14007			iCrLIN28B dox+_001_003	4065.62	6878.14	1.69178	1.46772
D170118	iCrLIN28B dox+_002_004	1089.8	1015.14	0.931494	1.06035		iCrLIN28B dox+_002_001	805.271	1519.82	1.88734	1.77992
D170118	iCrLIN28B dox+_002_005	1342.05	1498.86	1.11684			iCrLIN28B dox+_002_002	407.371	938.888	2.30475	2.17358
D170118	iCrLIN28B dox+_002_006	600.796	680.529	1.13271			iCrLIN28B dox+_002_003	992.758	1981.26	1.99571	1.88213
D170118	iCrLIN28B dox+_003_004	527.671	727.684	1.37905	1.04798		iCrLIN28B dox+_003_001	600.595	828.054	1.37872	1.3156
D170118	iCrLIN28B dox+_003_005	1325.3	959.654	0.724106			iCrLIN28B dox+_003_002	607.842	935.272	1.53868	1.46823
D170118	iCrLIN28B dox+_003_006	903.642	940.49	1.04078
D170118	iCrLIN28B dox+_004_004	1013.82	969.277	0.956063	1.09188		iCrLIN28B dox+_004_001	706.207	1399.89	1.98226	1.81546
D170118	iCrLIN28B dox+_004_006	919.713	1129.13	1.2277			iCrLIN28B dox+_004_002	804.981	2299.41	2.85648	2.61611
							iCrLIN28B dox+_004_003	793.996	1427.87	1.79834	1.64701

## Sheet: iLET-7 GSIS
iLET-7 NO DOX SAMPLES
Differentiation #	Independent sample number	C-peptide released (pg/ml)					Independent sample number	C-peptide released (pg/ml)
		First incubation (2.8mM)	Second incubation (2.8mM)	Second/first incubation	Average			First incubation (2.8mM)	Second incubation (20mM)	Second/first incubation	Final Stimulation index (normalized to secretion ratio at 2.8mM/2.8mM)
D161123	iLET-7 dox-_001_004	1096.6	961.793	0.877065	1.24965		iLET-7 dox-_001_001	3852.21	6689.71	1.73659	1.38966
D161123	iLET-7 dox-_001_005	560.662	909.526	1.62224			iLET-7 dox-_001_003	2215.45	5923.29	2.67363	2.1395
D161123	iLET-7 dox-_002_004	783.669	401.501	0.512335	0.542924		iLET-7 dox-_002_001	819.33	637.635	0.77824	1.43342
D161123	iLET-7 dox-_002_005	1070.97	614.218	0.573514			iLET-7 dox-_002_003	822.781	614.779	0.747197	1.37624
D161123	iLET-7 dox-_003_004	1353.85	1544.4	1.14075	0.76128		iLET-7 dox-_003_001	483.342	1192.77	2.46775	3.24158
D161123	iLET-7 dox-_003_005	580.723	339.322	0.58431			iLET-7 dox-_003_002	648.738	863.096	1.33042	1.74761
D161123	iLET-7 dox-_003_006	828.16	462.762	0.558783
D161123	iLET-7 dox-_004_004	830.532	814.037	0.980139	0.980139		iLET-7 dox-_004_002	377.6	714.184	1.89138	1.9297
							iLET-7 dox-_004_003	3958.13	6185.05	1.56262	1.59428
D161130	iLET-7 dox-_001_004	538.828	581.373	1.07896	0.898946		iLET-7 dox-_001_002	249.796	262.395	1.05044	1.16852
D161130	iLET-7 dox-_001_005	417.1	299.868	0.718935
D161130	iLET-7 dox-_002_005	511.708	328.296	0.641569	0.641569		iLET-7 dox-_002_001	618.1	397.375	0.642898	1.00207
							iLET-7 dox-_002_003	327.674	693.964	2.11785	3.30104
iLET-7 DOX SAMPLES
Differentiation #	Independent sample number	C-peptide released (pg/ml)					Independent sample number	C-peptide released (pg/ml)
		First incubation (2.8mM)	Second incubation (2.8mM)	Second/first incubation	Average			First incubation (2.8mM)	Second incubation (20mM)	Second/first incubation	Final Stimulation index (normalized to secretion ratio at 2.8mM/2.8mM)
D161123	iLET-7 dox+_001_004	910.614	924.685	1.01545	0.882564		iLET-7 dox+_001_001	599.334	563.298	0.939874	1.06494
D161123	iLET-7 dox+_001_005	383.497	287.499	0.749676			iLET-7 dox+_001_003	1052.88	834.08	0.792191	0.897602
D161123	iLET-7 dox+_002_004	367.405	422.556	1.15011	1.15011		iLET-7 dox+_002_001	534.084	889.972	1.66635	1.44886
							iLET-7 dox+_002_003	495.444	510.92	1.03124	0.896642
D161123	iLET-7 dox+_003_004	4184.76	4651.15	1.11145	1.11145		iLET-7 dox+_003_001	4093.43	8142.88	1.98925	1.78978
							iLET-7 dox+_003_003	2962.08	4931.98	1.66504	1.49808
D161130	iLET-7 dox+_001_005	1213.96	628.503	0.517731	0.517731		iLET-7 dox+_001_001	923.975	2654.03	2.87241	5.54807
							iLET-7 dox+_001_002	371.841	342.862	0.922067	1.78098
							iLET-7 dox+_001_003	232.358	195.577	0.841707	1.62576
D161130	iLET-7 dox+_002_004	351.562	188.418	0.535947	0.530616		iLET-7 dox+_002_001	389.368	568.062	1.45893	2.74951
D161130	iLET-7 dox+_002_005	639.144	335.733	0.525286			iLET-7 dox+_002_002	314.374	414.185	1.31749	2.48294
							iLET-7 dox+_002_003	5726.95	4349.77	0.759527	1.4314
