# Supplementary material for: LIN28B Impairs the Transition of hESC-Derived β Cells from the Juvenile to Adult State
Source: Stem Cell Reports. 2019 Dec 26;14(1):9–20. doi: 10.1016/j.stemcr.2019.11.009 (PMC6962644; doi:10.1016/j.stemcr.2019.11.009)
Supplement: Table S6. ICrLIN28B DO– versus iCrLIN28 DOX+ Differential mRNA Expression, Related to Figure 3 [file mmc8.xlsx]

## Sheet: voomStats_d27
Table S5: ICrLIN28B DOX– vs. iCrLIN28 DOX+ differential mRNA expression
genes	logFC	AveExpr	t	P.Value	adj.P.Val	B
GABRP	-6.74982	6.66808	-27.9748	3.54951e-11	6.77758e-07	15.7573
KRT4	-7.17276	6.3238	-26.223	6.92191e-11	6.77758e-07	15.1499
CD9	-5.86947	4.7926	-23.9117	1.79141e-10	1.16938e-06	14.236
EMP2	-4.19146	5.78029	-21.4528	5.46062e-10	2.04817e-06	13.5012
VTCN1	-7.29444	3.74619	-21.2141	6.12408e-10	2.04817e-06	12.7393
EFEMP1	-6.47344	4.38333	-21.1636	6.27535e-10	2.04817e-06	13.0487
ANXA1	-7.18292	6.36921	-20.3566	9.34217e-10	2.61354e-06	12.9265
TRIM29	-7.3291	2.58798	-19.8899	1.18415e-09	2.71564e-06	11.6943
CRABP2	-6.51621	4.32312	-19.7639	1.26359e-09	2.71564e-06	12.4474
KRT17	-6.12776	4.34303	-19.5469	1.41434e-09	2.71564e-06	12.3909
BCAT1	-4.08577	5.40985	-19.4027	1.52541e-09	2.71564e-06	12.5362
LCP1	-4.47645	5.23454	-19.1963	1.70117e-09	2.72997e-06	12.4131
S100A9	-7.09887	4.63491	-19.0776	1.81227e-09	2.72997e-06	12.1418
COL3A1	-5.81216	5.90395	-18.824	2.0771e-09	2.76205e-06	12.2211
S100A8	-6.79407	3.30075	-18.6846	2.24044e-09	2.76205e-06	11.6459
ARHGAP29	-4.77057	3.73547	-18.6713	2.25669e-09	2.76205e-06	11.9742
SLC2A3	-4.0022	6.13535	-18.4546	2.54157e-09	2.90513e-06	12.0729
PTGES	-6.8105	2.77821	-18.3652	2.6703e-09	2.90513e-06	11.3091
KRT19	-3.72809	5.08215	-18.1832	2.9549e-09	3.04557e-06	11.9071
NTS	-6.75067	3.38855	-18.086	3.12048e-09	3.05542e-06	11.389
LUM	-6.25155	3.42153	-17.3481	4.76307e-09	4.39023e-06	11.1175
DCN	-6.54739	3.60468	-17.2886	4.93208e-09	4.39023e-06	11.1089
SERPINB2	-5.33746	4.13871	-17.2096	5.16638e-09	4.39884e-06	11.2558
IGFBP7	-5.32412	2.87253	-17.0429	5.70183e-09	4.45402e-06	10.9308
STS	-4.50441	3.89276	-16.9878	5.89189e-09	4.45402e-06	11.1571
KRT13	-7.40181	4.17124	-16.9817	5.91352e-09	4.45402e-06	11.0117
EMP1	-6.98736	1.56246	-16.634	7.29073e-09	5.28794e-06	10.0567
PDGFC	-6.5815	2.28579	-16.3373	8.745e-09	5.92903e-06	10.2226
LAMP3	-4.76922	2.89629	-16.2987	8.95663e-09	5.92903e-06	10.6057
GRHL3	-5.50684	2.42679	-16.2761	9.08293e-09	5.92903e-06	10.3858
SPP1	-4.40765	8.40215	-16.1751	9.67173e-09	6.10972e-06	10.7715
ACTA2	-4.47274	3.67162	-16.0966	1.01588e-08	6.21686e-06	10.632
GBP1	-5.87764	2.48622	-15.8293	1.2027e-08	6.8271e-06	10.1317
CAPG	-4.69517	4.55212	-15.8117	1.21632e-08	6.8271e-06	10.5177
METTL7A	-4.62167	3.15799	-15.757	1.25947e-08	6.8271e-06	10.3579
GPM6A	-3.9833	4.3375	-15.7328	1.27919e-08	6.8271e-06	10.473
SLC12A2	-3.35242	4.65817	-15.7197	1.28991e-08	6.8271e-06	10.4811
S100A10	-3.09494	6.07255	-15.4353	1.55016e-08	7.98864e-06	10.3049
TK1	-3.49641	3.77617	-15.1538	1.8652e-08	9.36569e-06	10.0955
CRABP1	-6.56221	2.2412	-14.9861	2.08575e-08	9.9819e-06	9.52044
ACKR3	-4.06128	4.04199	-14.9697	2.10882e-08	9.9819e-06	9.97787
HBD	-7.50834	0.600993	-14.9472	2.14084e-08	9.9819e-06	8.96346
IGFL2	-7.41451	1.54968	-14.7603	2.42874e-08	1.10609e-05	9.13265
DSC3	-3.8641	3.55751	-14.6184	2.67544e-08	1.16803e-05	9.73162
KRT15	-5.83694	1.91997	-14.6138	2.68403e-08	1.16803e-05	9.31963
TAGLN	-3.76248	4.24671	-14.5446	2.81468e-08	1.1743e-05	9.70931
CCDC80	-5.10899	2.79842	-14.5422	2.81925e-08	1.1743e-05	9.54651
ANXA3	-3.3943	5.99276	-14.5121	2.87834e-08	1.1743e-05	9.68603
APOBEC3C	-4.55361	3.57278	-14.4526	2.99905e-08	1.19858e-05	9.60886
NCOA7	-2.90151	5.97541	-14.4117	3.08541e-08	1.20132e-05	9.61367
MUC16	-7.49965	2.47081	-14.3917	3.12861e-08	1.20132e-05	9.15649
SLFN11	-7.47966	0.392499	-14.234	3.49286e-08	1.3154e-05	8.55743
TPD52L1	-3.42453	3.90844	-14.1693	3.65536e-08	1.33355e-05	9.44997
S100A16	-3.5712	6.6075	-14.0992	3.84108e-08	1.33355e-05	9.39311
PPARGC1A	-3.64489	3.38549	-14.0646	3.93639e-08	1.33355e-05	9.35718
ANXA2	-3.59504	8.49663	-14.0623	3.94274e-08	1.33355e-05	9.37219
INSL4	-5.29001	2.74711	-14.0112	4.08871e-08	1.33355e-05	9.18939
SPARC	-3.20366	6.55867	-14.0003	4.12049e-08	1.33355e-05	9.32031
SCEL	-6.18439	2.551	-13.9725	4.20292e-08	1.33355e-05	9.06446
LGALS3	-4.07369	3.33081	-13.9674	4.2183e-08	1.33355e-05	9.28113
IFITM1	-3.33485	4.50241	-13.9598	4.24112e-08	1.33355e-05	9.30782
DOCK9	-2.92826	5.29812	-13.955	4.25596e-08	1.33355e-05	9.29504
CYP3A7	-8.64939	-1.25281	-13.9291	4.33531e-08	1.33355e-05	7.82909
TRIM22	-6.33959	2.15539	-13.9218	4.35824e-08	1.33355e-05	8.91296
C1orf21	-4.35241	2.9154	-13.8554	4.57074e-08	1.37706e-05	9.15998
EDN1	-5.6431	1.65881	-13.8151	4.70563e-08	1.39622e-05	8.80708
TGFBI	-3.83318	2.72277	-13.7396	4.96962e-08	1.45254e-05	9.08046
TPM2	-3.07528	4.21021	-13.6949	5.13336e-08	1.47833e-05	9.11862
SFN	-5.41556	2.81196	-13.6663	5.24137e-08	1.48756e-05	8.97572
GPR87	-7.54071	1.2437	-13.496	5.93754e-08	1.66107e-05	8.3607
C5orf30	-2.82204	4.29128	-13.3914	6.41459e-08	1.76925e-05	8.89498
GRHL2	-5.35124	1.82608	-13.3642	6.54558e-08	1.78031e-05	8.58349
P2RY6	-5.61212	1.00861	-13.3084	6.82356e-08	1.81606e-05	8.34026
NDRG2	-3.05534	5.1739	-13.2871	6.93268e-08	1.81606e-05	8.80457
GPX8	-3.95727	3.7102	-13.2674	7.03554e-08	1.81606e-05	8.80209
GATA3	-6.63648	-0.0592017	-13.2526	7.11399e-08	1.81606e-05	7.98243
KRT1	-6.63896	-0.0581998	-13.2476	7.1407e-08	1.81606e-05	7.97976
VGLL1	-4.45721	2.38463	-13.1916	7.44715e-08	1.86971e-05	8.63717
S100A14	-6.58498	0.293364	-13.1398	7.74342e-08	1.90071e-05	8.0147
MPZL2	-5.37114	3.02719	-13.1361	7.76475e-08	1.90071e-05	8.64038
GSN	-3.16746	3.61068	-12.9974	8.62621e-08	2.08552e-05	8.60496
IFITM3	-2.97456	5.97881	-12.8632	9.55928e-08	2.27003e-05	8.46552
SDC4	-2.79476	5.11579	-12.8516	9.64512e-08	2.27003e-05	8.46818
CLDN6	-2.8129	6.15977	-12.8392	9.73715e-08	2.27003e-05	8.44285
AMOT	-3.7046	4.15811	-12.805	9.99749e-08	2.3033e-05	8.45747
PVRL4	-5.65166	0.801278	-12.6225	1.15206e-07	2.62334e-05	7.87144
MELK	-2.82449	3.99832	-12.5822	1.18896e-07	2.67625e-05	8.28129
THRB	-4.40144	2.59276	-12.4564	1.31285e-07	2.92154e-05	8.14276
KRT5	-7.15198	-0.778977	-12.4121	1.35972e-07	2.99184e-05	7.27357
SP100	-3.10303	3.1293	-12.3717	1.40413e-07	3.05522e-05	8.12169
CNTN6	-8.5392	-1.29502	-12.3047	1.48124e-07	3.1876e-05	7.01758
TRPV6	-7.03931	-0.57629	-12.2302	1.57246e-07	3.34712e-05	7.22917
UPK2	-5.54862	1.37842	-12.1977	1.6141e-07	3.3988e-05	7.71146
ABCA12	-5.77179	1.12106	-12.0399	1.83431e-07	3.82141e-05	7.5417
NR2F2	-4.21187	2.80697	-12.0218	1.86168e-07	3.83761e-05	7.82527
EYA2	-7.35393	-1.76953	-11.9318	2.00412e-07	4.08821e-05	6.75245
TPX2	-2.69395	4.39412	-11.8998	2.05757e-07	4.15395e-05	7.71494
GNB4	-3.77748	2.42324	-11.8402	2.16126e-07	4.31877e-05	7.67028
KRT72	-7.2459	-0.49512	-11.802	2.23071e-07	4.41252e-05	6.97526
ANK3	-2.53687	4.97262	-11.7139	2.40049e-07	4.70088e-05	7.5364
DAPP1	-6.39499	1.15644	-11.6558	2.52005e-07	4.88616e-05	7.24715
SP6	-5.79748	-0.15196	-11.6418	2.54985e-07	4.89546e-05	7.03109
RCSD1	-7.15259	-1.31337	-11.6135	2.61127e-07	4.93796e-05	6.6663
POF1B	-4.99584	1.12669	-11.6084	2.62242e-07	4.93796e-05	7.27407
TNNT2	-4.97115	1.02967	-11.5709	2.70662e-07	5.0199e-05	7.23044
OSBPL10	-3.88558	3.4538	-11.5663	2.7172e-07	5.0199e-05	7.47062
CLDN4	-3.43116	5.31386	-11.5031	2.86659e-07	5.24639e-05	7.35663
AURKB	-2.71862	3.69066	-11.4814	2.91964e-07	5.29401e-05	7.38395
TMPRSS4	-5.09608	1.43606	-11.4232	3.06807e-07	5.51211e-05	7.17867
HAND2	-7.61849	-1.16554	-11.4093	3.10481e-07	5.5274e-05	6.55694
FSTL1	-3.31564	3.82271	-11.3677	3.21725e-07	5.67598e-05	7.28944
BMP5	-4.87667	1.52759	-11.2222	3.64704e-07	6.37678e-05	7.04903
KRT18	-2.15738	8.38775	-11.203	3.70812e-07	6.38223e-05	7.07339
SDC1	-5.65263	1.53865	-11.1963	3.72991e-07	6.38223e-05	6.99621
SLC34A2	-5.98519	1.51085	-11.1894	3.75232e-07	6.38223e-05	6.97016
DSG1	-6.76139	-2.00747	-11.1808	3.78052e-07	6.38223e-05	6.26474
PRR5L	-5.58381	0.393181	-11.1594	3.85153e-07	6.44654e-05	6.80761
MYOF	-6.58251	1.18305	-11.1128	4.01146e-07	6.61086e-05	6.84469
TRAF5	-3.13467	2.67461	-11.1111	4.01722e-07	6.61086e-05	7.08587
TFAP2B	-6.47446	-0.639183	-11.0851	4.10963e-07	6.70658e-05	6.51564
CYP3A5	-2.65576	3.5108	-11.0322	4.30502e-07	6.92578e-05	6.99791
TLR3	-5.19253	0.898273	-11.0296	4.31468e-07	6.92578e-05	6.79824
APOL3	-5.20768	0.325382	-11.0047	4.41051e-07	7.01009e-05	6.69321
HOXB3	-6.04147	-0.968508	-10.9932	4.45549e-07	7.01009e-05	6.39716
KLF5	-3.04684	3.11755	-10.9848	4.48869e-07	7.01009e-05	6.97173
CUZD1	-7.32902	-1.78185	-10.9701	4.5474e-07	7.01009e-05	6.16899
MYL9	-2.83846	5.10734	-10.9638	4.57264e-07	7.01009e-05	6.87176
CDA	-5.68679	0.303167	-10.9615	4.58199e-07	7.01009e-05	6.64446
GBP3	-5.60918	0.492582	-10.8684	4.97668e-07	7.55492e-05	6.6039
WNT6	-6.64562	-2.05312	-10.8359	5.12282e-07	7.70582e-05	6.03764
APOBEC3G	-3.15992	3.00584	-10.8238	5.17868e-07	7.70582e-05	6.83274
SPDL1	-2.61468	5.82753	-10.8204	5.19414e-07	7.70582e-05	6.718
PDE1C	-4.57478	1.74026	-10.7347	5.60931e-07	8.20188e-05	6.69896
KIF23	-3.92835	4.49247	-10.7341	5.61228e-07	8.20188e-05	6.71029
PAQR5	-4.56654	1.47284	-10.7202	5.6829e-07	8.24357e-05	6.65107
ATP6V0A4	-6.59999	-1.2789	-10.7075	5.74876e-07	8.27779e-05	6.10867
ARHGDIB	-5.15894	2.28015	-10.6848	5.86762e-07	8.38727e-05	6.68184
ANKS1A	-2.58944	3.94204	-10.5779	6.46543e-07	9.17482e-05	6.56282
AMOTL1	-2.80152	3.93175	-10.5613	6.56382e-07	9.18297e-05	6.55231
ATP6V1B1	-5.88917	-0.54969	-10.5611	6.56496e-07	9.18297e-05	6.18894
IFI27	-3.30988	2.16121	-10.532	6.74218e-07	9.36397e-05	6.57088
COL12A1	-6.05206	0.667754	-10.4991	6.94806e-07	9.58196e-05	6.32614
PRSS23	-3.33186	3.20261	-10.4858	7.03367e-07	9.63219e-05	6.52183
FILIP1L	-3.04587	2.38509	-10.4302	7.40301e-07	0.000100676	6.48454
KLK8	-7.33847	-1.00732	-10.3519	7.959e-07	0.000106858	5.88484
BARX2	-4.52766	0.32661	-10.3494	7.97751e-07	0.000106858	6.20255
S100A11	-2.34863	8.37201	-10.3435	8.02129e-07	0.000106858	6.27371
OAS2	-4.64065	0.655101	-10.3156	8.2317e-07	0.000108749	6.21392
TACSTD2	-6.3487	-2.17203	-10.3101	8.27433e-07	0.000108749	5.66286
CAMK4	-2.60942	2.91685	-10.2798	8.51132e-07	0.000110544	6.33392
SLC44A2	-2.2532	5.04622	-10.2782	8.52379e-07	0.000110544	6.21828
LAMA4	-3.41844	2.28354	-10.2597	8.67298e-07	0.000111739	6.32816
ERAP2	-4.03979	1.79595	-10.1811	9.33576e-07	0.000118835	6.23423
RNASE1	-2.65322	2.87461	-10.1801	9.34512e-07	0.000118835	6.2421
CSTA	-6.69813	-1.51057	-10.1696	9.43778e-07	0.000119239	5.68021
P2RY2	-5.98134	-0.114859	-10.1063	1.00188e-06	0.000125768	5.90788
KRT78	-6.27842	-2.1998	-10.0528	1.05413e-06	0.000131484	5.47675
CSRP2	-2.42878	5.72858	-10.0117	1.09621e-06	0.000135868	5.93933
PIWIL4	-5.98668	-0.447884	-9.99024	1.11888e-06	0.000137805	5.75958
TNFRSF10C	-3.78816	2.89423	-9.97846	1.13155e-06	0.000138495	6.05945
TMEM40	-7.13388	0.369888	-9.9453	1.16808e-06	0.000141996	5.79558
PLBD1	-5.90086	-0.868473	-9.93945	1.17466e-06	0.000141996	5.65204
LRP2	-4.99767	0.508759	-9.91454	1.20312e-06	0.000144544	5.85564
JPH2	-7.53594	-0.763017	-9.87752	1.2468e-06	0.000148878	5.56251
DSN1	-2.08861	4.24503	-9.86192	1.26572e-06	0.000150222	5.84484
ARHGAP8	-3.28018	2.74958	-9.84991	1.2805e-06	0.000151061	5.93562
GBP2	-6.26475	1.24283	-9.79137	1.35528e-06	0.000158924	5.78921
HMGA2	-2.99256	3.78772	-9.77885	1.37186e-06	0.000159912	5.80727
THSD4	2.01572	5.87972	9.73111	1.43722e-06	0.000166539	5.64523
CRISPLD2	-3.55307	2.23067	-9.68019	1.51067e-06	0.000173812	5.78391
SLFN5	-2.18219	3.51769	-9.67543	1.51774e-06	0.000173812	5.70795
ST6GALNAC1	-5.31366	0.960974	-9.66158	1.53853e-06	0.000175169	5.67291
WNT10A	-6.019	-2.30475	-9.65227	1.55268e-06	0.000175758	5.16267
ST14	-3.40742	1.70169	-9.59068	1.64986e-06	0.000185685	5.69124
RTP4	-4.76288	-0.175446	-9.54063	1.73372e-06	0.000194008	5.4585
ELF3	-1.84336	5.42643	-9.52417	1.7623e-06	0.000196086	5.44017
CLCA2	-6.10823	-2.26989	-9.49578	1.81281e-06	0.000199581	5.05096
EPAS1	-1.94073	4.35946	-9.49304	1.81775e-06	0.000199581	5.45894
PPIC	-2.40425	3.56067	-9.48945	1.82429e-06	0.000199581	5.52025
RBM38	-4.01257	1.20108	-9.46625	1.86701e-06	0.00020312	5.54178
NPR3	-4.63244	1.44309	-9.44098	1.91478e-06	0.000207167	5.52005
CASP4	-3.82215	1.21164	-9.42275	1.95007e-06	0.000209019	5.50328
ZFP36L1	-3.03931	3.59753	-9.40854	1.97809e-06	0.000209019	5.44627
NUP93	-1.7339	5.60949	-9.40795	1.97925e-06	0.000209019	5.31196
HK1	-2.46136	3.63473	-9.40711	1.98093e-06	0.000209019	5.42958
CNN2	-2.12541	5.19458	-9.40493	1.98527e-06	0.000209019	5.32818
RRM2	-2.0859	4.52658	-9.39459	2.00601e-06	0.000210073	5.34985
MYO5B	-2.3092	3.52129	-9.36632	2.06388e-06	0.000214984	5.39397
XCR1	-6.09638	-1.75107	-9.34026	2.11884e-06	0.000219541	5.013
NAALADL2	-3.28268	1.55283	-9.30797	2.18918e-06	0.000225635	5.4157
BLNK	-6.4255	0.836678	-9.25324	2.31424e-06	0.000236938	5.26262
UBA7	-6.13326	-1.73404	-9.24951	2.32304e-06	0.000236938	4.94185
KERA	-6.12038	-2.26547	-9.2285	2.37328e-06	0.000240808	4.84286
FAM111A	-2.30606	3.44348	-9.21942	2.39537e-06	0.000241797	5.24666
MCM4	-2.22299	4.43051	-9.21308	2.41093e-06	0.000242119	5.16617
NSG1	-1.80667	5.04302	-9.20326	2.43523e-06	0.000243312	5.115
TRIM38	-2.52146	3.15141	-9.16355	2.53625e-06	0.000252119	5.21262
RARRES3	-5.03339	-0.575927	-9.11856	2.65623e-06	0.000262712	5.03105
MEIS2	-2.83277	3.31789	-9.11105	2.67684e-06	0.00026322	5.15031
GPRC5A	-2.42675	4.95701	-9.10693	2.68825e-06	0.00026322	5.02739
HSPB1	-2.70472	2.71713	-9.10108	2.7045e-06	0.000263494	5.17931
CDCA5	-2.6185	2.7395	-9.07815	2.76925e-06	0.000268466	5.15295
GAS1	-4.71261	0.0274732	-9.06039	2.82056e-06	0.00026875	5.05156
GALNT6	-3.41121	1.85476	-9.05552	2.83484e-06	0.00026875	5.16755
DRAM1	-3.46539	1.47766	-9.05263	2.84333e-06	0.00026875	5.16052
PMEL	-5.45533	-0.404208	-9.04928	2.85319e-06	0.00026875	4.98271
FBN2	-5.805	0.628647	-9.04866	2.85503e-06	0.00026875	5.07544
SFRP2	-5.29859	-1.27373	-9.04655	2.86129e-06	0.00026875	4.86133
YAP1	-2.98642	2.53213	-9.0442	2.86825e-06	0.00026875	5.13344
IQGAP1	-1.86729	6.7192	-9.03712	2.88939e-06	0.000269216	4.9058
EGF	-7.17717	0.30672	-9.03335	2.90071e-06	0.000269216	5.00438
EPGN	-5.8142	-2.38743	-8.99839	3.00797e-06	0.000277854	4.63448
TRIP6	-2.71079	2.20712	-8.95401	3.15036e-06	0.000289641	5.05162
MEOX1	-4.72105	-0.699447	-8.94842	3.16881e-06	0.000289976	4.86647
TRIM5	-2.2119	3.21079	-8.94222	3.18942e-06	0.000290505	4.96861
TUBB6	-3.59788	2.53853	-8.93182	3.22432e-06	0.000292323	5.02329
TYMS	-2.57613	2.68194	-8.88285	3.39422e-06	0.000306309	4.94986
NRK	-4.2197	2.89431	-8.85045	3.51195e-06	0.000311793	4.92886
NIPAL1	-2.56285	2.75878	-8.85022	3.51281e-06	0.000311793	4.90957
WNT3	-4.83327	-0.031495	-8.84796	3.52119e-06	0.000311793	4.84716
PRSS8	-2.36119	5.83464	-8.84736	3.52341e-06	0.000311793	4.7119
PDLIM1	-2.12189	4.85648	-8.83559	3.56742e-06	0.000311793	4.73041
NOTCH3	-3.32565	1.26091	-8.83379	3.57419e-06	0.000311793	4.93462
IFI16	-2.68936	2.40669	-8.82896	3.59249e-06	0.000311793	4.90984
IER5	-3.47973	1.02771	-8.82767	3.5974e-06	0.000311793	4.91832
MEF2C	-3.24832	3.43088	-8.82743	3.59828e-06	0.000311793	4.85008
HSPG2	-5.25415	-0.232997	-8.81059	3.66291e-06	0.000315995	4.78605
FATE1	-5.70852	-1.90582	-8.80448	3.68667e-06	0.000316649	4.54502
SLIT2	-2.33256	3.07482	-8.79838	3.71053e-06	0.000317307	4.82674
SLC39A2	-6.51292	-1.37782	-8.78495	3.76373e-06	0.000320457	4.59731
EFNA1	-2.3884	3.58919	-8.76964	3.82533e-06	0.000324292	4.75197
FHL2	-1.92895	3.68501	-8.75862	3.87039e-06	0.000326698	4.72524
TGFA	-3.31196	2.81085	-8.72593	4.00738e-06	0.000335287	4.78303
GM2A	-1.64028	5.67377	-8.72584	4.00777e-06	0.000335287	4.56859
PCSK5	-2.22458	3.72884	-8.72216	4.02351e-06	0.000335287	4.68654
CDCA8	-2.01448	3.77879	-8.70982	4.07684e-06	0.000338291	4.6654
LYPD3	-2.64662	3.37837	-8.70476	4.09891e-06	0.000338688	4.70369
SLK	-1.80912	5.21304	-8.69397	4.14645e-06	0.000341177	4.55025
TPM1	-1.58526	6.82139	-8.67655	4.22441e-06	0.000346136	4.5039
BCL11A	-3.36825	1.23357	-8.65939	4.30281e-06	0.000351091	4.7553
MFAP4	2.16912	4.28753	8.64777	4.35677e-06	0.000352807	4.60162
SCD5	-2.08138	3.35972	-8.64461	4.37158e-06	0.000352807	4.62949
NEK2	-2.02858	3.49934	-8.64326	4.37789e-06	0.000352807	4.61564
SLCO2B1	-4.70347	-0.419618	-8.60814	4.54638e-06	0.000364884	4.58231
GRAMD2	-1.76777	4.57363	-8.59847	4.59402e-06	0.000367203	4.4741
S100A7	-5.75684	2.2189	-8.59246	4.6239e-06	0.000368089	4.6898
BGN	-5.28697	-0.677129	-8.57227	4.72579e-06	0.000374677	4.51478
BIRC5	-2.0544	4.71026	-8.56277	4.77455e-06	0.000376751	4.43277
TTC9	-3.23574	1.09591	-8.5597	4.79043e-06	0.000376751	4.64931
FXYD5	-3.85732	0.186982	-8.53358	4.9279e-06	0.000386012	4.56744
MYL3	-4.89749	-1.178	-8.52451	4.97657e-06	0.000388272	4.41266
OTOGL	-4.89402	0.542108	-8.50829	5.06502e-06	0.000393604	4.55492
ITGB6	-3.0046	2.21162	-8.49053	5.16382e-06	0.000397245	4.56027
KRT73	-5.52171	-1.96642	-8.48816	5.17716e-06	0.000397245	4.25877
HOXB7	-5.87456	-2.36433	-8.4838	5.20183e-06	0.000397245	4.20269
CDC45	-2.51159	2.79709	-8.48302	5.20622e-06	0.000397245	4.50593
DLGAP5	-2.29218	4.55638	-8.48177	5.2133e-06	0.000397245	4.35641
ATAD2	-2.17554	3.69077	-8.4748	5.25308e-06	0.000398189	4.41306
MMS22L	-1.98064	3.75715	-8.47248	5.26636e-06	0.000398189	4.40001
NFIB	-3.03338	2.61552	-8.46772	5.29375e-06	0.000398245	4.50988
HOXA1	-4.06846	1.11074	-8.4653	5.30777e-06	0.000398245	4.54678
KIF20A	-2.34041	3.80084	-8.45576	5.36334e-06	0.000400077	4.38603
HOXB4	-5.49434	-2.51527	-8.4541	5.37304e-06	0.000400077	4.14941
STOM	-2.80906	1.77134	-8.44338	5.43636e-06	0.000403258	4.5252
SYNDIG1	-2.36454	2.44102	-8.43866	5.46448e-06	0.000403815	4.48102
SYTL4	-2.98557	2.3812	-8.42766	5.53069e-06	0.000407171	4.47977
ENDOU	-5.97125	-2.32591	-8.41991	5.5778e-06	0.000409101	4.15239
BUB1B	-2.36122	3.7686	-8.4144	5.6116e-06	0.000410044	4.34166
KIF20B	-1.76397	4.11344	-8.4044	5.67343e-06	0.000412021	4.2884
NMI	-3.77983	1.68911	-8.40062	5.69703e-06	0.000412021	4.48577
RHOC	-1.62267	6.13933	-8.39986	5.70177e-06	0.000412021	4.18924
NTN4	-3.855	0.560278	-8.39524	5.73075e-06	0.000412593	4.45165
MCM7	-1.68525	6.20516	-8.38996	5.76409e-06	0.000413473	4.17786
IFITM2	-3.87882	1.10297	-8.32935	6.1621e-06	0.000440411	4.4052
KRT8	-1.68398	9.89947	-8.29999	6.3655e-06	0.000453293	4.14152
DEPDC1	-2.48551	3.64575	-8.29401	6.40777e-06	0.00045465	4.2181
KANK4	-5.55996	-2.48619	-8.28211	6.49291e-06	0.000459028	4.00255
GJA5	-5.5928	-2.47667	-8.2751	6.5436e-06	0.000460947	3.99795
EZR	-1.51487	7.51269	-8.26944	6.58484e-06	0.000462189	4.04506
HES2	-3.3089	0.942264	-8.22696	6.90364e-06	0.000482836	4.2947
IKZF2	-2.43513	3.74345	-8.21954	6.961e-06	0.000485115	4.12266
OSBPL1A	-1.8922	3.74346	-8.20714	7.05799e-06	0.00049013	4.09563
CCDC3	-3.5329	1.41925	-8.20052	7.11041e-06	0.000492025	4.27032
RARB	-3.5086	2.09967	-8.16271	7.41787e-06	0.000510386	4.20966
PTGS2	-4.95885	-0.308001	-8.16151	7.42787e-06	0.000510386	4.15032
CALD1	-2.11431	6.68329	-8.13346	7.66564e-06	0.000524882	3.88207
POLQ	-2.1529	3.04685	-8.10639	7.9029e-06	0.000539242	4.04961
LGR4	-1.45891	5.5312	-8.08823	8.06647e-06	0.000548492	3.83269
RAI14	-1.84136	5.15775	-8.07846	8.15603e-06	0.000552663	3.84253
TROAP	-2.73016	2.47978	-8.07247	8.2115e-06	0.000553064	4.06968
AHNAK	-5.14079	1.62538	-8.06893	8.24445e-06	0.000553064	4.12652
SLFN13	-2.34475	3.42754	-8.06869	8.24667e-06	0.000553064	3.97088
CDCA2	-2.61724	1.91785	-8.05837	8.3436e-06	0.000557654	4.09119
STEAP3	-2.91831	2.16581	-8.0499	8.42404e-06	0.000561115	4.06981
MCM10	-2.54037	3.33646	-8.02307	8.68447e-06	0.000574334	3.93303
PRR11	-2.26292	2.25024	-8.02045	8.71032e-06	0.000574334	4.02141
KCNN4	-5.19953	-2.63255	-8.02044	8.71047e-06	0.000574334	3.73671
IL36RN	-6.19974	-0.821897	-8.00885	8.826e-06	0.000579999	3.93746
ZWINT	-2.16911	4.64494	-8.00113	8.90383e-06	0.00058265	3.78642
MARCO	-5.37549	-2.5634	-7.99896	8.92586e-06	0.00058265	3.7299
CDK2	-1.6307	4.17303	-7.98087	9.11187e-06	0.000592816	3.78537
XPNPEP2	-5.1702	-2.64324	-7.94125	9.53386e-06	0.000615979	3.66118
S100A4	-3.52543	4.13315	-7.93682	9.58238e-06	0.000615979	3.78112
LITAF	-2.34419	3.5583	-7.9365	9.58582e-06	0.000615979	3.80402
TRIL	-3.85144	0.398673	-7.93449	9.60799e-06	0.000615979	3.9587
TRIM16	-2.19412	3.2821	-7.93293	9.62516e-06	0.000615979	3.82196
FAM13A	-1.60007	5.00513	-7.92447	9.71891e-06	0.000619952	3.66004
HNMT	-2.48451	2.44388	-7.90875	9.89585e-06	0.000627517	3.87927
DIAPH3	-3.5888	1.64934	-7.90434	9.94615e-06	0.000627517	3.93713
PTH1R	-4.77665	-1.22571	-7.90142	9.9795e-06	0.000627517	3.80403
HEYL	-2.37723	2.60739	-7.90044	9.99079e-06	0.000627517	3.85229
MCM3	-1.80933	5.90016	-7.89984	9.99772e-06	0.000627517	3.60392
PSMB10	-1.96683	3.73509	-7.87778	1.02547e-05	0.000640551	3.7081
MKI67	-2.84143	3.13173	-7.87641	1.02708e-05	0.000640551	3.78725
MACC1	-1.82844	3.27687	-7.8708	1.03375e-05	0.000642661	3.74389
PDZRN3	1.64732	6.51157	7.86088	1.04564e-05	0.000647999	3.5359
SLC12A3	-6.51347	-0.367396	-7.85762	1.04958e-05	0.000648089	3.81455
SPC25	-2.01889	4.04263	-7.85529	1.0524e-05	0.000648089	3.65421
FAM111B	-2.60092	3.41209	-7.8476	1.06179e-05	0.000650351	3.72009
C19orf33	-5.83785	-0.195683	-7.84672	1.06287e-05	0.000650351	3.82183
STIL	-2.40703	2.9276	-7.84149	1.06931e-05	0.000650351	3.75463
HSPB7	-5.50637	-2.50694	-7.84062	1.07038e-05	0.000650351	3.59037
DDIAS	-2.44527	2.66873	-7.83876	1.07268e-05	0.000650351	3.77673
BRIP1	-2.8042	2.78482	-7.81913	1.09732e-05	0.000662241	3.74989
NCAPH	-1.95377	2.96642	-7.81777	1.09906e-05	0.000662241	3.71442
PLK2	-2.07806	5.90692	-7.8012	1.12037e-05	0.000673014	3.48931
RFC3	-1.90836	4.31093	-7.79655	1.12643e-05	0.000674583	3.55749
CCNYL1	-2.4257	2.3588	-7.76746	1.16516e-05	0.000694051	3.71807
ZNF311	-5.17664	-1.16038	-7.76648	1.16649e-05	0.000694051	3.67002
ARHGEF39	-2.2468	2.43368	-7.76422	1.16957e-05	0.000694051	3.70603
KIF11	-2.1172	2.95409	-7.75978	1.17563e-05	0.000695538	3.64755
FANCI	-2.00379	4.70147	-7.74902	1.19045e-05	0.000699491	3.47294
C1orf116	-1.37949	5.68673	-7.74626	1.19429e-05	0.000699491	3.41378
ADGRE5	-4.70483	-0.774222	-7.74543	1.19545e-05	0.000699491	3.68504
EYA1	-3.13421	1.04092	-7.74241	1.19967e-05	0.000699491	3.76216
KCTD1	-2.98218	1.08709	-7.74205	1.20017e-05	0.000699491	3.7612
PRC1	-2.06434	4.46117	-7.71437	1.23961e-05	0.000720332	3.44911
RHOV	-3.06346	1.15262	-7.71182	1.24331e-05	0.000720348	3.72597
RAD51AP1	-2.21942	3.60898	-7.70557	1.25244e-05	0.000723496	3.51787
PARPBP	-1.9384	3.89816	-7.69761	1.26416e-05	0.000726157	3.47377
WNT2	-3.84418	0.999202	-7.69547	1.26734e-05	0.000726157	3.709
KIFC1	-2.59102	3.3529	-7.69305	1.27094e-05	0.000726157	3.5383
ZNF750	-4.63299	-1.28464	-7.69242	1.27188e-05	0.000726157	3.58492
TMPRSS13	-3.22783	0.569151	-7.68674	1.28037e-05	0.000728878	3.69492
PHLDA3	-3.22468	1.12577	-7.67381	1.29994e-05	0.000737875	3.68337
LEF1	-5.49524	-2.01416	-7.65867	1.32328e-05	0.000746976	3.46757
ANXA11	-2.34081	2.78577	-7.65733	1.32536e-05	0.000746976	3.54417
THBD	-4.48397	-1.59181	-7.652	1.3337e-05	0.000746976	3.51081
CDH12	1.72576	4.18335	7.65168	1.33419e-05	0.000746976	3.42955
HOXB1	-5.17047	-2.64208	-7.65114	1.33504e-05	0.000746976	3.38519
ANP32E	-1.8692	4.98372	-7.64265	1.34844e-05	0.000752324	3.32289
LIMCH1	-1.65059	3.92422	-7.6382	1.35553e-05	0.000752326	3.39354
CENPM	-2.19739	2.38428	-7.63783	1.35613e-05	0.000752326	3.55938
ITGA2	-2.86916	1.24961	-7.62349	1.37924e-05	0.000762985	3.62133
CNTNAP2	1.37411	7.48683	7.61555	1.39222e-05	0.000767997	3.24059
MOB3B	-3.57152	1.55963	-7.60998	1.40141e-05	0.000769986	3.59966
SKP2	-1.59798	4.9896	-7.60861	1.40369e-05	0.000769986	3.27379
S100A7A	-5.44697	-1.24763	-7.60508	1.40955e-05	0.000771042	3.49331
FANCD2	-2.76198	3.032	-7.58871	1.4371e-05	0.000783314	3.44439
CCNB2	-2.12128	4.44223	-7.58702	1.43999e-05	0.000783314	3.29498
KCND2	-5.44846	-0.929922	-7.5832	1.44651e-05	0.000784684	3.49583
ALDH1A3	-4.98834	-2.71725	-7.57263	1.46474e-05	0.000792376	3.29513
GINS2	-1.9792	3.64905	-7.56205	1.48323e-05	0.000799668	3.33335
CLEC1A	-4.46576	-0.872842	-7.56026	1.48639e-05	0.000799668	3.48309
FUT4	-3.31809	2.27003	-7.54727	1.50949e-05	0.000809873	3.47684
SAMD9L	-6.64075	-0.689238	-7.54281	1.5175e-05	0.000810277	3.45569
CRISP3	-6.29429	-2.19801	-7.54212	1.51875e-05	0.000810277	3.33562
SCUBE3	-2.15545	3.29584	-7.53996	1.52266e-05	0.000810277	3.34427
PXDNL	-5.4604	-1.75901	-7.53022	1.5404e-05	0.000817495	3.36469
SH2D4A	-2.67652	2.07773	-7.52531	1.54943e-05	0.000820067	3.45776
BRCA1	-2.52815	3.17474	-7.51972	1.55978e-05	0.000822504	3.34205
TMEM45A	-1.50323	5.41191	-7.51748	1.56395e-05	0.000822504	3.13948
CPVL	-2.62885	4.72173	-7.51604	1.56663e-05	0.000822504	3.20378
F2RL1	-2.02017	2.76685	-7.51076	1.57652e-05	0.000825483	3.36402
HPGD	-2.46029	3.94869	-7.50716	1.58332e-05	0.000826828	3.24844
SPTLC3	-2.83954	2.39538	-7.49352	1.60929e-05	0.00083816	3.3945
TNNT3	-5.15128	-2.65338	-7.48208	1.63144e-05	0.000847439	3.21699
PLA2G4A	-2.494	1.91241	-7.47851	1.63842e-05	0.000848816	3.41123
AREG	-4.10969	-0.944974	-7.47422	1.64686e-05	0.000850936	3.38576
SMIM3	-2.71943	1.11942	-7.46545	1.66423e-05	0.000857648	3.43988
SPRY2	-3.34538	1.36342	-7.45986	1.6754e-05	0.000861141	3.42897
ASPM	-2.22164	3.2143	-7.44021	1.71536e-05	0.000879366	3.23278
TIMP3	-2.35015	2.11611	-7.43387	1.72847e-05	0.000883774	3.33816
POC1A	-2.39881	2.61285	-7.4293	1.73799e-05	0.000886329	3.28521
HSPB8	-1.69576	3.82275	-7.40138	1.79736e-05	0.000914224	3.10862
KRT23	-4.0531	-0.182807	-7.38213	1.83958e-05	0.000933279	3.3276
VSNL1	-2.31918	3.99176	-7.34654	1.92046e-05	0.000971792	3.03763
SMTNL2	-4.46282	-1.01989	-7.33848	1.93932e-05	0.000978807	3.23149
CELSR1	-4.89654	-0.644562	-7.33136	1.95612e-05	0.000983622	3.24569
NT5E	-3.11525	1.57594	-7.32832	1.96336e-05	0.000983622	3.26017
FRK	-1.37937	4.89452	-7.32808	1.96393e-05	0.000983622	2.92066
HEPH	-2.10428	3.56155	-7.30933	2.00916e-05	0.00100371	3.02655
CDK1	-2.1908	5.33741	-7.2983	2.03629e-05	0.00101467	2.88065
LAMB3	-4.18326	0.0455587	-7.28303	2.0745e-05	0.00103109	3.2215
LRRC32	-5.45582	-2.00344	-7.26003	2.13352e-05	0.00105618	3.05865
CDCA7	-2.35139	1.88317	-7.25876	2.13684e-05	0.00105618	3.14389
TFAP2C	-2.86199	1.41893	-7.25711	2.14116e-05	0.00105618	3.17845
SLC1A3	-3.02235	2.23484	-7.2523	2.15376e-05	0.00105973	3.11279
NDC1	-1.72713	4.63801	-7.24115	2.18334e-05	0.00106895	2.83349
CST4	-4.87402	-2.76353	-7.24112	2.18343e-05	0.00106895	2.95539
MT1X	-3.07861	6.6941	-7.22524	2.22628e-05	0.00108721	2.77439
IFI44L	-2.36478	2.52206	-7.21837	2.24512e-05	0.00109074	3.03297
LYPD6B	-1.57671	3.79832	-7.21834	2.24521e-05	0.00109074	2.87717
NFIA	-3.57668	0.803125	-7.21632	2.25077e-05	0.00109074	3.15241
RASAL2	-1.70824	3.81941	-7.21451	2.25578e-05	0.00109074	2.87123
PSTPIP2	-2.07757	2.34251	-7.20791	2.27411e-05	0.0010969	3.03353
APOL6	-2.25252	3.09922	-7.19778	2.30258e-05	0.0011079	2.9388
ARHGAP40	-4.77497	-2.80237	-7.18389	2.34225e-05	0.00112422	2.89
DUOXA1	-4.74071	0.264146	-7.17327	2.37305e-05	0.00113622	3.09784
CTD-3074O7.11	-7.19071	-1.7879	-7.15547	2.4257e-05	0.00115812	2.95982
PLEKHG4B	-3.07444	1.46561	-7.15383	2.4306e-05	0.00115812	3.05096
ATAD5	-2.17077	2.57166	-7.15084	2.4396e-05	0.00115958	2.93816
NPNT	-2.82546	1.52048	-7.13817	2.47808e-05	0.00117502	3.02638
GPAM	1.38803	5.88675	7.1274	2.51128e-05	0.00118788	2.62082
DDAH1	-1.89133	3.67806	-7.12059	2.53254e-05	0.00119505	2.77004
ECT2	-1.36188	5.24136	-7.11047	2.56447e-05	0.00120721	2.62189
TGM2	-3.31437	0.0664215	-7.09882	2.60179e-05	0.0012134	3.00896
ACTG2	-2.93224	2.34002	-7.09829	2.6035e-05	0.0012134	2.908
PSMB8	-1.62123	4.64449	-7.09724	2.60688e-05	0.0012134	2.64311
NCAPD2	-1.8589	4.55025	-7.09675	2.60846e-05	0.0012134	2.65577
FAM83B	-2.66142	2.25172	-7.09671	2.60859e-05	0.0012134	2.91329
GALNT7	-1.90496	6.09624	-7.09391	2.61767e-05	0.00121473	2.58752
RHPN2	-1.43798	4.63497	-7.08865	2.63484e-05	0.00121737	2.62944
FUOM	-3.0533	1.51089	-7.08773	2.63784e-05	0.00121737	2.96662
CHAF1B	-1.91583	2.84667	-7.08646	2.64199e-05	0.00121737	2.82113
PPARGC1B	-2.462	1.60193	-7.07178	2.69066e-05	0.00123688	2.93462
RPA1	-1.46777	5.23202	-7.06535	2.71226e-05	0.001241	2.56553
HMMR	-1.94016	3.90871	-7.06534	2.71229e-05	0.001241	2.67576
SLC39A8	-2.43894	2.40219	-7.04794	2.7717e-05	0.00126523	2.83049
KRT7	-5.51155	-0.710248	-7.03908	2.80251e-05	0.00127632	2.90924
MCM5	-1.58855	4.60549	-7.02537	2.85089e-05	0.0012952	2.55273
CAV1	-4.95778	-0.733047	-7.0236	2.8572e-05	0.0012952	2.89193
MUC15	-4.36309	0.68813	-7.01477	2.88889e-05	0.00130654	2.91239
ZNF217	-2.06813	2.01635	-7.00982	2.90686e-05	0.00131164	2.81585
TSPAN14	-1.31251	5.96891	-6.99928	2.94545e-05	0.00132414	2.4546
CCNA2	-1.86046	2.798	-6.99857	2.94809e-05	0.00132414	2.71274
NUDT1	-2.18965	2.29563	-6.97644	3.03102e-05	0.00135827	2.7457
NABP1	-2.74363	3.40072	-6.94121	3.16829e-05	0.00141102	2.58529
PPP1R3B	-2.3702	3.90948	-6.94115	3.16857e-05	0.00141102	2.52453
GTSE1	-2.24629	1.96265	-6.9407	3.17036e-05	0.00141102	2.7345
AFP	-2.4185	3.71762	-6.93608	3.18886e-05	0.00141604	2.53887
PTPN13	-1.77437	4.1197	-6.92667	3.2269e-05	0.00142969	2.46816
CBLN2	1.50713	4.30755	6.92056	3.25187e-05	0.0014375	2.47493
ATP6V1G3	-4.59025	-2.0823	-6.91733	3.26516e-05	0.00144013	2.67862
DHFR	-1.74236	4.20473	-6.91196	3.28737e-05	0.00144552	2.44007
DTL	-2.41953	3.36962	-6.9102	3.2947e-05	0.00144552	2.54263
RHOBTB3	-1.86917	4.59183	-6.90904	3.29953e-05	0.00144552	2.4063
GJB3	-4.97191	-1.95406	-6.89741	3.3484e-05	0.00146366	2.66902
MID1	-1.78677	3.91044	-6.89325	3.36609e-05	0.00146811	2.44443
TTK	-2.4066	3.85909	-6.89081	3.3765e-05	0.00146938	2.46313
PAK6	-2.6183	1.27499	-6.88447	3.4037e-05	0.00147793	2.72407
SGCG	-4.61638	-2.865	-6.88163	3.41598e-05	0.00147998	2.56252
TRIM6	-3.18333	1.46832	-6.87547	3.44272e-05	0.00148387	2.70586
WWC1	-2.43661	2.65618	-6.87485	3.44545e-05	0.00148387	2.57552
LMO4	-1.78951	2.65462	-6.87433	3.44769e-05	0.00148387	2.5668
AURKA	-1.4505	4.43224	-6.85099	3.55137e-05	0.00152317	2.33257
TNFSF15	-4.23271	1.36996	-6.85029	3.55455e-05	0.00152317	2.69027
PITX2	-4.85002	-2.00193	-6.83889	3.60643e-05	0.00154202	2.59938
MGME1	-1.64893	3.99542	-6.83535	3.62271e-05	0.00154561	2.35704
SGK1	-2.99722	1.54201	-6.83118	3.64201e-05	0.00155047	2.6429
ADAMTS18	-3.47855	0.859907	-6.81388	3.72315e-05	0.00158157	2.65986
CCNB1	-1.46835	6.15099	-6.80948	3.74413e-05	0.00158233	2.20156
TNFRSF10B	-1.60458	4.99616	-6.80921	3.74539e-05	0.00158233	2.23894
HLA-DRB1	-1.59899	4.03554	-6.80842	3.74918e-05	0.00158233	2.31635
TFAP2A	-2.69013	1.49003	-6.80536	3.76385e-05	0.00158511	2.60878
KIF18A	-1.54311	3.78016	-6.80089	3.78541e-05	0.00159076	2.33239
LAYN	-4.20296	-0.998704	-6.79624	3.80793e-05	0.0015968	2.61783
NUSAP1	-2.01731	5.01141	-6.78867	3.84498e-05	0.0016089	2.2228
SRPX2	-5.03297	-2.69568	-6.78553	3.86043e-05	0.00160904	2.48296
AIM1L	-2.82296	1.10812	-6.78526	3.86175e-05	0.00160904	2.60897
TNMD	-5.54682	-1.3078	-6.77042	3.93579e-05	0.00163299	2.5673
UPK1B	-3.61429	0.904141	-6.7704	3.93592e-05	0.00163299	2.60436
KIF2C	-2.42964	3.60474	-6.76649	3.95565e-05	0.00163771	2.32732
SVIL	-1.46019	4.42935	-6.75601	4.00916e-05	0.00165636	2.20566
ARHGAP23	-4.53367	-0.788276	-6.7463	4.05944e-05	0.00167272	2.56661
RDH12	1.23717	6.03547	6.74507	4.06584e-05	0.00167272	2.10484
SPRR3	-5.02145	-2.70644	-6.73781	4.10392e-05	0.00168138	2.42913
MYH6	-5.75473	-2.40563	-6.73779	4.10406e-05	0.00168138	2.46063
XAF1	-6.73459	0.0587426	-6.72985	4.14613e-05	0.00169014	2.55799
BACE2	-2.66543	1.40904	-6.72755	4.15843e-05	0.00169014	2.51543
KCNJ3	1.27003	5.83692	6.72735	4.15947e-05	0.00169014	2.08761
KCNG1	-3.06684	0.16159	-6.72726	4.15997e-05	0.00169014	2.56168
PBK	-1.72808	4.05285	-6.72153	4.19073e-05	0.00169911	2.20015
GRHL1	-1.40517	3.79029	-6.71572	4.22222e-05	0.00170834	2.21471
LUZP1	-1.8454	3.88808	-6.71232	4.24072e-05	0.00170926	2.2055
PTHLH	1.19303	6.40028	6.7121	4.24194e-05	0.00170926	2.05352
C19orf48	-1.27816	4.86069	-6.70471	4.28253e-05	0.00172207	2.09975
PROCR	1.71451	3.37459	6.69847	4.31713e-05	0.00173011	2.30436
CENPK	-1.82804	3.81647	-6.69792	4.32019e-05	0.00173011	2.19463
PDGFB	-4.52543	-2.90229	-6.69015	4.3637e-05	0.00174354	2.34931
CBLN1	1.35516	5.63694	6.68876	4.37153e-05	0.00174354	2.04556
CCNE2	-1.93023	2.48542	-6.68445	4.39592e-05	0.0017491	2.33819
ATF3	-3.11782	0.630101	-6.68315	4.40335e-05	0.0017491	2.50047
PNMAL1	1.25355	5.19724	6.66807	4.49e-05	0.00177991	2.04121
FAT1	-1.95927	3.72169	-6.66478	4.50916e-05	0.0017839	2.16429
SERPINB7	-5.38334	-1.28455	-6.6595	4.54011e-05	0.0017922	2.43938
CASC5	-2.2886	2.96781	-6.65808	4.54846e-05	0.0017922	2.25139
GHRL	-1.69223	3.47403	-6.65353	4.5753e-05	0.00179916	2.17194
AK4	-2.38129	2.75636	-6.64922	4.60093e-05	0.00180561	2.26305
PLA2G4F	-4.70646	-2.30415	-6.6457	4.62196e-05	0.00181024	2.35555
DDX60	-1.38615	4.59773	-6.63881	4.66348e-05	0.00181989	2.03134
SLITRK1	1.36839	4.94912	6.63853	4.66518e-05	0.00181989	2.02433
IRF1	-2.11563	2.1088	-6.60978	4.84269e-05	0.00187718	2.28483
PBX1	-1.49627	5.51545	-6.60977	4.84279e-05	0.00187718	1.94358
KCNN3	1.60782	3.93246	6.60954	4.8442e-05	0.00187718	2.10592
SULT1E1	-2.62158	3.14134	-6.60778	4.85534e-05	0.00187718	2.17249
ERMP1	-2.26052	3.27145	-6.60704	4.85999e-05	0.00187718	2.14303
HOXA3	-4.30917	-1.66688	-6.60479	4.87426e-05	0.00187899	2.35588
FLNA	-1.66507	5.34874	-6.58632	4.99296e-05	0.00192096	1.92022
GJB5	-5.05955	-1.9202	-6.58425	5.00645e-05	0.00192238	2.31523
IGFL1	-4.45688	-2.92889	-6.57778	5.04893e-05	0.0019349	2.22121
LIG1	-2.09137	2.75717	-6.56187	5.15495e-05	0.00197167	2.14139
YBX3	-2.30939	1.80417	-6.55976	5.16918e-05	0.00197186	2.25386
DDIT4	-1.75443	2.69226	-6.55881	5.17559e-05	0.00197186	2.14184
TES	-1.16911	5.76548	-6.55388	5.20908e-05	0.00198076	1.85401
SKA3	-1.94063	3.0142	-6.55019	5.2343e-05	0.0019865	2.09241
GPR37	-1.76026	2.56532	-6.5485	5.24588e-05	0.00198704	2.14368
GSG2	-4.47496	-2.92099	-6.54305	5.28344e-05	0.0019974	2.18366
TTF2	-1.54054	3.9451	-6.52584	5.40395e-05	0.00203903	1.94044
IL4R	-2.40777	1.16596	-6.52373	5.41894e-05	0.00204075	2.26563
ETHE1	-1.39894	4.57441	-6.50844	5.52886e-05	0.00207815	1.8537
STAP2	-1.91954	3.08259	-6.49845	5.60196e-05	0.00210159	2.01097
PMP22	-3.26758	1.07596	-6.49539	5.62454e-05	0.00210603	2.24349
TJP1	-1.67447	5.20578	-6.48722	5.68534e-05	0.00212473	1.79085
TMEM173	-4.49875	-2.91389	-6.47992	5.74028e-05	0.00214118	2.11375
SYTL2	-3.91799	-0.303382	-6.47694	5.76287e-05	0.00214432	2.24833
ELOVL4	1.15263	5.65988	6.47593	5.77059e-05	0.00214432	1.74709
MBOAT1	-3.9818	-1.79095	-6.47305	5.7925e-05	0.00214838	2.19157
RCBTB1	1.21378	6.8413	6.46716	5.83772e-05	0.00216004	1.71738
TMEM154	-1.87858	2.16213	-6.46523	5.85254e-05	0.00216004	2.08214
STAC	1.53311	4.69878	6.46466	5.85701e-05	0.00216004	1.81526
MICALL1	-2.08079	2.32824	-6.46023	5.89133e-05	0.00216861	2.05784
KIAA0101	-2.20545	4.73652	-6.45463	5.93506e-05	0.00217701	1.78902
FGFBP1	-5.36715	-1.6843	-6.45446	5.93639e-05	0.00217701	2.1764
HAUS8	-1.64056	3.04155	-6.446	6.00314e-05	0.00219737	1.94132
PTPN14	-2.18062	2.2074	-6.43871	6.06129e-05	0.00221452	2.04507
SKA1	-1.80375	2.52583	-6.43521	6.08945e-05	0.00222067	1.99555
TEAD3	-1.85785	2.53289	-6.4265	6.16009e-05	0.00224225	1.98258
MCM2	-2.189	2.89386	-6.42505	6.17195e-05	0.0022424	1.93938
ORC6	-1.86848	3.4496	-6.41879	6.22336e-05	0.00225689	1.85778
GINS1	-2.25504	3.53034	-6.41153	6.28354e-05	0.00227266	1.84296
TMEM159	-1.59996	3.09987	-6.40972	6.29869e-05	0.00227266	1.88417
ADGRG6	-2.85383	4.64735	-6.40936	6.30166e-05	0.00227266	1.75595
CYP2J2	1.9949	3.82911	6.40711	6.32055e-05	0.00227528	1.85919
DNAJC15	-3.46948	-0.515317	-6.40154	6.36741e-05	0.00228794	2.15179
MEIS1	-1.46325	6.77575	-6.39685	6.40724e-05	0.00229461	1.63377
KDM6A	-1.3412	4.95438	-6.39586	6.41568e-05	0.00229461	1.66907
CKS1B	-1.35365	6.3369	-6.39522	6.42112e-05	0.00229461	1.6291
RALGPS2	-1.99464	3.20265	-6.39283	6.44157e-05	0.00229722	1.8551
RBPMS	-2.13121	2.39718	-6.39011	6.46485e-05	0.00229722	1.95634
KCNS3	1.22423	4.87114	6.38962	6.46905e-05	0.00229722	1.68231
ZFP42	-1.80158	3.3663	-6.38889	6.47534e-05	0.00229722	1.82379
COL17A1	-4.83018	-1.84767	-6.38749	6.48743e-05	0.00229735	2.08759
KITLG	-1.64976	3.4844	-6.38034	6.54942e-05	0.00231511	1.79563
MPP7	-2.34226	1.47433	-6.37877	6.56312e-05	0.00231578	2.04646
SSFA2	-1.29429	5.53098	-6.37465	6.59921e-05	0.00232432	1.61285
CLIC5	-1.78019	3.65037	-6.36585	6.677e-05	0.0023475	1.75814
RHOBTB2	-1.71531	3.4509	-6.3628	6.70427e-05	0.00235286	1.77608
GUCY1B3	-1.24832	4.25305	-6.35591	6.76613e-05	0.00237032	1.66875
GSTP1	-1.23962	7.92037	-6.34923	6.82668e-05	0.00238405	1.58552
HMGB2	-1.78844	6.26385	-6.34826	6.83557e-05	0.00238405	1.5703
SLC25A53	1.2215	5.33865	6.34757	6.84182e-05	0.00238405	1.58654
ADD2	-3.01385	0.59535	-6.34357	6.87853e-05	0.00239135	2.06434
PLK4	-2.44137	3.2012	-6.34262	6.88722e-05	0.00239135	1.79592
STC1	1.49055	6.15233	6.32609	7.04114e-05	0.00243799	1.52585
CDC6	-2.22292	3.56522	-6.32552	7.04644e-05	0.00243799	1.72149
ATP1A1	-1.2377	6.33805	-6.32414	7.0595e-05	0.0024382	1.52741
SLC16A5	-5.32591	-1.70114	-6.31937	7.10473e-05	0.00244662	2.01281
RFC5	-1.2167	4.54093	-6.31773	7.12036e-05	0.00244662	1.58795
VSTM2A	1.31144	7.32231	6.31658	7.13134e-05	0.00244662	1.51275
SERGEF	1.10753	6.1135	6.31632	7.13384e-05	0.00244662	1.50759
GLTP	-1.52808	3.64678	-6.30626	7.23056e-05	0.00247546	1.67006
ZNF704	-3.08686	0.229409	-6.30143	7.27754e-05	0.00248719	2.02081
ICOSLG	-2.32088	1.17594	-6.29363	7.35413e-05	0.00250899	1.95775
OMD	-4.63541	-2.86054	-6.29059	7.38415e-05	0.00251485	1.9036
MGARP	-3.18238	0.952251	-6.28835	7.40649e-05	0.00251808	1.975
SGOL1	-2.2989	2.62422	-6.28419	7.44798e-05	0.00252779	1.78335
ZFP36L2	-1.40906	4.22006	-6.27312	7.55958e-05	0.00256123	1.55789
MCF2	-5.30009	-2.5965	-6.26687	7.62341e-05	0.0025784	1.90188
SERHL2	-2.22604	1.78351	-6.26557	7.63682e-05	0.00257848	1.858
BOC	-2.61091	0.721516	-6.26123	7.68158e-05	0.00258913	1.94792
ARHGAP11A	-1.69231	2.71765	-6.25876	7.70713e-05	0.00259328	1.72579
LMX1A	1.1464	8.19221	6.2574	7.72125e-05	0.00259357	1.44763
IDI2	-4.29705	-2.99249	-6.24956	7.80326e-05	0.00261488	1.8394
DEK	-1.31387	5.073	-6.24879	7.8114e-05	0.00261488	1.4542
KIF22	-1.27316	5.0117	-6.24304	7.87215e-05	0.00262758	1.44836
EFNA5	-1.3624	4.70822	-6.24201	7.88311e-05	0.00262758	1.4699
CTNNA3	1.93465	3.42304	6.2405	7.89922e-05	0.00262758	1.68013
DSC2	-1.21246	5.06088	-6.23951	7.90973e-05	0.00262758	1.43988
BCAR3	1.15146	6.28079	6.23888	7.91642e-05	0.00262758	1.39524
KDELC2	-2.47195	1.52711	-6.23648	7.94212e-05	0.00263165	1.85065
UHRF1	-1.7854	2.32285	-6.21913	8.1305e-05	0.00268396	1.72304
CXCL14	-1.77492	5.23354	-6.2189	8.13305e-05	0.00268396	1.41543
IFIT3	-2.01371	3.15647	-6.21784	8.14473e-05	0.00268396	1.61676
HJURP	-2.08395	3.0269	-6.21692	8.1548e-05	0.00268396	1.63273
PIK3C2G	-2.3282	1.25098	-6.20978	8.23396e-05	0.00270546	1.83886
AMER3	1.15165	5.36852	6.20176	8.32388e-05	0.00272621	1.37606
CDKN1A	-1.15847	5.75773	-6.20167	8.32495e-05	0.00272621	1.3594
FDXR	-1.78854	2.24219	-6.19386	8.41348e-05	0.0027506	1.69865
RAD54L	-2.5416	1.95132	-6.19091	8.44719e-05	0.00275702	1.74115
GPAT3	-2.92525	0.643286	-6.1872	8.48977e-05	0.00276631	1.85482
SKAP2	-1.10938	5.34507	-6.1793	8.58125e-05	0.00279024	1.33891
CLIP1	-1.19562	5.58377	-6.17829	8.59303e-05	0.00279024	1.33084
STK17B	-1.56048	3.62315	-6.17658	8.61301e-05	0.00279024	1.4892
HCAR2	-4.99413	-1.98705	-6.17597	8.62021e-05	0.00279024	1.82362
RAB7B	-4.35275	-2.96917	-6.17419	8.64107e-05	0.00279238	1.75441
CD274	-3.00368	1.34627	-6.17005	8.6897e-05	0.00280347	1.78706
BRCA2	-1.69292	3.34642	-6.16176	8.78822e-05	0.00283059	1.50652
GNG2	1.17156	8.5706	6.15442	8.87638e-05	0.00285429	1.31039
PLA2G7	-4.15071	-2.42418	-6.14468	8.99486e-05	0.00288765	1.75562
VAMP8	-1.34663	5.74508	-6.14332	9.01159e-05	0.00288828	1.27929
ANLN	-2.02505	5.05604	-6.13655	9.09512e-05	0.00291029	1.314
SNAP23	-1.3048	5.577	-6.13382	9.12903e-05	0.00291638	1.26935
ELF5	-2.7183	1.81127	-6.13096	9.16466e-05	0.00292299	1.67924
ZMAT4	1.14327	4.91112	6.12291	9.26594e-05	0.00295049	1.29803
SLC6A15	1.6109	3.81652	6.1178	9.3308e-05	0.00296631	1.43669
SLC2A1	-1.39083	5.04469	-6.11278	9.39495e-05	0.00298187	1.2624
PPP1R3C	1.17069	4.73287	6.10889	9.4451e-05	0.00299293	1.29594
FAM64A	-2.36113	2.43997	-6.09806	9.58594e-05	0.00303266	1.5474
POLE2	-2.39441	1.94272	-6.09609	9.61183e-05	0.00303594	1.60964
NTF4	-4.37451	-2.9642	-6.09325	9.64935e-05	0.00303799	1.65938
MYEOV	-4.37451	-2.9642	-6.09325	9.64935e-05	0.00303799	1.65938
VWF	-4.93695	-2.733	-6.08732	9.72792e-05	0.00305781	1.6757
EGFR	-1.69649	3.38623	-6.08478	9.76192e-05	0.00306359	1.39082
LMOD1	-5.84489	-1.31506	-6.08336	9.78087e-05	0.00306462	1.73178
POSTN	-3.04251	0.543885	-6.07869	9.84365e-05	0.00307936	1.71506
RAD51	-1.9429	2.17353	-6.07534	9.88908e-05	0.00308827	1.54233
ESRP1	-1.21169	6.06072	-6.07426	9.90366e-05	0.00308827	1.17172
BMP7	-2.45839	1.41008	-6.07301	9.92066e-05	0.00308865	1.63721
BUB1	-1.47225	4.0542	-6.07146	9.94178e-05	0.00309032	1.2893
L1TD1	-3.77271	1.03624	-6.0629	0.000100592	0.00312187	1.67334
HAUS5	-2.15664	1.77124	-6.05997	0.000100999	0.00312952	1.57419
CYP2S1	-3.63088	-0.256506	-6.05625	0.000101516	0.0031406	1.70665
RNASEH2A	-1.59545	3.49928	-6.05208	0.000102099	0.00315364	1.32764
B4GALT1	-1.9642	2.46502	-6.05036	0.000102341	0.00315613	1.46881
SLFN12	-3.89995	-0.711159	-6.04773	0.000102712	0.00315671	1.69722
SPOCK1	-1.16306	4.68051	-6.04706	0.000102807	0.00315671	1.18913
CYR61	-4.11743	-0.444403	-6.0468	0.000102843	0.00315671	1.69584
CDC20	-1.73847	3.06609	-6.03337	0.000104762	0.00321058	1.36041
UBE2C	-1.61122	4.23973	-6.03173	0.000104998	0.00321169	1.21534
ITIH5	-2.91116	0.6447	-6.03033	0.000105202	0.00321169	1.6426
APOBEC3B	-3.25816	-0.202819	-6.02972	0.00010529	0.00321169	1.67086
ZEB1	1.3537	4.54068	6.02573	0.00010587	0.00322434	1.20249
TMEM63A	-1.45603	3.2151	-6.01602	0.000107297	0.00326272	1.3119
MAML2	-2.18834	2.23908	-6.01421	0.000107565	0.00326581	1.45239
FLT1	-3.09268	1.10615	-6.00486	0.000108963	0.00329832	1.57657
NDE1	-1.77697	2.52076	-6.00479	0.000108973	0.00329832	1.39433
PHF19	-2.03062	1.76761	-5.99845	0.000109932	0.00332222	1.48762
MUC4	-4.48546	-2.14563	-5.99393	0.000110621	0.00333706	1.58968
ADAMTS15	-3.76851	-1.88551	-5.993	0.000110764	0.00333706	1.59894
EXO1	-1.797	2.92577	-5.98822	0.000111498	0.00334952	1.31584
BNC1	-4.399	-2.94977	-5.98808	0.000111519	0.00334952	1.53502
TVP23A	-2.30136	1.80182	-5.98169	0.00011251	0.00337411	1.4631
ARSJ	-2.48617	2.31438	-5.98011	0.000112757	0.00337445	1.39894
LRRCC1	-1.86047	3.29745	-5.97762	0.000113146	0.00337445	1.25174
SLC2A14	-4.18762	-3.03798	-5.97752	0.000113161	0.00337445	1.51248
FAS	-2.81599	1.98778	-5.9772	0.000113211	0.00337445	1.44772
FGF14	1.4026	5.06265	5.9756	0.000113463	0.00337682	1.0793
TBX15	-4.65912	-1.19437	-5.97348	0.000113796	0.00338159	1.5957
LATS2	-3.85062	-0.523939	-5.96394	0.000115311	0.00341717	1.5868
TMPRSS2	-1.72809	3.18596	-5.96184	0.000115647	0.00341717	1.24035
LIF	-4.36135	-1.69103	-5.96171	0.000115668	0.00341717	1.56821
TCF19	-2.33173	1.34268	-5.96156	0.000115691	0.00341717	1.48811
NOD1	-3.50129	0.223435	-5.95662	0.000116487	0.0034355	1.56403
CENPW	-2.09669	3.62217	-5.95493	0.000116762	0.00343841	1.18419
MASTL	-1.46413	3.85621	-5.95075	0.000117441	0.00345129	1.13664
CAPN6	-2.6871	1.80465	-5.95007	0.000117552	0.00345129	1.42463
RIMS1	-5.34989	0.0709101	-5.94881	0.000117758	0.00345217	1.56108
CENPU	-1.8032	3.65004	-5.94733	0.000118	0.0034541	1.16323
ASF1B	-2.61651	1.77019	-5.94433	0.000118492	0.00346333	1.42247
FEN1	-1.31389	5.10346	-5.93205	0.000120532	0.00351527	0.995925
PRRT4	-4.11454	-3.06626	-5.93148	0.000120628	0.00351527	1.45374
ACOT9	-1.63927	3.00082	-5.92882	0.000121075	0.00351843	1.21808
TTC29	1.11076	5.32405	5.92773	0.000121258	0.00351843	0.981508
CST1	-4.8518	-0.950415	-5.92763	0.000121276	0.00351843	1.53861
ERICH5	1.15499	5.36654	5.92519	0.000121688	0.00352516	0.975888
NYNRIN	-1.61309	3.87438	-5.92356	0.000121965	0.00352797	1.09655
QKI	-1.62915	2.78058	-5.92153	0.00012231	0.00353274	1.23727
CTSC	-1.08716	7.74987	-5.91933	0.000122685	0.00353834	0.961982
SERPINB5	-3.60043	-1.39692	-5.91285	0.000123798	0.00356521	1.51294
RNF182	1.13155	4.7928	5.90501	0.000125158	0.00359907	0.992562
GUCY2C	1.18436	7.42591	5.9038	0.000125369	0.00359986	0.919636
KIF14	-2.37681	2.15015	-5.89597	0.000126747	0.0036341	1.30141
CENPN	-1.40311	3.85281	-5.89086	0.000127655	0.00365185	1.04884
SPNS2	-2.44174	0.642014	-5.89039	0.000127739	0.00365185	1.44866
LRRC55	3.77791	-0.20278	5.88878	0.000128025	0.00365469	1.47553
ADAM12	-1.79152	2.30675	-5.88132	0.000129367	0.00368541	1.24699
PIP4K2A	-1.27514	3.77554	-5.88071	0.000129478	0.00368541	1.04136
SRGAP2	-2.1104	1.18756	-5.87907	0.000129775	0.0036885	1.38487
TGIF1	-1.71418	3.08407	-5.8761	0.000130316	0.00369851	1.13055
CCDC34	-1.31595	4.22767	-5.8712	0.000131211	0.00371234	0.97617
CAB39L	-1.13589	4.99508	-5.87033	0.000131372	0.00371234	0.908091
FBLIM1	-1.36026	4.24439	-5.87	0.000131432	0.00371234	0.973247
TSPAN6	-1.24587	6.69935	-5.86873	0.000131667	0.00371234	0.870924
ARHGAP31	-3.70436	-0.896213	-5.86827	0.000131751	0.00371234	1.46076
HTATSF1	1.25856	8.41802	5.85636	0.000133966	0.00376934	0.872164
PLEKHA7	-1.60546	3.1104	-5.85119	0.000134942	0.00379134	1.08935
TAX1BP3	-1.09319	5.95821	-5.84887	0.000135381	0.00379824	0.841715
SERPINB12	-4.43953	-2.93924	-5.84277	0.000136544	0.00382539	1.35882
CDCA3	-1.4861	3.34576	-5.83431	0.000138176	0.00386557	1.03114
SOSTDC1	-4.69689	-1.6813	-5.82381	0.00014023	0.00391744	1.39138
TMSB4X	-1.74232	10.3152	-5.82267	0.000140454	0.00391811	0.906755
CEMIP	-3.47214	-0.809089	-5.81788	0.000141403	0.00393482	1.39367
MBNL2	1.09747	7.90205	5.81703	0.000141574	0.00393482	0.801761
LAMP5	1.74513	3.17742	5.81584	0.00014181	0.00393482	1.09677
MB21D2	-1.36624	4.5597	-5.81328	0.000142322	0.00393482	0.860663
TMCO4	-1.60996	2.34547	-5.81287	0.000142405	0.00393482	1.14082
SLIT3	-1.97286	2.68622	-5.81266	0.000142447	0.00393482	1.0992
NLGN1	1.25513	4.10978	5.81259	0.00014246	0.00393482	0.940116
RASSF9	-2.68337	0.665147	-5.80516	0.000143958	0.00397062	1.32958
AGR3	-3.75525	-0.868384	-5.79004	0.000147059	0.00405042	1.35656
ERBB2	-1.84532	2.95898	-5.77979	0.000149202	0.00410296	1.00857
SH3RF2	-3.73862	1.27499	-5.77875	0.000149422	0.00410296	1.26236
THBS1	-2.03186	3.24686	-5.77793	0.000149595	0.00410296	0.973395
RGL1	1.05924	6.62269	5.77115	0.000151034	0.00413665	0.712294
ERI1	-1.52858	3.77011	-5.75976	0.000153486	0.00419792	0.86607
EPN3	-3.56573	-1.54108	-5.74999	0.000155623	0.00425043	1.29741
MDK	-1.17189	6.32817	-5.74879	0.000155889	0.00425176	0.691073
NOTCH2	-2.13763	2.78872	-5.745	0.000156727	0.00426621	0.98777
ORC1	-1.75898	2.15961	-5.74443	0.000156854	0.00426621	1.06913
NAPB	1.02496	6.60088	5.743	0.000157171	0.00426891	0.670148
CD68	1.44641	5.14039	5.73981	0.000157885	0.00428237	0.72725
KCNN2	-2.40641	0.622695	-5.73243	0.000159545	0.00432139	1.22981
CCND2	-1.44593	6.79161	-5.72641	0.000160915	0.00435248	0.662576
TNFAIP8	-1.67978	2.02885	-5.72174	0.000161986	0.00437277	1.05288
ANGPTL3	1.39966	3.60829	5.72119	0.000162112	0.00437277	0.87964
FAM150B	-2.83466	-0.535063	-5.71607	0.000163294	0.00439496	1.25404
KNTC1	-1.2239	3.85292	-5.71569	0.000163383	0.00439496	0.787549
IFI44	-2.60132	-0.0741038	-5.71072	0.000164542	0.00442006	1.23615
C9orf142	-1.54247	2.52485	-5.70725	0.000165355	0.00443582	0.96037
DNA2	-1.68966	3.44672	-5.70049	0.000166952	0.00447254	0.823179
HR	-3.98882	-3.11656	-5.69734	0.000167703	0.00448652	1.16138
TMEM100	-4.05574	-0.920469	-5.69294	0.000168757	0.00450854	1.22607
TAS2R1	4.64396	-2.3721	5.68838	0.000169855	0.00453172	1.07308
PCNA	-1.17313	6.57367	-5.6862	0.000170384	0.00453964	0.597771
KCNJ2	-1.49743	2.86677	-5.67606	0.000172865	0.00459947	0.864837
EPHB2	-1.67117	3.46923	-5.67187	0.000173903	0.00462081	0.775857
PDE2A	1.68554	3.9943	5.66807	0.000174849	0.00463965	0.763181
FERMT1	-3.27789	-1.57053	-5.66572	0.000175436	0.00464456	1.18495
SLC39A14	1.06582	7.21278	5.66543	0.000175508	0.00464456	0.561434
HEBP1	-1.74424	1.95631	-5.65957	0.000176984	0.00467152	0.972716
GALNT10	-2.11635	2.08437	-5.65949	0.000177004	0.00467152	0.96171
PSMB9	-3.53685	0.536389	-5.65624	0.000177828	0.00468695	1.13593
GLI3	-2.80512	0.260368	-5.65097	0.000179172	0.00471602	1.13912
ENO2	1.04148	6.59413	5.6452	0.000180657	0.00474856	0.523372
HAS2	-3.97613	-0.337664	-5.64429	0.000180893	0.00474856	1.15156
TMSB4Y	-2.26133	1.64511	-5.64081	0.000181796	0.00476588	0.992597
RFC2	-1.1732	4.59344	-5.63857	0.000182379	0.00477477	0.593436
ATP1A4	-3.97831	-3.12138	-5.63599	0.000183055	0.00478608	1.08431
AGPAT4	1.04677	5.39118	5.63147	0.000184245	0.00481076	0.535255
RAB3C	1.33577	7.96375	5.62844	0.000185045	0.00482522	0.520427
VRK1	-1.41534	4.95698	-5.62538	0.000185858	0.00482926	0.550936
CYP3A4	-3.16957	-0.931767	-5.62423	0.000186167	0.00482926	1.13299
SLC30A2	-2.88807	0.549272	-5.62378	0.000186286	0.00482926	1.08327
GAL3ST4	-2.39201	1.00196	-5.62321	0.000186439	0.00482926	1.04122
LMNA	-1.46107	3.57104	-5.62259	0.000186604	0.00482926	0.686576
MCM6	-2.25864	3.83915	-5.62222	0.000186702	0.00482926	0.674391
ERP27	-3.22894	0.153671	-5.62138	0.000186927	0.00482926	1.10379
CENPF	-2.09654	4.80073	-5.61835	0.000187742	0.00484123	0.570881
EFS	-3.8047	-0.746562	-5.61782	0.000187884	0.00484123	1.1222
DGKK	-4.22381	-3.02517	-5.61449	0.000188784	0.00485802	1.06604
EHF	-2.21308	3.0885	-5.61306	0.000189172	0.00486162	0.753761
S100P	-4.93092	-1.33132	-5.61108	0.00018971	0.00486705	1.11532
TMEM169	1.04286	5.00436	5.61046	0.00018988	0.00486705	0.532304
C3orf58	-1.16005	4.66548	-5.60705	0.000190813	0.00488456	0.540107
CELF3	1.20761	4.98269	5.60355	0.000191774	0.00490276	0.528796
IQGAP2	-1.64112	2.96073	-5.59411	0.000194393	0.00495875	0.731549
SLCO4C1	-1.38326	3.37037	-5.59383	0.000194471	0.00495875	0.670311
ETV7	-2.87788	-0.0876241	-5.59169	0.000195072	0.00496762	1.07086
RBL1	-2.24349	2.01769	-5.57985	0.000198423	0.00504639	0.851411
REST	-2.36934	2.36593	-5.5769	0.000199268	0.00506129	0.799581
VSIG10	-1.3244	3.45961	-5.56591	0.000202448	0.00513541	0.615295
MSRB3	-2.31283	1.10298	-5.56103	0.000203879	0.00516502	0.941302
IGF2BP3	-1.00662	5.70912	-5.559	0.000204478	0.0051735	0.410923
WDR76	-1.71255	2.18174	-5.55133	0.000206754	0.00522435	0.780852
METRNL	-4.1777	-2.01322	-5.54485	0.000208697	0.00526665	1.01624
TCF7L1	-4.04027	-0.199154	-5.54093	0.000209883	0.00528976	1.0042
DDC	1.03125	9.27224	5.53992	0.00021019	0.00529068	0.424633
SCNN1A	-3.15216	0.803998	-5.5385	0.00021062	0.00529088	0.943866
NUAK2	-2.02312	2.07846	-5.53812	0.000210738	0.00529088	0.780737
AMOTL2	-1.83671	2.1162	-5.53678	0.000211146	0.00529432	0.76921
ANKRD34A	4.38306	-2.57469	5.53102	0.000212913	0.0053318	0.87404
HIST2H2BE	1.06112	5.61925	5.52929	0.000213445	0.00533831	0.368239
APOA2	-1.27385	5.85191	-5.52724	0.000214081	0.00534739	0.364284
IQGAP3	-2.87671	1.29419	-5.52524	0.000214702	0.00535607	0.874094
RSPO3	-3.91427	-3.14544	-5.52317	0.000215347	0.00536531	0.939673
MTMR11	-1.52949	3.02042	-5.5197	0.000216429	0.00538543	0.609088
CREG1	-1.84097	2.64641	-5.50806	0.000220113	0.00546782	0.650368
OVCH2	-4.28222	-2.06687	-5.50748	0.000220299	0.00546782	0.965507
CDCA4	-1.6478	2.51844	-5.50172	0.000222145	0.00550667	0.656726
TNS1	-3.88909	1.77106	-5.4978	0.000223415	0.00553114	0.810852
FGG	-3.47104	-0.188474	-5.49417	0.000224594	0.0055513	0.93708
CITED4	-3.09537	-0.0313157	-5.49355	0.000224796	0.0055513	0.930547
TAP1	-1.65901	2.5958	-5.48888	0.000226328	0.00557912	0.627048
KCNMB1	-2.59693	1.50617	-5.48838	0.000226492	0.00557912	0.789832
MYC	-1.59687	2.37465	-5.48014	0.000229219	0.0056392	0.645874
HHIP	-2.40429	0.500991	-5.4788	0.000229666	0.00564311	0.876783
CENPE	-2.10055	3.45021	-5.46652	0.000233808	0.00573766	0.483179
ADCY5	-2.31704	1.09588	-5.45882	0.000236443	0.00579408	0.792978
LPL	-4.52645	-2.90572	-5.45774	0.000236816	0.00579408	0.87371
EFHC2	2.13531	1.95187	5.45657	0.000237221	0.00579408	0.763152
VEPH1	-1.39402	4.18794	-5.45632	0.000237306	0.00579408	0.361142
C10orf54	-2.01838	1.25393	-5.45551	0.000237586	0.00579408	0.765786
TANC1	-1.85837	3.06487	-5.45217	0.000238748	0.00581441	0.504563
WNT7B	-2.86788	-0.433608	-5.4514	0.000239014	0.00581441	0.884729
PAQR3	-1.48194	3.01125	-5.44759	0.000240348	0.00583962	0.501983
ALS2CL	-3.94827	-0.258134	-5.44404	0.000241594	0.00585663	0.868711
MGLL	1.22635	5.9317	5.44389	0.000241646	0.00585663	0.227914
ADAMTS9	1.04465	5.77636	5.44281	0.000242028	0.00585863	0.228736
TMEM2	-1.7183	4.77413	-5.42963	0.000246732	0.00595936	0.274163
HOXA2	-3.87225	-2.63955	-5.42945	0.000246798	0.00595936	0.84169
FOXC1	-2.92938	1.01922	-5.42806	0.000247299	0.00596412	0.761779
HAUS7	-1.40671	2.63054	-5.42601	0.00024804	0.00597252	0.524421
PAK7	1.40103	4.13564	5.42541	0.000248258	0.00597252	0.360527
KCNA4	1.66099	3.58095	5.41814	0.000250913	0.00602899	0.440675
SLPI	-3.61606	-2.19184	-5.41305	0.000252788	0.0060666	0.834722
HOXB5	-3.79107	-2.40262	-5.411	0.000253549	0.00607741	0.826052
HAND1	-3.58639	-2.20386	-5.40881	0.000254362	0.00608668	0.828612
TJP2	-2.01165	2.43695	-5.40828	0.000254557	0.00608668	0.53321
ZFHX4	-2.24755	1.4129	-5.40685	0.000255092	0.00609204	0.678962
CTSH	-2.45064	1.36207	-5.40528	0.000255679	0.00609861	0.686908
SUCLG2	-1.22101	4.70737	-5.40331	0.000256419	0.00610882	0.227279
FIBIN	1.59908	2.808	5.39852	0.000258225	0.00614436	0.526103
TRIP13	-1.83309	1.60824	-5.39764	0.000258557	0.0061448	0.633848
TMBIM1	-1.22712	6.77575	-5.39239	0.000260557	0.00618096	0.152491
FAM49A	-4.47839	0.992718	-5.39182	0.000260772	0.00618096	0.741645
MATN2	-1.23391	3.45521	-5.39116	0.000261025	0.00618096	0.349893
EHD4	-1.68708	2.10648	-5.38966	0.0002616	0.00618709	0.549447
ZPLD1	1.38312	7.6384	5.38628	0.0002629	0.00621034	0.143581
ADAMTS17	-2.55267	-0.106757	-5.38499	0.000263401	0.00621467	0.779267
UACA	-1.54963	2.67655	-5.38244	0.000264387	0.00623044	0.452659
ARPP21	1.58717	2.9153	5.3812	0.000264867	0.00623278	0.483083
STXBP5L	1.00329	6.66036	5.38026	0.000265235	0.00623278	0.119388
TPM4	-1.04535	5.78031	-5.37973	0.000265441	0.00623278	0.135359
MAD2L1	-1.3912	5.46253	-5.37794	0.000266139	0.00624167	0.148433
CYP2C8	1.55357	6.59618	5.37708	0.000266474	0.00624206	0.116868
S100A3	-3.58872	-0.579784	-5.35623	0.00027477	0.00642423	0.753612
LANCL3	-3.15953	-0.727599	-5.35589	0.000274907	0.00642423	0.757236
BNIPL	-2.71344	0.000499869	-5.3543	0.000275552	0.00643163	0.729984
CLSPN	-1.80748	2.849	-5.35207	0.000276457	0.00644508	0.385555
KATNAL2	-4.08032	-1.65169	-5.34633	0.000278803	0.00649203	0.753111
MYL7	-2.66034	0.347038	-5.34506	0.000279327	0.00649512	0.695432
TRPV2	2.37993	1.36735	5.3444	0.000279599	0.00649512	0.672265
RGS18	-3.74172	-2.67843	-5.34178	0.00028068	0.00651251	0.723933
RAD54B	-1.60819	2.9536	-5.33822	0.000282157	0.00653904	0.345193
FAM134B	1.00019	5.6034	5.32682	0.000286941	0.00664204	0.0566882
LEMD1	-3.8559	-2.6451	-5.32526	0.000287601	0.00664946	0.703804
DYSF	-3.64319	-0.784732	-5.32349	0.000288356	0.00665904	0.712423
B3GLCT	1.27396	4.15747	5.32178	0.000289086	0.00666804	0.193779
PLAT	-1.6123	5.29929	-5.31902	0.000290262	0.00668731	0.0687094
MT2A	-2.58897	5.53301	-5.31802	0.000290693	0.00668935	0.0856062
MMP14	-3.0495	0.232612	-5.31078	0.00029382	0.00675337	0.654514
GGCT	-0.992206	5.97664	-5.30867	0.000294738	0.00676653	0.0210831
TRIM63	-2.80813	-0.984258	-5.30725	0.000295358	0.00677283	0.694691
PALM2	1.14675	5.99209	5.30551	0.000296119	0.00678234	0.0107991
FAM72A	-3.4382	-0.283765	-5.3044	0.000296605	0.00678537	0.669875
SPIN4	-1.49744	3.70202	-5.30363	0.000296945	0.00678537	0.185953
WFDC2	-1.33664	5.2889	-5.29946	0.000298781	0.00681939	0.0314205
KLHDC8B	1.16881	6.63885	5.29731	0.000299732	0.00683313	-0.00910328
HACD4	-1.67491	2.16971	-5.29152	0.000302313	0.00688395	0.391987
NEUROD4	0.941939	6.0708	5.28751	0.000304114	0.00691691	-0.0216253
SLC8B1	-2.26808	0.893919	-5.28531	0.000305104	0.00693139	0.557327
OSBPL5	-4.1323	-2.53245	-5.28243	0.00030641	0.00695299	0.651582
MAG	-3.06032	-1.65835	-5.277	0.000308886	0.00700107	0.657033
IRF6	-1.00384	6.60636	-5.26597	0.000313982	0.00710834	-0.0472145
GALNT8	1.25583	3.50136	5.26321	0.000315272	0.00712704	0.196247
GIPC1	-1.34057	3.55003	-5.26265	0.000315536	0.00712704	0.139299
RGS7BP	1.63101	3.00016	5.25496	0.000319162	0.00720063	0.27796
ABCC9	-1.3288	3.08412	-5.25323	0.000319981	0.00721079	0.191526
ITGAV	-1.06907	5.03133	-5.25075	0.000321163	0.00722913	-0.0347152
ADA	-3.55332	-1.71996	-5.24817	0.000322399	0.00724861	0.617022
MDS2	-3.87852	-1.83219	-5.24643	0.000323234	0.00725906	0.614227
OIP5	-2.51258	0.438758	-5.23405	0.000329245	0.00738558	0.525004
2017-09-08	-1.15509	3.8033	-5.23101	0.00033074	0.00741062	0.0553883
FLNC	-3.94717	-3.13053	-5.2278	0.000332325	0.00743272	0.557658
SEMA4A	-4.52338	-1.20946	-5.22747	0.000332485	0.00743272	0.58454
ANXA8L1	-3.9117	-3.14493	-5.22628	0.000333075	0.0074374	0.554724
C17orf53	-2.74838	0.756331	-5.22257	0.000334923	0.00747015	0.483763
SULT1A1	-2.23494	1.43078	-5.21953	0.000336444	0.00749555	0.392801
AGTRAP	-1.07228	4.53863	-5.21701	0.000337714	0.00750724	-0.0495552
RFC4	-0.993201	4.76529	-5.21696	0.000337736	0.00750724	-0.0697869
CPS1	-2.42237	2.15697	-5.20911	0.000341714	0.00758707	0.283623
RUFY3	1.10995	7.46737	5.20799	0.000342289	0.00758782	-0.136681
SCN7A	-1.17029	4.15874	-5.20753	0.000342523	0.00758782	-0.0241244
SIX4	-1.745	1.75318	-5.20219	0.000345266	0.00763993	0.316929
SPG20	-1.8349	3.66	-5.19768	0.000347599	0.00768288	0.0348152
SYK	-2.04292	1.45002	-5.19552	0.00034872	0.00768866	0.353939
CLIC4	-0.93882	5.24072	-5.19551	0.000348726	0.00768866	-0.13505
EFNB2	-1.36678	3.13258	-5.19492	0.000349038	0.00768866	0.0947822
TMEM243	-1.89316	1.6422	-5.19351	0.000349772	0.00769616	0.321118
DNAJB1	-0.908313	6.71226	-5.1858	0.000353826	0.00777395	-0.172911
PLK1	-1.91638	2.97629	-5.18528	0.000354101	0.00777395	0.108101
PROM1	1.45013	5.34621	5.18301	0.000355306	0.00778517	-0.14161
TRIM55	-3.52487	-0.728893	-5.18282	0.000355407	0.00778517	0.509742
OLFM4	1.3741	4.31666	5.18092	0.00035642	0.00779862	-0.0408073
P3H2	-1.93149	2.06357	-5.17465	0.000359783	0.00785707	0.232844
FANCB	-2.05873	1.13504	-5.17444	0.000359893	0.00785707	0.361276
SLC35F2	-1.64912	1.9839	-5.17189	0.00036127	0.00787834	0.23631
RNASE7	-3.69871	-3.23266	-5.17008	0.000362254	0.00789102	0.474474
SULT1A2	-3.29465	0.199886	-5.16896	0.00036286	0.00789543	0.449467
DAB1	1.17835	4.45376	5.1666	0.000364148	0.00791467	-0.0898076
ARHGAP22	-3.74877	-3.21365	-5.16314	0.000366041	0.00794698	0.466533
TMEM168	-1.08183	5.21874	-5.15834	0.000368682	0.00799547	-0.189764
XRCC2	-1.4324	2.81028	-5.15215	0.000372126	0.00806121	0.076668
TNFRSF10D	-1.72984	3.05372	-5.14979	0.000373447	0.0080809	0.0396715
ESPL1	-3.08051	1.58289	-5.14878	0.000374011	0.00808416	0.286738
GAB1	-1.97837	2.45231	-5.14102	0.000378394	0.00816671	0.119658
CHAF1A	-2.53798	0.381665	-5.14055	0.000378664	0.00816671	0.391748
TRIM17	-4.15931	-1.63785	-5.13978	0.000379103	0.00816718	0.465065
CNDP2	-1.03782	7.52814	-5.13845	0.00037986	0.00817451	-0.232598
CAV2	-2.45849	1.38895	-5.13613	0.000381188	0.00819408	0.277716
MT1A	-3.37167	-1.57847	-5.13538	0.000381617	0.0081943	0.458725
GRB7	-1.68155	2.41456	-5.12658	0.000386699	0.00829433	0.100728
DTX3	0.909342	5.36674	5.12469	0.0003878	0.00830885	-0.248196
TDRP	-1.08753	3.83355	-5.123	0.000388788	0.00831701	-0.117996
MICB	-2.23588	0.563753	-5.12259	0.00038903	0.00831701	0.347159
LGI1	-3.3226	-1.64305	-5.12041	0.000390305	0.00833517	0.438013
DPYD	1.17892	4.27027	5.11689	0.000392384	0.00837043	-0.145351
SLC12A4	-1.38534	2.8452	-5.11571	0.000393076	0.00837265	0.0143649
GDAP1	1.05385	8.48353	5.11526	0.000393343	0.00837265	-0.257695
FOS	-2.01531	4.03853	-5.11275	0.000394833	0.00839523	-0.139818
SPRY1	-2.38868	0.115994	-5.11023	0.00039634	0.00841814	0.365883
SLC39A11	-1.1234	3.93058	-5.10329	0.000400502	0.00849732	-0.160673
ARHGAP10	-1.72809	1.42409	-5.10178	0.00040142	0.00850759	0.210071
DSG2	-0.981994	7.10932	-5.10095	0.000401923	0.00850903	-0.3009
USP1	-1.00386	4.46379	-5.09711	0.000404255	0.00854917	-0.231322
RIC3	1.12414	5.5612	5.09167	0.000407589	0.00861037	-0.307487
BRINP3	0.917416	7.34893	5.08939	0.000408994	0.00863074	-0.325473
CELA3A	-4.09712	-2.57198	-5.08405	0.000412306	0.00869126	0.380418
PLSCR5	-4.23582	-2.52176	-5.08106	0.000414171	0.00872118	0.377607
PIDD1	-1.85884	1.58005	-5.07978	0.000414971	0.0087218	0.15546
TSPAN12	-1.38226	3.59049	-5.07959	0.000415091	0.0087218	-0.151267
FRMPD2	-3.4681	-1.29673	-5.07675	0.000416875	0.00874125	0.371345
RGS10	-3.24903	-0.272852	-5.0767	0.000416909	0.00874125	0.337686
ZWILCH	-1.34486	4.77869	-5.07083	0.000420625	0.00880697	-0.294805
BAZ1A	-1.16334	3.46148	-5.07033	0.000420943	0.00880697	-0.15007
ABHD17C	-1.81466	1.38398	-5.06321	0.000425503	0.00889287	0.157188
HEY1	-1.62125	2.10677	-5.06077	0.000427074	0.0089162	0.0451172
RASSF2	-3.33957	0.64512	-5.05172	0.00043297	0.00902967	0.244368
INSM1	0.926414	6.45545	5.03968	0.000440942	0.00918614	-0.415698
TPGS2	-0.902324	5.74944	-5.03393	0.000444807	0.00925548	-0.408566
SPC24	-1.67774	1.64253	-5.03289	0.000445513	0.00925548	0.0718679
XKRX	-3.9103	-3.15077	-5.03257	0.000445725	0.00925548	0.294979
UBD	1.89225	5.52125	5.03172	0.000446305	0.00925548	-0.377284
SMYD1	-3.99385	-3.11776	-5.03123	0.000446634	0.00925548	0.294776
INHA	-2.56097	-0.517028	-5.0264	0.000449924	0.00931382	0.276002
TGM5	-4.03237	-3.10257	-5.02466	0.000451113	0.00931383	0.286554
MYL2	-3.75472	-0.718712	-5.02342	0.000451962	0.00931383	0.2775
HIST1H2AC	0.998828	8.36578	5.02331	0.000452039	0.00931383	-0.406652
MORN4	0.895258	5.67178	5.02317	0.000452136	0.00931383	-0.425892
FAM84B	-1.07641	4.51846	-5.02264	0.000452499	0.00931383	-0.354013
SUSD4	0.888819	6.13037	5.02223	0.000452779	0.00931383	-0.441368
CENPI	-2.23781	1.38268	-5.01884	0.000455121	0.00935218	0.0961631
SLC5A6	-0.880107	6.51732	-5.01284	0.000459293	0.00942802	-0.448376
FBXW7	1.33338	7.09268	5.00691	0.00046345	0.00950339	-0.462028
ST6GAL1	0.930293	6.40456	5.00576	0.000464265	0.00951015	-0.469794
ANO6	-1.35994	3.89836	-5.00037	0.000468086	0.00957212	-0.316141
CH507-42P11.8	-3.82193	-2.52254	-4.99977	0.000468514	0.00957212	0.26404
CPED1	-3.46842	-1.46842	-4.99943	0.000468757	0.00957212	0.263192
NMBR	3.95102	-2.8168	4.9958	0.000471357	0.00960622	0.192897
FEV	1.00551	5.53129	4.99573	0.000471408	0.00960622	-0.460574
C1orf115	-1.93652	1.29997	-4.99099	0.000474825	0.0096655	0.0581945
NECAP1	0.888376	7.68971	4.99032	0.000475304	0.0096655	-0.475833
FOXM1	-2.19707	1.67648	-4.98583	0.000478571	0.00972185	0.00268416
DNAJC18	0.972049	5.57966	4.97941	0.000483279	0.00980731	-0.489961
PIEZO2	-3.22224	-1.44078	-4.97688	0.000485148	0.00982693	0.230742
CRTAP	-1.58033	2.16807	-4.97674	0.000485249	0.00982693	-0.0960202
ADAMTSL4	-3.86246	0.0475123	-4.96988	0.000490363	0.00992022	0.163279
SLC24A1	-1.89522	1.56156	-4.9675	0.000492142	0.00994594	-0.0157287
TRPC7	1.03275	5.78823	4.96621	0.000493113	0.00995529	-0.519568
UNC13D	-2.64637	-0.812146	-4.96007	0.000497765	0.0100389	0.189753
ITGB4	-4.78008	-2.79366	-4.95895	0.000498613	0.0100456	0.206052
TSPAN11	-3.3077	-1.13431	-4.95801	0.000499335	0.0100498	0.195565
PARVA	-1.09707	4.07831	-4.95709	0.000500035	0.0100536	-0.410698
TEAD4	-2.76437	-1.20944	-4.95468	0.000501878	0.0100803	0.194338
BATF2	1.32386	3.23581	4.95347	0.00050281	0.0100887	-0.243408
EPHA2	-2.65789	-0.316155	-4.95212	0.00050385	0.0100992	0.155997
NMNAT2	1.16384	5.28199	4.95055	0.000505063	0.0101131	-0.513806
IFIT2	-2.28996	0.022699	-4.94655	0.000508164	0.010157	0.127839
SMAD3	-2.33325	1.10679	-4.94638	0.000508291	0.010157	0.0192641
ALPK1	-1.5823	1.60779	-4.94333	0.000510667	0.0101882	-0.0626107
USP43	-2.29217	-0.13441	-4.94305	0.000510891	0.0101882	0.133326
MYO19	-1.03603	4.22655	-4.9411	0.000512419	0.0101989	-0.45422
TNFRSF12A	-2.37465	0.182017	-4.94103	0.000512472	0.0101989	0.107546
GSTM2	0.942545	6.02241	4.93884	0.000514194	0.0102228	-0.57197
TBX3	-2.13026	1.43384	-4.9341	0.000517935	0.0102786	-0.0447648
ID3	-2.16078	6.70561	-4.9335	0.000518413	0.0102786	-0.55689
ZNF185	-2.54066	0.537308	-4.9333	0.000518574	0.0102786	0.0658425
MBNL3	-3.29265	0.373967	-4.9315	0.000520003	0.0102965	0.0813067
PDZRN4	2.2235	3.69476	4.92975	0.000521401	0.0103137	-0.306188
MPZL1	-0.998806	5.19099	-4.92648	0.000524024	0.0103552	-0.558947
CBLC	-2.72485	-1.37687	-4.92504	0.000525178	0.0103675	0.155387
CPXM2	-4.52445	-2.16951	-4.92208	0.000527571	0.0104042	0.157955
DTNBP1	1.13546	4.16237	4.91947	0.000529682	0.0104261	-0.444478
PLAUR	-2.05856	0.513335	-4.9194	0.000529743	0.0104261	0.0439054
ARHGAP11B	-4.11315	-1.59944	-4.91695	0.000531735	0.0104539	0.145642
PLIN3	-0.892523	5.04983	-4.91636	0.000532222	0.0104539	-0.568382
PRRG4	-1.81393	2.32415	-4.91555	0.000532881	0.0104563	-0.215892
NOL4L	0.882276	6.20911	4.90928	0.000538036	0.0105469	-0.623328
OMG	-2.07885	2.80599	-4.90497	0.000541605	0.0106062	-0.297619
SPAG17	-2.79377	-0.813193	-4.89884	0.00054673	0.0106959	0.0988748
ARAP2	-2.86087	0.671472	-4.89631	0.000548865	0.010727	-0.000616296
RBMS3	-2.32799	0.855098	-4.89565	0.00054942	0.0107271	-0.0264225
EFR3B	1.26672	3.79968	4.8886	0.00055541	0.0108333	-0.438276
HES1	-1.29041	3.33207	-4.88486	0.000558614	0.0108849	-0.424323
CCBE1	1.00056	5.20116	4.8762	0.000566112	0.0110081	-0.631445
FANCG	-1.22835	3.03577	-4.87526	0.00056693	0.0110081	-0.395829
ATP8B4	-2.73868	1.02274	-4.87494	0.000567214	0.0110081	-0.0756587
GEN1	-1.16097	3.28209	-4.87436	0.000567717	0.0110081	-0.434982
ALDH1L1	-3.88801	-1.97051	-4.87433	0.000567745	0.0110081	0.0888815
DMBX1	-3.77405	-2.41594	-4.87197	0.000569816	0.0110373	0.0858102
F5	-3.58571	-2.75331	-4.87066	0.000570962	0.0110486	0.0795065
NCEH1	-2.03266	2.29695	-4.8698	0.000571724	0.0110524	-0.277024
PHLDA1	-1.15069	3.9627	-4.86845	0.000572915	0.0110645	-0.538077
SUSD6	-1.16037	3.85362	-4.8645	0.000576415	0.0111129	-0.530795
GSTCD	-1.17893	3.77221	-4.86433	0.000576559	0.0111129	-0.520434
RAB34	-1.39697	2.81339	-4.85992	0.000580493	0.0111778	-0.384808
ARHGAP27	-2.49297	-0.493732	-4.85855	0.000581722	0.0111837	0.0259108
LIMS1	-1.06424	4.94624	-4.85797	0.000582241	0.0111837	-0.652923
FOSL2	-2.24989	-0.0910825	-4.85767	0.000582513	0.0111837	0.00188459
KRT9	-3.63762	-3.25494	-4.8488	0.000590542	0.0113267	0.0388225
STX6	-1.22001	3.67475	-4.84641	0.000592724	0.0113574	-0.536078
RAP1GAP	1.09799	5.73687	4.84378	0.00059514	0.0113884	-0.71326
ARL4C	-1.0252	3.96279	-4.84313	0.000595741	0.0113884	-0.580344
DUOX1	-1.90981	1.34206	-4.84275	0.000596085	0.0113884	-0.178967
TRHDE	1.38432	2.98433	4.83876	0.000599773	0.0114477	-0.383632
PAK3	0.942981	5.07931	4.83302	0.00060512	0.0115323	-0.692857
CCSER1	0.976704	5.83237	4.83274	0.000605383	0.0115323	-0.736871
SMAGP	-1.71276	1.59915	-4.83203	0.000606043	0.0115337	-0.23548
CARD11	-2.48954	-0.568454	-4.83077	0.000607228	0.0115392	-0.0122941
SMC4	-1.13358	4.00072	-4.83047	0.000607511	0.0115392	-0.60458
TNNC1	-2.44865	-0.561794	-4.82529	0.000612402	0.0116208	-0.0205803
RASSF5	1.20838	4.33224	4.82413	0.000613499	0.0116304	-0.616906
RTKN2	-1.67224	2.60275	-4.82222	0.000615312	0.0116432	-0.409089
MTRR	0.912018	6.01998	4.82217	0.000615364	0.0116432	-0.760473
CASP7	-1.19092	3.97845	-4.81572	0.00062154	0.0117487	-0.624949
KIAA1524	-1.18901	3.6738	-4.8144	0.00062281	0.0117613	-0.587158
BCL11B	-4.01695	-1.15078	-4.81357	0.000623613	0.0117651	-0.0173736
GUCY1A3	-1.48854	4.84976	-4.81295	0.000624215	0.0117652	-0.709929
ATP6V1B2	0.937332	8.62012	4.81203	0.000625098	0.0117679	-0.738426
RSPH4A	1.18643	3.60965	4.81155	0.000625564	0.0117679	-0.535709
EHD1	-1.17295	3.51439	-4.80907	0.000627971	0.0117907	-0.574106
GADD45B	-2.47766	1.35628	-4.80907	0.000627976	0.0117907	-0.221297
IQCJ-SCHIP1	-4.11011	-1.54381	-4.80318	0.000633733	0.0118873	-0.021656
SKA2	-1.03495	5.59597	-4.80249	0.000634414	0.0118887	-0.774436
CCDC18	-1.62957	2.11153	-4.80155	0.000635341	0.0118947	-0.362929
TNNI2	-3.53087	-2.77551	-4.8002	0.000636673	0.0118969	-0.0199372
BTN2A1	0.923999	6.37121	4.79945	0.000637407	0.0118969	-0.802073
ADRA2A	1.21329	4.02933	4.79945	0.000637411	0.0118969	-0.616347
JAG1	-1.7534	2.66718	-4.79838	0.000638473	0.0118969	-0.456148
PCDHA12	-1.45574	2.81798	-4.79836	0.000638494	0.0118969	-0.482967
FGFR2	-1.34711	2.6842	-4.7955	0.000641326	0.0119383	-0.467044
C1orf106	-2.19468	0.707415	-4.78997	0.000646861	0.012022	-0.175609
BORA	-1.34466	3.73079	-4.78952	0.000647307	0.012022	-0.632892
HCLS1	-4.77001	-2.81053	-4.78917	0.000647662	0.012022	-0.0331644
FHDC1	-1.1807	3.04563	-4.78661	0.000650242	0.0120584	-0.539651
TMEFF2	0.854344	5.61178	4.78326	0.000653636	0.0121099	-0.810031
SP110	-1.93643	2.13675	-4.77589	0.000661161	0.0122377	-0.402975
FZD7	-2.22531	1.0096	-4.7694	0.000667869	0.0123502	-0.244122
TMEM106C	-1.04094	6.8884	-4.76733	0.000670018	0.0123783	-0.839289
SLC20A2	-1.10925	4.11457	-4.76424	0.000673247	0.0124262	-0.726001
RBM47	-0.944346	4.25336	-4.75988	0.000677836	0.0124991	-0.749911
NCAPG2	-1.09527	4.3009	-4.75729	0.000680567	0.0125377	-0.75845
ADH1C	1.75448	1.58438	4.75472	0.000683299	0.0125762	-0.277442
TMC5	-3.00541	-0.970608	-4.74639	0.000692223	0.0127285	-0.122604
ERVMER34-1	-2.54927	-0.244814	-4.74564	0.000693034	0.0127314	-0.158984
HSPH1	0.84004	6.79596	4.74136	0.000697674	0.0128046	-0.894264
RNASE6	-3.50209	-3.31007	-4.73813	0.000701193	0.0128572	-0.11653
RASSF3	-2.25805	0.131459	-4.73739	0.000702005	0.01286	-0.199336
CD109	-2.67406	0.325356	-4.73545	0.000704135	0.012887	-0.217722
TGM1	-2.59774	-1.14141	-4.73383	0.000705915	0.0129075	-0.133008
PAIP2B	0.876107	5.41507	4.72793	0.000712448	0.0130148	-0.889106
PRSS16	-1.48022	2.08808	-4.72721	0.000713247	0.0130173	-0.47948
SV2A	1.05377	5.68899	4.72638	0.000714176	0.0130221	-0.902633
RND3	-1.63285	6.905	-4.72461	0.000716148	0.0130459	-0.901889
CCDC169	-1.83276	1.12908	-4.72211	0.000718952	0.0130729	-0.338356
RAPGEF5	0.970108	4.3882	4.7221	0.000718965	0.0130729	-0.799993
DPYSL3	-1.48662	3.21293	-4.71379	0.000728361	0.0132314	-0.681061
CD22	-2.35942	0.499947	-4.71309	0.000729152	0.0132335	-0.272452
SH3RF1	-1.2024	3.56207	-4.71168	0.00073077	0.0132506	-0.737758
CSF1	-3.64219	-1.98194	-4.7109	0.000731658	0.0132544	-0.147869
RCC2	-1.22734	3.40611	-4.70667	0.000736508	0.01333	-0.723824
ABAT	0.962563	5.88119	4.70538	0.000738002	0.0133447	-0.94625
GSTM4	-1.27597	3.65501	-4.7031	0.000740634	0.0133799	-0.765072
MPP1	0.823781	6.85486	4.70078	0.000743337	0.0134164	-0.959774
PPIF	-1.15988	2.91914	-4.6973	0.000747394	0.0134772	-0.663932
BARD1	-0.951738	4.50898	-4.69557	0.000749414	0.0134934	-0.88127
SYT6	1.47976	3.53307	4.69535	0.000749673	0.0134934	-0.69874
MTBP	-1.6555	1.58533	-4.68914	0.000756999	0.0136128	-0.459208
TLR5	1.20363	3.6567	4.68786	0.000758523	0.0136277	-0.74228
CNGA4	1.09829	3.97135	4.68565	0.000761153	0.0136624	-0.797742
RARG	-1.78588	1.48419	-4.68295	0.000764386	0.0137078	-0.452937
ANTXR1	-1.48573	2.99573	-4.68088	0.000766872	0.0137398	-0.700251
TREML2	-2.84871	-1.47898	-4.6739	0.000775313	0.0138758	-0.211758
DNMT3B	-1.94524	0.666598	-4.67343	0.000775876	0.0138758	-0.354355
GPR39	-2.27782	0.0425281	-4.66483	0.000786427	0.0140516	-0.303878
TOP2A	-1.67602	6.27224	-4.65764	0.000795359	0.0141957	-1.01172
GINS3	-1.37305	2.06217	-4.65717	0.000795937	0.0141957	-0.588626
HELLS	-1.05306	4.19446	-4.64618	0.000809805	0.0144197	-0.92816
CEL	-3.16005	-2.03458	-4.64605	0.000809972	0.0144197	-0.241559
C15orf48	1.04968	5.30798	4.64399	0.000812609	0.0144535	-1.01564
SLC25A14	0.811457	5.79444	4.64022	0.000817434	0.0145262	-1.05216
PCDH17	0.932471	5.55407	4.63845	0.000819717	0.0145535	-1.04251
LOXL2	1.37012	3.20911	4.63662	0.000822088	0.0145824	-0.746781
C18orf54	-1.98511	2.11931	-4.63552	0.000823508	0.0145943	-0.623583
GNG3	1.02518	5.55203	4.63222	0.000827798	0.0146562	-1.05064
NMUR2	-2.3587	-0.228894	-4.63169	0.000828493	0.0146562	-0.334652
AC069063.2	-3.35705	-2.3281	-4.6296	0.000831219	0.0146856	-0.262675
C1orf112	-1.54087	3.66745	-4.62927	0.000831657	0.0146856	-0.88378
LYPD5	-3.68222	-1.98159	-4.62778	0.000833608	0.0146966	-0.270115
SFXN2	-1.29648	4.20538	-4.62765	0.000833781	0.0146966	-0.957643
POLA1	-1.41297	3.72744	-4.62696	0.000834689	0.0146994	-0.895691
PRSS27	-3.66633	-1.27011	-4.62346	0.000839301	0.0147585	-0.297255
FAM26E	-2.98984	-1.94077	-4.62272	0.000840274	0.0147585	-0.277147
GDPD3	-2.15372	0.632266	-4.6227	0.000840306	0.0147585	-0.429249
GALNT3	-1.17046	3.16134	-4.61264	0.000853738	0.0149759	-0.840071
APOL1	-2.26248	1.06407	-4.61221	0.000854325	0.0149759	-0.50088
KIAA0196	0.898123	5.88265	4.61172	0.000854978	0.0149759	-1.10105
NXPE3	0.892304	5.31979	4.61052	0.000856594	0.0149908	-1.07514
SHCBP1	-1.43435	2.58293	-4.6093	0.000858256	0.0149911	-0.750819
TSC22D3	0.93064	4.39555	4.60865	0.000859127	0.0149911	-0.987191
CRELD1	0.948039	6.7919	4.60835	0.000859534	0.0149911	-1.1127
TIAM2	-1.69075	2.03343	-4.60825	0.000859677	0.0149911	-0.660792
CA10	2.36667	1.02981	4.60612	0.00086257	0.0150282	-0.415303
ITGA6	-2.93607	0.642744	-4.60434	0.000864997	0.0150491	-0.452672
PROM2	-2.17783	0.7395	-4.6035	0.000866142	0.0150491	-0.472644
PCSK1	0.910555	10.0224	4.60342	0.000866247	0.0150491	-1.03169
MYBL2	-2.02085	1.13094	-4.60299	0.00086684	0.0150491	-0.524836
VWC2	-3.02899	-1.5108	-4.60192	0.00086831	0.0150612	-0.319108
MLPH	-2.45726	-0.261766	-4.59756	0.00087431	0.0151519	-0.385518
SNTB1	-2.03604	0.421585	-4.59314	0.00088043	0.0152444	-0.452754
LIMS2	-2.49283	-0.0708368	-4.59155	0.000882642	0.0152599	-0.408446
MORC4	-1.86825	1.25705	-4.59121	0.000883123	0.0152599	-0.56461
CPT1C	0.888982	5.0366	4.59082	0.000883661	0.0152599	-1.08618
IL22RA1	1.53429	2.71893	4.59023	0.000884488	0.0152603	-0.730128
GINS4	-1.47756	1.94754	-4.58969	0.000885244	0.0152603	-0.678764
PTTG1	-1.38698	5.11976	-4.5877	0.000888038	0.015295	-1.09778
ORMDL3	0.801139	7.17892	4.58268	0.000895112	0.0154033	-1.14868
AC109486.1	-4.11568	-1.7735	-4.5774	0.000902621	0.0155189	-0.35079
RFWD3	-0.851357	4.93013	-4.57224	0.000910025	0.0156325	-1.12116
CDS1	-1.03337	3.35921	-4.56936	0.000914182	0.0156901	-0.941729
MT1E	-2.43393	4.13485	-4.56682	0.000917856	0.0157394	-1.01319
PRKRIP1	-0.892326	4.31737	-4.56586	0.000919255	0.0157496	-1.07504
FUT8	-0.965456	5.23215	-4.56449	0.000921253	0.01577	-1.15079
ZNF552	-0.947605	4.15951	-4.56153	0.000925579	0.0158302	-1.06406
ATL1	0.909758	5.63844	4.55856	0.000929953	0.0158912	-1.17895
SLC18A1	1.05939	6.56667	4.55424	0.00093634	0.0159805	-1.20376
ZNF860	-3.03345	0.139466	-4.55392	0.000936813	0.0159805	-0.482955
TCEAL2	1.1857	3.20772	4.54927	0.000943757	0.0160849	-0.898062
STARD8	1.47946	3.64227	4.54708	0.000947041	0.0161269	-0.954293
ZNF503	-1.50536	1.7626	-4.54079	0.000956538	0.0162744	-0.727132
ITPKB	-3.27304	-0.0494178	-4.53393	0.000967009	0.0164383	-0.500219
HIVEP2	-2.12005	1.00161	-4.53211	0.000969817	0.0164717	-0.620168
LIMK2	-0.961558	6.04431	-4.53033	0.000972553	0.0164904	-1.23147
TRAIP	-1.73646	1.58726	-4.52993	0.000973175	0.0164904	-0.715752
PRIM1	-1.10688	3.88989	-4.52976	0.000973439	0.0164904	-1.08181
ZC3H12A	-2.41326	-0.0667601	-4.52395	0.000982477	0.0166291	-0.514184
SNAP91	0.995304	4.46045	4.51873	0.000990663	0.0167532	-1.14197
DPPA4	-3.31502	-1.8855	-4.51322	0.000999375	0.0168837	-0.442041
TACC3	-1.6228	2.05737	-4.51276	0.0010001	0.0168837	-0.821221
ESCO2	-1.59668	3.11341	-4.50326	0.00101535	0.0171263	-1.00735
WWC2	-2.65015	1.28792	-4.50186	0.00101761	0.0171329	-0.703424
RHBDF1	-2.74997	-0.767025	-4.50177	0.00101777	0.0171329	-0.504053
MMP12	-3.87368	-2.66688	-4.5014	0.00101837	0.0171329	-0.448647
FOSB	-2.6734	-1.15812	-4.49988	0.00102084	0.0171545	-0.485851
KLF4	-3.50129	-2.03797	-4.49953	0.0010214	0.0171545	-0.459147
ZNF441	1.18143	3.47035	4.49725	0.00102511	0.017202	-1.02749
TLN2	-1.43611	2.65903	-4.4901	0.00103687	0.0173844	-0.958456
OVOL1	-3.30473	-0.191184	-4.48358	0.0010477	0.017551	-0.569467
CTNNA1	-0.823905	7.65778	-4.47816	0.0010568	0.0176884	-1.30209
CAMK2B	1.00418	3.87227	4.4761	0.00106029	0.0177316	-1.13169
NEIL3	-2.46411	0.349666	-4.4746	0.00106282	0.0177581	-0.630163
GPR161	-1.30437	2.50353	-4.47394	0.00106396	0.0177581	-0.960254
RHNO1	-1.08962	4.86078	-4.47318	0.00106524	0.0177581	-1.27694
KIAA1217	-1.08285	4.76395	-4.47303	0.0010655	0.0177581	-1.26998
NUP37	-1.17898	4.66137	-4.47158	0.00106797	0.0177822	-1.26171
FRAS1	-1.68734	2.88524	-4.47111	0.00106877	0.0177822	-1.02311
FAM114A1	-0.794935	5.93188	-4.46821	0.00107373	0.0178476	-1.33557
WFIKKN2	-3.29325	-3.39417	-4.46775	0.00107452	0.0178476	-0.500666
ICAM4	-2.04169	0.221459	-4.46581	0.00107785	0.0178877	-0.632405
PLD2	-1.36347	2.63721	-4.46474	0.0010797	0.0178987	-0.997551
JOSD2	-2.20874	0.165226	-4.46392	0.00108111	0.0178987	-0.629609
CYTH3	-1.51709	1.37592	-4.46285	0.00108296	0.0178987	-0.79203
MEX3B	-1.9448	0.421305	-4.46216	0.00108416	0.0178987	-0.659892
PPIH	-1.14424	4.08332	-4.46191	0.00108459	0.0178987	-1.21777
JAM3	1.07235	5.80873	4.46161	0.00108511	0.0178987	-1.34465
TMEM265	-2.53149	1.06212	-4.46123	0.00108578	0.0178987	-0.73391
CD200	0.967811	8.04538	4.4612	0.00108582	0.0178987	-1.33156
HEPACAM2	1.0178	10.4119	4.4451	0.00111415	0.0183436	-1.27988
CRIM1	-1.38543	2.31444	-4.44462	0.00111501	0.0183436	-0.976326
NDC80	-1.9041	3.45939	-4.44427	0.00111562	0.0183436	-1.14807
PIP5K1B	0.973099	6.83932	4.44304	0.00111784	0.0183478	-1.38647
CCND1	-1.2533	4.47644	-4.44302	0.00111786	0.0183478	-1.29097
CFC1	0.853047	5.62749	4.44256	0.00111869	0.0183478	-1.37207
AIF1L	-1.8559	2.37209	-4.44045	0.00112247	0.0183944	-0.989312
C4orf46	-0.973793	5.41427	-4.43646	0.00112967	0.018497	-1.37217
MNX1	0.997755	3.94354	4.43561	0.00113121	0.0185066	-1.20874
NDRG4	0.908094	6.03497	4.43443	0.00113335	0.0185262	-1.39917
ADH6	1.08422	6.69299	4.43349	0.00113505	0.0185385	-1.40393
LPIN2	0.891607	5.4385	4.42827	0.00114459	0.0186788	-1.38524
POLA2	-1.23479	3.0783	-4.42725	0.00114647	0.0186938	-1.13193
MXRA5	-3.59657	-1.71591	-4.42669	0.0011475	0.0186951	-0.578554
HABP2	-2.01102	1.59238	-4.42612	0.00114855	0.0186966	-0.880264
HOXB2	-2.15366	-0.0452263	-4.42144	0.00115719	0.0188154	-0.676633
FAM63B	-1.03533	4.7896	-4.42113	0.00115777	0.0188154	-1.35925
C6orf132	-1.925	1.04081	-4.42054	0.00115886	0.0188175	-0.807986
AUTS2	-1.34634	3.15538	-4.41995	0.00115995	0.0188197	-1.15489
STARD13	-1.3468	3.73883	-4.41519	0.00116885	0.0189483	-1.24834
COQ10A	0.831283	5.96153	4.41453	0.00117009	0.0189527	-1.43137
TMEM246	0.823182	5.46346	4.4115	0.0011758	0.0190296	-1.41588
BHLHB9	0.968302	4.91763	4.40377	0.00119047	0.0192511	-1.3843
UBE2QL1	0.790733	5.18944	4.40148	0.00119487	0.0193062	-1.41529
EDDM3B	-2.98875	-1.46141	-4.40047	0.00119682	0.0193217	-0.626923
CEACAM19	-2.14707	0.808324	-4.39989	0.00119792	0.0193236	-0.804756
AVPI1	-1.65414	1.31994	-4.39718	0.00120316	0.0193921	-0.889696
CDKL2	0.943019	4.51775	4.39543	0.00120655	0.0194308	-1.35547
MAT2B	-0.857489	5.9091	-4.3947	0.00120796	0.0194376	-1.45707
KIF18B	-1.34921	2.30312	-4.39047	0.0012162	0.019554	-1.06405
GRAMD1B	1.20819	3.98723	4.38787	0.00122129	0.0196052	-1.28471
SALL2	0.928383	4.94492	4.38783	0.00122138	0.0196052	-1.4143
GRIA4	0.889336	8.47317	4.38466	0.00122761	0.0196891	-1.44715
CNDP1	-2.58306	-0.80956	-4.37668	0.00124347	0.0199175	-0.694587
CARD16	-2.3797	0.0285491	-4.37648	0.00124389	0.0199175	-0.754986
C7	1.54912	3.29875	4.37478	0.00124728	0.0199257	-1.18526
DYRK2	0.891049	5.8588	4.37474	0.00124737	0.0199257	-1.49445
LAPTM4B	-0.980401	4.48667	-4.3747	0.00124745	0.0199257	-1.4101
ZNF215	-1.74613	1.9881	-4.37149	0.00125391	0.0200126	-1.03809
HDAC7	-2.21334	0.23654	-4.36926	0.00125844	0.0200685	-0.787296
UPK3BL	-0.92095	3.98477	-4.36757	0.00126187	0.0201067	-1.36472
CA7	3.73774	-1.56345	4.36694	0.00126314	0.0201106	-0.645031
MAP3K12	1.16791	4.51756	4.36579	0.00126549	0.0201316	-1.39552
FAM219A	1.08761	3.15491	4.36053	0.00127626	0.0202866	-1.20511
MDFIC	-2.1422	0.164413	-4.35853	0.00128038	0.0203356	-0.796974
LEFTY1	2.1886	0.358296	4.35463	0.00128846	0.0204472	-0.746034
POLH	-0.885558	4.12716	-4.35296	0.00129195	0.020486	-1.40708
BACH2	-2.61797	-0.0912193	-4.35243	0.00129304	0.0204867	-0.783027
CCNY	0.782406	5.9133	4.34651	0.00130544	0.0206665	-1.54466
C1orf226	-1.44592	1.71991	-4.34108	0.00131694	0.0208317	-1.04713
RHEB	0.788017	6.08128	4.34011	0.001319	0.0208359	-1.55933
NFAT5	-0.984678	4.25611	-4.33996	0.00131934	0.0208359	-1.44349
FREM2	-1.02252	4.46596	-4.33372	0.0013327	0.02103	-1.47565
SPATS2L	-0.90226	6.40527	-4.33296	0.00133433	0.0210389	-1.56334
CEP55	-2.19942	0.20327	-4.33046	0.00133972	0.0211068	-0.845859
KLHL32	1.00203	4.01156	4.32684	0.0013476	0.0212138	-1.40148
2017-03-08	1.03209	6.79869	4.32613	0.00134914	0.0212211	-1.58297
EED	-1.09124	3.58968	-4.32493	0.00135177	0.0212297	-1.38121
TGFB2	-0.905175	4.76831	-4.32489	0.00135186	0.0212297	-1.52031
STX19	-3.10032	-1.89968	-4.32325	0.00135545	0.021269	-0.728229
ST3GAL4	-1.77057	1.36916	-4.32273	0.00135657	0.0212696	-1.01855
XXbac-BPG116M5.17	3.77498	-2.91027	4.322	0.00135818	0.0212778	-0.724036
PLGRKT	-1.31358	3.94659	-4.31442	0.00137494	0.0215232	-1.44455
RERG	0.877254	5.02036	4.31341	0.00137718	0.0215247	-1.54713
FCHSD2	-1.31403	2.10871	-4.31339	0.00137724	0.0215247	-1.15872
KLK13	3.01409	-1.21224	4.31052	0.00138364	0.0216075	-0.735187
CHST2	1.32401	3.10538	4.30875	0.00138762	0.0216432	-1.27209
PTGFRN	-1.38128	2.4006	-4.30852	0.00138813	0.0216432	-1.21546
CCDC73	-3.50475	-2.78754	-4.30712	0.00139129	0.0216752	-0.734149
NAB1	-0.954778	3.94312	-4.30574	0.00139439	0.0217062	-1.46297
FBLN1	-2.06277	1.39505	-4.30344	0.00139959	0.0217698	-1.05099
MASP1	-2.70392	0.459679	-4.29808	0.00141181	0.0219255	-0.923762
TLR1	-3.21563	-1.33211	-4.29806	0.00141184	0.0219255	-0.791947
CCDC91	0.805386	6.23632	4.29243	0.0014248	0.0220791	-1.64161
BNC2	-3.40267	0.251704	-4.29234	0.001425	0.0220791	-0.906705
POMGNT2	1.11107	3.33193	4.29229	0.00142511	0.0220791	-1.34721
SLC26A6	1.16733	4.94921	4.29116	0.00142774	0.0221023	-1.57006
PPFIA2	1.27432	4.53166	4.28974	0.00143103	0.0221357	-1.52331
FAM84A	-1.18367	2.70012	-4.28772	0.00143573	0.022174	-1.30182
MAL	-3.67496	-2.51278	-4.2877	0.00143577	0.022174	-0.76727
TCF7L2	-1.17388	2.58996	-4.28296	0.00144684	0.0223275	-1.29121
SYT11	0.808541	8.14405	4.28176	0.00144967	0.0223534	-1.62909
EVI2A	-2.81612	-1.06313	-4.28002	0.00145376	0.0223988	-0.831804
SNAP25	0.824568	7.96406	4.27936	0.00145531	0.0224052	-1.63801
WWTR1	-1.39538	2.36596	-4.27481	0.0014661	0.0225145	-1.26595
PADI2	-3.89753	-1.55461	-4.27469	0.0014664	0.0225145	-0.819733
C14orf93	0.909418	4.04012	4.27413	0.00146772	0.0225145	-1.49709
PLCD1	-1.52524	2.95527	-4.27412	0.00146776	0.0225145	-1.36543
TAS2R19	-2.84275	-2.07946	-4.27358	0.00146904	0.0225145	-0.796938
CRIP2	1.16487	3.53308	4.27302	0.00147038	0.0225145	-1.40916
FAM83D	-1.96696	0.135116	-4.27299	0.00147046	0.0225145	-0.930759
CCL2	1.90913	5.18	4.26929	0.00147932	0.0226324	-1.59984
NBPF14	-2.47763	0.962332	-4.26879	0.00148051	0.0226329	-1.03477
COPG2	-1.16093	3.52207	-4.26516	0.00148926	0.0227465	-1.47116
GPR148	1.27661	2.63896	4.26475	0.00149026	0.0227465	-1.26889
PRIM2	-1.23597	2.98694	-4.2623	0.00149619	0.0228193	-1.39207
RBP7	-1.94588	0.543301	-4.2609	0.00149962	0.0228538	-0.997945
TMEM79	-1.33356	2.51542	-4.26025	0.00150119	0.0228599	-1.31559
SLC7A11	-1.53719	2.36304	-4.2521	0.00152122	0.0231469	-1.3028
FAM135B	1.07666	6.13252	4.25137	0.00152302	0.0231564	-1.70728
B3GALNT1	0.93666	5.43955	4.2506	0.00152495	0.0231676	-1.68314
HLA-C	-0.855773	4.92427	-4.24706	0.00153374	0.0232832	-1.66438
TRPM2	3.76231	-2.89168	4.24476	0.00153949	0.0233397	-0.833606
EEF1D	-0.919355	6.069	-4.24462	0.00153985	0.0233397	-1.71105
CAST	-0.816488	7.32928	-4.24391	0.00154162	0.0233485	-1.703
EPB41L4A	-1.5857	1.41353	-4.239	0.00155401	0.023518	-1.16347
ADIPOR1	0.794186	6.13201	4.23544	0.00156303	0.0236216	-1.73669
MAP1LC3A	0.978612	4.76377	4.23535	0.00156327	0.0236216	-1.6509
C5orf34	-1.79489	0.809544	-4.23473	0.00156485	0.0236272	-1.07648
SLC15A2	-1.86568	1.36672	-4.23262	0.00157023	0.0236865	-1.1649
SLC17A2	-3.71269	-2.70817	-4.23225	0.00157119	0.0236865	-0.847723
RAP2B	-1.19827	3.2807	-4.22477	0.00159045	0.0239582	-1.50156
INSM2	3.80305	-2.94776	4.2241	0.00159218	0.0239659	-0.863579
PCBD1	0.81434	7.53666	4.22048	0.00160162	0.0240895	-1.74772
FAM129B	-1.41965	2.17422	-4.21287	0.00162163	0.0243717	-1.33685
MAP3K1	-0.939607	3.38822	-4.21162	0.00162492	0.0244025	-1.54164
KDM4D	-2.48551	-0.230175	-4.21112	0.00162627	0.024404	-0.996961
MICA	-1.47593	2.09113	-4.21023	0.00162863	0.0244207	-1.32657
ZNF385A	-2.44472	0.474662	-4.20831	0.00163375	0.0244787	-1.07242
PTPRN	0.916656	6.69371	4.20644	0.00163872	0.0245345	-1.78625
E2F2	-1.83636	0.33013	-4.20263	0.00164896	0.0246689	-1.06644
ANXA6	0.809865	7.82243	4.19842	0.00166034	0.0248202	-1.77845
EVL	0.779582	5.65566	4.19702	0.00166414	0.024858	-1.78792
GLYATL2	-2.59471	-0.0413617	-4.19651	0.00166553	0.0248598	-1.03636
NEMP1	-0.971841	4.11831	-4.19553	0.00166819	0.0248806	-1.67055
PKMYT1	-2.09166	0.0174137	-4.19439	0.0016713	0.024893	-1.04496
HIST1H4J	1.17798	2.98284	4.19429	0.00167157	0.024893	-1.44848
PAGE4	-3.10946	-3.46777	-4.18948	0.00168478	0.0250707	-0.905876
REPS2	1.17364	3.34152	4.18791	0.0016891	0.0251158	-1.52205
SNCAIP	-3.4093	0.113781	-4.18553	0.00169569	0.0251948	-1.06517
HIATL1	-0.985406	3.39116	-4.18442	0.00169877	0.0252213	-1.58799
SERP2	1.70668	1.27124	4.18294	0.00170287	0.025248	-1.15342
LRRC49	0.971111	5.61136	4.18285	0.00170314	0.025248	-1.8067
TDRKH	0.753719	5.45785	4.17832	0.00171581	0.0254166	-1.8098
BCL2L12	-1.86803	0.635965	-4.17777	0.00171735	0.0254201	-1.1452
GABRG1	2.30096	3.24419	4.17222	0.00173301	0.0256326	-1.45726
ESRP2	-1.29265	2.39341	-4.1643	0.00175564	0.0259477	-1.45611
ATE1	0.749878	5.89126	4.16222	0.00176164	0.0260167	-1.85605
MAPKAPK2	0.842378	4.25835	4.16094	0.00176532	0.0260514	-1.72062
TC2N	-0.935072	4.23478	-4.16031	0.00176714	0.0260586	-1.7445
PABPC4	-1.03622	2.95706	-4.15855	0.00177226	0.0261145	-1.56191
RMI2	-2.37998	0.289542	-4.15801	0.00177383	0.026118	-1.13325
MYO5C	-1.40506	2.50059	-4.15607	0.00177948	0.0261815	-1.48767
CYP26B1	-2.78811	-1.85719	-4.15538	0.00178148	0.0261912	-0.986285
HOPX	1.04418	6.01851	4.15367	0.00178649	0.0262452	-1.87083
CALU	-0.926073	7.92765	-4.15081	0.00179488	0.0263486	-1.84504
AHCYL2	0.924733	4.05474	4.14987	0.00179765	0.0263696	-1.70884
C9orf135	1.58105	4.22487	4.14513	0.00181169	0.0265557	-1.70899
ZMAT3	-1.22103	4.47769	-4.14354	0.00181643	0.026594	-1.79568
BLM	-1.56724	2.92706	-4.14302	0.00181796	0.026594	-1.57844
FRMD4A	-1.42883	2.33216	-4.14288	0.00181838	0.026594	-1.48
PRH1	3.44538	-1.77079	4.14193	0.0018212	0.0266154	-0.978431
KIAA1328	-0.792237	5.22926	-4.14112	0.00182365	0.0266312	-1.86425
SH3BP1	-2.73261	-1.81232	-4.13534	0.00184102	0.02679	-1.01804
LMAN2L	0.785901	6.28094	4.1352	0.00184146	0.02679	-1.90867
SP1	-0.88804	5.08126	-4.13512	0.00184168	0.02679	-1.86499
ARHGEF37	-3.28178	-0.936817	-4.13503	0.00184197	0.02679	-1.07161
BHLHE40	-1.27429	3.14948	-4.13402	0.00184502	0.02679	-1.6341
LA16c-380H5.3	-2.75879	-1.03164	-4.1339	0.00184537	0.02679	-1.06361
EPHX1	0.873031	7.76954	4.13388	0.00184544	0.02679	-1.88972
DNAJC5B	2.8028	-0.663739	4.13321	0.00184749	0.02679	-1.02632
KDM3A	0.845808	6.34077	4.13281	0.0018487	0.02679	-1.91286
EVPL	-2.97291	-2.98388	-4.13252	0.00184957	0.02679	-0.992193
MMP1	-2.97291	-2.98388	-4.13252	0.00184957	0.02679	-0.992193
TWIST1	-2.35646	-0.114729	-4.13192	0.00185139	0.0267939	-1.13366
MUC20	-1.40793	1.78085	-4.13153	0.00185257	0.0267939	-1.40524
EPHB4	-1.89876	1.21743	-4.13064	0.00185528	0.0268132	-1.31015
CDC25B	0.917041	3.89612	4.13019	0.00185666	0.0268134	-1.71949
NBPF10	-2.20001	0.580184	-4.12907	0.00186007	0.0268429	-1.21618
DSCC1	-2.12733	-0.405204	-4.12845	0.00186199	0.0268493	-1.11267
CSGALNACT1	-1.22713	2.932	-4.12803	0.00186326	0.0268493	-1.60824
PTPN6	0.743363	5.42163	4.12667	0.00186742	0.0268767	-1.89575
KCNQ5	-2.13891	-0.443216	-4.12651	0.00186791	0.0268767	-1.11276
PLD1	-1.39537	3.62679	-4.12573	0.00187031	0.0268915	-1.719
DEPDC1B	-0.996018	3.81265	-4.1225	0.00188025	0.0270146	-1.75424
TIMP2	-1.21007	3.06902	-4.11908	0.00189086	0.0271471	-1.64599
ECEL1	1.84647	0.918837	4.11861	0.00189233	0.0271483	-1.20273
RFX6	0.790264	8.59512	4.11745	0.00189595	0.0271804	-1.89454
PROSC	0.74045	5.714	4.11611	0.00190012	0.0272203	-1.92853
SLC40A1	-0.910834	6.3714	-4.11476	0.00190433	0.0272606	-1.93292
ADCY2	0.89691	4.76351	4.11271	0.00191077	0.0273182	-1.86226
CCDC151	1.49602	1.56959	4.11257	0.00191121	0.0273182	-1.32794
KIAA1522	-1.09395	2.74177	-4.11215	0.00191254	0.0273182	-1.60389
AF131216.1	2.57751	-1.1523	4.11152	0.00191452	0.0273266	-1.04214
CD44	1.06607	3.40048	4.11088	0.00191653	0.0273287	-1.66777
DSCAML1	1.88114	0.914106	4.11058	0.00191746	0.0273287	-1.21211
MSX2	-3.37838	-2.86054	-4.10951	0.00192087	0.0273573	-1.02918
SPG21	0.7995	5.50752	4.10657	0.00193017	0.0274699	-1.93391
GNG12	-0.896255	5.73695	-4.10558	0.00193333	0.0274948	-1.94178
MMP13	-3.04264	-3.49491	-4.10506	0.00193497	0.0274982	-1.03077
WWC3	-1.54665	2.14489	-4.10099	0.00194796	0.0276627	-1.51754
RAB27B	-2.01666	2.67538	-4.0997	0.00195213	0.0277018	-1.59962
MCAM	1.4521	3.25385	4.09758	0.00195896	0.0277786	-1.64442
AIM2	-3.02861	-2.70731	-4.08943	0.00198542	0.0281334	-1.06155
ATP6V1G2	1.0132	4.54088	4.08658	0.00199475	0.0282452	-1.87803
SLC16A10	-1.09441	3.33032	-4.08575	0.00199749	0.0282636	-1.74546
ZNF521	-2.8533	0.596079	-4.08249	0.00200825	0.0283954	-1.28685
KANK1	-1.05165	4.42875	-4.08129	0.00201222	0.028431	-1.89917
RNF144B	-1.37771	1.78239	-4.07914	0.00201936	0.0285013	-1.49289
CNGA3	0.751204	6.81162	4.07892	0.00202011	0.0285013	-2.00186
CFB	-3.96415	-3.12017	-4.07838	0.00202192	0.0285063	-1.07491
TMOD2	0.824696	6.0489	4.07413	0.00203614	0.0286861	-2.00968
LIPA	0.752035	7.98236	4.07262	0.00204119	0.0287366	-1.98845
PLCD3	-1.4554	1.59265	-4.06865	0.00205461	0.0289047	-1.47789
SLC38A1	-0.827721	7.86659	-4.06761	0.00205815	0.0289338	-1.98952
CDC25C	-1.80333	1.92913	-4.06637	0.00206238	0.0289457	-1.53368
RBBP8NL	-3.23612	-2.89168	-4.06523	0.00206623	0.0289457	-1.0954
VASN	-2.27355	0.354398	-4.06511	0.00206667	0.0289457	-1.29299
ABCA4	-2.00332	0.273442	-4.0651	0.00206669	0.0289457	-1.28364
WDR19	0.773421	6.20021	4.0651	0.0020667	0.0289457	-2.0277
DAPK1	-0.869047	5.18098	-4.06476	0.00206786	0.0289457	-1.99055
SLC35A3	-1.14987	3.05722	-4.06357	0.0020719	0.0289815	-1.73879
ACE2	-3.99048	-3.10948	-4.06237	0.00207602	0.0290183	-1.09936
EMX1	3.73153	-2.09368	4.06133	0.00207959	0.0290475	-1.09583
HDX	1.14781	7.30538	4.0572	0.00209383	0.0292256	-2.03167
DMTN	1.19371	2.9995	4.05638	0.00209665	0.0292441	-1.68257
OTUD7B	-1.10277	3.25315	-4.0556	0.00209938	0.0292614	-1.78433
MDM2	-0.793658	6.46722	-4.04983	0.00211948	0.0295204	-2.04515
SNX8	-1.85263	0.557857	-4.04869	0.00212348	0.0295552	-1.34687
ADGRL3	-1.41555	1.45684	-4.04413	0.00213954	0.0297444	-1.49562
SPAG5	-1.10719	4.91469	-4.0436	0.00214141	0.0297444	-2.00556
TEAD2	-1.13314	2.38431	-4.04354	0.00214163	0.0297444	-1.65822
HELB	-1.04246	2.73752	-4.03826	0.00216042	0.0299841	-1.72826
LNX1	-0.951569	3.57854	-4.03766	0.00216257	0.0299926	-1.86559
RANBP17	-1.86646	1.50957	-4.03359	0.00217715	0.0301561	-1.51663
SH3BGRL2	-0.814049	6.77932	-4.03339	0.0021779	0.0301561	-2.0708
IPO13	0.867619	5.90948	4.03309	0.00217897	0.0301561	-2.07591
ANKRD65	1.03803	3.93017	4.02896	0.0021939	0.0303412	-1.89011
SLC39A6	0.742383	6.92097	4.02723	0.00220019	0.0304068	-2.08876
PPARG	-1.59748	1.64554	-4.02667	0.00220225	0.0304137	-1.55534
FER1L5	3.04436	-0.450452	4.0249	0.00220869	0.0304806	-1.20275
LCORL	0.907442	7.29594	4.02449	0.00221021	0.0304806	-2.08724
ARHGEF38	-1.20259	2.30246	-4.02319	0.00221498	0.030525	-1.67829
TCN1	-3.27683	-2.07916	-4.02113	0.00222253	0.0306075	-1.18825
SERP1	-0.855488	4.74129	-4.01997	0.0022268	0.0306447	-2.0358
ZNF43	-0.73886	4.76349	-4.01939	0.00222894	0.0306526	-2.03982
HFE	-1.73322	0.870328	-4.01685	0.00223836	0.0307427	-1.44523
SCG3	0.805463	9.17859	4.01678	0.00223863	0.0307427	-2.04767
TRAF3IP2	0.718405	5.39661	4.01127	0.00225916	0.0310029	-2.09214
ACTN3	3.93261	-2.80389	4.00793	0.00227169	0.031153	-1.17568
ANKS4B	0.744165	6.82499	4.00455	0.00228446	0.0313062	-2.1291
POLE	-1.17377	2.3943	-3.99807	0.00230913	0.0316222	-1.73694
RNF217	-1.08505	3.01427	-3.99669	0.00231442	0.0316725	-1.84569
OAS3	-1.2	3.21595	-3.99476	0.00232184	0.0317518	-1.88093
KCNJ13	-2.19918	0.0459191	-3.9921	0.00233214	0.0318703	-1.37679
GYG1	-0.760397	5.47602	-3.99118	0.00233567	0.0318965	-2.13225
COL5A2	1.01201	8.66807	3.99059	0.00233799	0.0319059	-2.11053
MCTP2	-0.982204	3.39785	-3.9891	0.00234377	0.0319624	-1.92082
ELMO2	0.803227	6.84806	3.98855	0.00234591	0.0319693	-2.15639
UCHL1	0.750924	8.5425	3.98186	0.00237212	0.032304	-2.12795
DGKA	-1.4948	3.48306	-3.98117	0.00237483	0.0323184	-1.94511
PLCL2	0.921491	3.64196	3.97938	0.00238189	0.0323851	-1.93579
GAS7	-1.207	2.17669	-3.97884	0.00238402	0.0323851	-1.73135
TTC5	0.753048	6.79469	3.9786	0.00238498	0.0323851	-2.1741
ELF1	-1.03312	3.88363	-3.97826	0.00238634	0.0323851	-2.00996
CDC42EP4	0.799919	4.34405	3.97472	0.00240042	0.0325536	-2.05108
IL1R1	-1.00178	2.90234	-3.97282	0.00240801	0.0326339	-1.86767
EDA2R	-1.41136	3.69973	-3.96803	0.00242727	0.0328487	-1.99669
AKAP3	1.26258	2.24349	3.9677	0.00242858	0.0328487	-1.69605
CDKAL1	0.696445	7.6605	3.96725	0.00243039	0.0328487	-2.17688
DNAJB11	0.773431	6.70273	3.96721	0.00243056	0.0328487	-2.19488
OGFRL1	-1.32409	2.17845	-3.96295	0.00244785	0.0330595	-1.75783
CRMP1	0.796832	4.92516	3.95965	0.00246134	0.0332188	-2.14219
DNAJB5	0.855158	4.3085	3.95876	0.00246496	0.0332446	-2.07143
JADE1	-0.91911	3.9421	-3.95765	0.00246953	0.0332834	-2.05371
HIST1H2BD	0.751498	5.90941	3.95713	0.00247167	0.0332894	-2.20759
TRIM72	-1.2297	2.24992	-3.95587	0.00247685	0.0333362	-1.78324
CD58	-1.03893	3.17738	-3.95528	0.00247931	0.0333463	-1.94334
EXPH5	-1.32166	4.47862	-3.95127	0.00249589	0.0335353	-2.12201
PYGB	-1.05925	3.71642	-3.95106	0.00249678	0.0335353	-2.03286
PLPPR2	1.11838	3.55904	3.94876	0.00250635	0.0336408	-1.96573
MIS18A	-1.1283	2.23844	-3.94808	0.00250917	0.0336556	-1.79445
NOL4	0.735253	4.99044	3.94676	0.00251468	0.0337064	-2.17218
CLIC3	-2.94925	-2.7394	-3.94604	0.00251774	0.0337243	-1.27952
NCF2	-2.96711	-3.52567	-3.94535	0.00252061	0.0337396	-1.26953
SAMD12	0.835397	4.87308	3.94457	0.0025239	0.0337605	-2.16253
BMPER	-2.74731	-1.27102	-3.93799	0.00255173	0.034084	-1.3613
SST	0.945214	11.2737	3.93708	0.00255557	0.034084	-2.10496
PREPL	0.869156	8.09448	3.937	0.00255591	0.034084	-2.21877
TOR3A	0.82687	5.44249	3.93694	0.00255618	0.034084	-2.22065
CREB3L2	-0.950898	5.37218	-3.9368	0.00255678	0.034084	-2.21809
KRT80	-3.03916	-2.69884	-3.93491	0.00256482	0.034168	-1.29822
SLC1A5	-2.0072	0.905829	-3.93282	0.00257377	0.0342639	-1.58916
MPP5	-0.891824	4.88076	-3.93095	0.00258181	0.0343475	-2.19976
NRXN2	1.28273	2.5948	3.92881	0.00259108	0.0344474	-1.82685
GPR143	-1.0169	2.99323	-3.9275	0.00259671	0.034499	-1.9605
FAM69A	-1.22012	3.82466	-3.92198	0.00262074	0.0347946	-2.09575
GZMH	3.29966	-2.39663	3.92106	0.00262475	0.0348242	-1.30477
METTL8	-0.95508	4.07543	-3.92054	0.00262705	0.0348311	-2.13462
GPR50	3.92311	-2.87106	3.91943	0.00263193	0.0348721	-1.30602
P2RX1	-2.9638	-3.52567	-3.91764	0.00263979	0.0349526	-1.31133
SLIT1	2.00512	1.43703	3.91535	0.0026499	0.0350601	-1.60974
PYGL	-1.38637	2.33528	-3.91477	0.00265247	0.0350601	-1.86691
JAKMIP2	0.888087	6.40347	3.91459	0.00265327	0.0350601	-2.28709
LRR1	-1.02381	3.92329	-3.90413	0.00269998	0.0356532	-2.1427
CDIP1	0.772279	5.35271	3.90164	0.00271127	0.0357782	-2.27696
RDM1	-1.73713	0.745579	-3.89969	0.00272011	0.0358707	-1.62167
SLC16A1	-0.852559	6.03793	-3.89882	0.00272406	0.0358985	-2.30258
UST	-2.81865	-0.968134	-3.89813	0.00272722	0.035916	-1.44743
ANKHD1-EIF4EBP3	-1.43847	2.54669	-3.89581	0.00273778	0.0360309	-1.93697
ANK1	-1.62563	1.72337	-3.89363	0.00274781	0.0361385	-1.79348
ATP1B2	1.68147	1.5226	3.89284	0.00275141	0.0361617	-1.67933
NR3C1	0.74856	7.9012	3.89201	0.00275524	0.0361785	-2.30089
CHTF18	-3.1735	-0.824471	-3.89168	0.00275676	0.0361785	-1.47029
NCAM1	0.788631	6.12456	3.89136	0.00275824	0.0361785	-2.32539
SYP	0.95168	5.46387	3.89044	0.00276249	0.0361885	-2.29959
MYRFL	-3.0082	-0.429227	-3.89039	0.00276269	0.0361885	-1.50277
BBS12	1.02863	4.28539	3.8893	0.00276774	0.0362303	-2.18352
ALX1	0.801723	4.8744	3.88474	0.00278894	0.0364516	-2.26634
PPP1R13L	-2.37804	0.398579	-3.88472	0.00278903	0.0364516	-1.59603
ST20-MTHFS	2.82105	1.17212	3.8841	0.00279193	0.0364516	-1.58035
ADAM22	1.33589	2.01413	3.88386	0.00279306	0.0364516	-1.7937
CKB	0.921072	4.65125	3.88367	0.00279395	0.0364516	-2.24044
NSF	0.798445	7.83382	3.88297	0.00279719	0.0364641	-2.31842
RAB11FIP1	-0.800454	5.17147	-3.88267	0.00279863	0.0364641	-2.30433
NEMP2	-1.48985	1.49252	-3.88199	0.00280179	0.0364774	-1.7739
C2orf44	0.806404	4.74395	3.88165	0.00280338	0.0364774	-2.25848
SUMF1	-1.00525	2.89656	-3.88022	0.00281012	0.0365409	-2.02498
NKX3-1	-2.07385	0.41948	-3.87968	0.00281265	0.0365495	-1.6077
SLC24A4	-1.24544	2.21593	-3.8771	0.00282482	0.0366833	-1.91125
SGOL2	-0.907459	4.29567	-3.87644	0.00282796	0.0366997	-2.23723
KRT20	2.45871	0.767845	3.87594	0.00283029	0.0367056	-1.55647
ELAVL3	2.89062	0.372003	3.87474	0.00283601	0.0367489	-1.49612
TMC6	-1.60789	0.738852	-3.87445	0.00283738	0.0367489	-1.6631
H2BFS	0.758833	4.81572	3.87203	0.00284887	0.0368733	-2.28411
LMNB1	-1.7889	1.53191	-3.86951	0.00286092	0.036961	-1.79887
MYH14	-1.25166	1.97176	-3.86927	0.0028621	0.036961	-1.88114
ALDOC	0.763181	4.89577	3.86926	0.00286212	0.036961	-2.29621
PCDHA13	-3.22011	-1.12012	-3.86904	0.00286319	0.036961	-1.4849
CDK5RAP3	-0.818817	5.25905	-3.86815	0.00286745	0.0369916	-2.33345
ZCCHC18	1.04914	3.37442	3.86252	0.00289462	0.0373176	-2.08815
HIST1H3H	0.884934	3.94818	3.86062	0.00290384	0.0374117	-2.18895
TSPAN1	0.776787	7.84238	3.8596	0.00290883	0.0374361	-2.35848
C4orf32	-0.902942	5.28091	-3.85899	0.00291177	0.0374361	-2.35001
NOTCH2NL	-1.77515	0.540129	-3.85884	0.00291253	0.0374361	-1.65928
C3orf52	-1.0085	3.67098	-3.85867	0.00291337	0.0374361	-2.18591
PRKG1	-1.80609	0.625727	-3.8582	0.00291567	0.037441	-1.67222
GSTA1	-1.09204	5.13382	-3.85765	0.00291835	0.0374502	-2.34041
RAD18	-0.979945	3.90187	-3.85727	0.00292021	0.0374502	-2.22048
NRM	-1.23856	2.62887	-3.85549	0.0029289	0.0375371	-2.0209
TGM3	0.950508	3.48037	3.8549	0.00293182	0.0375443	-2.123
ID1	-1.60405	2.80432	-3.85348	0.00293878	0.0375443	-2.04896
DAB2	-1.23135	2.63297	-3.85316	0.00294037	0.0375443	-2.02513
HIAT1	0.681679	6.50894	3.85311	0.00294064	0.0375443	-2.39319
HSDL1	0.845128	5.40628	3.85273	0.00294249	0.0375443	-2.36341
CPLX3	3.35543	-2.19087	3.85257	0.00294331	0.0375443	-1.41033
ITM2A	-1.02671	4.90633	-3.85226	0.00294479	0.0375443	-2.33561
SLC27A6	-1.25673	4.28917	-3.85226	0.0029448	0.0375443	-2.27317
POLE3	-0.715369	5.95823	-3.85089	0.0029516	0.0376065	-2.38655
BAIAP3	1.68436	2.02991	3.84882	0.00296187	0.0377128	-1.83163
COL1A2	-1.19884	2.87537	-3.84715	0.00297017	0.0377939	-2.07789
PAWR	-0.87469	4.92538	-3.84657	0.00297306	0.0378062	-2.3495
CENPO	-0.964159	3.3752	-3.84518	0.00297998	0.0378469	-2.16411
EXTL1	2.77299	-0.863118	3.84486	0.0029816	0.0378469	-1.46931
DMC1	-1.69606	0.397789	-3.84476	0.00298207	0.0378469	-1.6632
PPP6R1	0.940937	4.38708	3.84277	0.00299207	0.0379369	-2.27846
SHOC2	0.900335	8.11172	3.84258	0.00299303	0.0379369	-2.38148
RNASE4	0.82137	5.99424	3.84218	0.00299504	0.0379378	-2.40763
ARHGAP19	-1.15533	2.90783	-3.8415	0.00299844	0.0379564	-2.09322
HIST1H2AG	1.1566	2.91906	3.84052	0.00300339	0.0379944	-2.03714
IFI35	0.781316	5.30596	3.83985	0.00300675	0.0380123	-2.38065
PRLR	-2.25005	0.400132	-3.83628	0.00302481	0.038198	-1.6758
BVES	-1.25087	1.73716	-3.83618	0.00302533	0.038198	-1.89569
GPRASP2	0.807123	5.64023	3.83526	0.00302998	0.0382118	-2.40737
CRIP1	-2.60176	-1.63687	-3.83519	0.00303034	0.0382118	-1.50065
KREMEN1	-1.19708	1.84619	-3.83481	0.00303228	0.0382118	-1.91749
KLRG2	-3.20128	-3.43356	-3.8318	0.00304766	0.0383809	-1.44291
SFR1	-1.17554	2.58692	-3.83141	0.00304963	0.038381	-2.05488
PARVB	0.81696	4.36677	3.83083	0.00305261	0.0383939	-2.30171
NXT2	-0.926753	3.37345	-3.83025	0.00305561	0.0384069	-2.18955
SLC2A13	-0.925938	4.14574	-3.82912	0.00306139	0.0384549	-2.30106
METTL21A	-0.840432	4.32048	-3.82845	0.00306481	0.0384732	-2.32352
ACTN4	-0.728568	5.65433	-3.82791	0.00306764	0.038484	-2.42024
WDR47	0.995816	3.55393	3.82724	0.00307106	0.0385022	-2.18029
KIF26B	-2.43786	0.364759	-3.82567	0.00307918	0.0385793	-1.689
CXCL8	-2.54855	0.107717	-3.82458	0.0030848	0.0386251	-1.65897
ENPP1	-1.63026	2.51068	-3.82413	0.00308713	0.0386296	-2.04868
SYTL5	-1.48753	2.73876	-3.82159	0.00310036	0.0387523	-2.09616
FAM212B	0.901426	4.32349	3.82149	0.00310089	0.0387523	-2.30921
FAM89A	-1.28557	2.01834	-3.81944	0.00311155	0.0388606	-1.97431
GPR139	3.16516	-2.13429	3.81873	0.0031153	0.0388827	-1.46386
TMPRSS3	-1.82998	0.152215	-3.81764	0.00312101	0.0389291	-1.67657
MAP6	0.893309	3.64799	3.81662	0.00312636	0.0389493	-2.21876
KIF4A	-2.43136	2.66641	-3.81657	0.00312661	0.0389493	-2.06574
AGRN	-1.54187	1.96215	-3.81467	0.00313659	0.0390489	-1.97096
FANCA	-1.86538	1.42107	-3.81383	0.00314101	0.0390791	-1.87597
CPNE2	-1.8839	0.50951	-3.8128	0.00314647	0.0391081	-1.73125
CYFIP1	-0.744309	5.53942	-3.81232	0.003149	0.0391081	-2.44326
CYP2C19	1.07637	4.79869	3.81208	0.00315031	0.0391081	-2.37723
CD70	-3.13506	-3.45981	-3.81188	0.00315133	0.0391081	-1.47286
SYT13	0.710787	7.43726	3.81124	0.00315472	0.0391254	-2.45139
SARS2	-0.958484	3.48416	-3.80986	0.00316207	0.0391917	-2.24215
TRPA1	0.777635	6.43586	3.80883	0.00316757	0.039235	-2.47025
MAPK12	0.944767	3.51995	3.80766	0.00317381	0.0392875	-2.20883
COL13A1	3.06382	-0.552924	3.80692	0.00317777	0.0393116	-1.54199
CD99L2	0.777907	6.28375	3.80619	0.00318167	0.039335	-2.47462
RASSF6	0.694924	7.33898	3.80573	0.00318411	0.0393403	-2.46297
RASGRP1	1.01541	4.03626	3.80529	0.00318644	0.0393443	-2.29281
C1GALT1	-0.71881	5.36084	-3.80042	0.00321266	0.0396219	-2.45717
PGR	-1.57533	2.04636	-3.80036	0.00321297	0.0396219	-2.00857
EPHA3	0.855167	5.71961	3.79938	0.00321832	0.0396499	-2.4723
PLAU	-3.66957	-1.13435	-3.7992	0.00321929	0.0396499	-1.59817
FERMT2	-0.834029	3.85093	-3.79473	0.00324355	0.0397983	-2.32229
CTNND2	-0.924128	3.55353	-3.79471	0.00324369	0.0397983	-2.27888
EVA1C	-2.84586	-3.57387	-3.7943	0.00324594	0.0397983	-1.4978
FSCN2	-2.84586	-3.57387	-3.7943	0.00324594	0.0397983	-1.4978
KRT39	-2.84586	-3.57387	-3.7943	0.00324594	0.0397983	-1.4978
RBM46	-2.84586	-3.57387	-3.7943	0.00324594	0.0397983	-1.4978
SLC12A1	-2.84586	-3.57387	-3.7943	0.00324594	0.0397983	-1.4978
SVOP	0.912842	6.60694	3.79383	0.00324851	0.0397983	-2.49546
DHX58	-2.8416	-1.06735	-3.7933	0.00325138	0.0397983	-1.60997
STRN	-1.07269	2.44925	-3.79325	0.00325166	0.0397983	-2.09608
BOK	-1.28567	1.55219	-3.79214	0.00325776	0.0398481	-1.93771
SYNE2	-1.33625	4.35036	-3.78964	0.00327146	0.0399906	-2.38805
RP11-717K11.2	3.27762	-1.83997	3.78789	0.00328115	0.0400683	-1.51683
TMEM26	3.97895	-2.84492	3.78774	0.00328199	0.0400683	-1.50168
CHEK1	-1.42775	3.8308	-3.78738	0.00328395	0.0400683	-2.32585
BSN	1.06365	3.73152	3.78644	0.00328915	0.0401068	-2.27695
TMTC2	-1.20495	2.5456	-3.78291	0.00330878	0.0403097	-2.13054
OR51E1	1.37895	1.62878	3.78271	0.00330991	0.0403097	-1.89498
EAF1	0.831717	6.17287	3.78203	0.0033137	0.0403308	-2.51512
FAM120B	0.701636	6.1844	3.77938	0.0033285	0.0404857	-2.52061
PODXL2	1.04867	3.15111	3.77713	0.00334113	0.0406142	-2.19427
LRRC8E	-3.8244	-1.62204	-3.77613	0.00334678	0.0406576	-1.60427
POLD3	-0.881372	4.07866	-3.77517	0.00335218	0.040698	-2.38616
ZCCHC2	-1.2606	2.0118	-3.77277	0.0033658	0.0408379	-2.05285
IGSF8	1.31925	3.37869	3.77223	0.00336883	0.0408494	-2.22707
PROKR1	1.48631	1.76453	3.76763	0.00339508	0.0411249	-1.94275
CAPN5	-3.2499	-3.4095	-3.76751	0.00339575	0.0411249	-1.54172
C11orf52	-1.33608	1.8129	-3.76581	0.00340551	0.0411958	-2.02859
TMPO	-0.768205	4.576	-3.76567	0.00340633	0.0411958	-2.45981
SUV39H2	-0.742634	4.31321	-3.76539	0.00340792	0.0411958	-2.43224
C18orf42	-1.74891	0.0796744	-3.76348	0.00341892	0.0413034	-1.75699
SMG8	0.705134	5.6817	3.76021	0.00343783	0.0415062	-2.5407
OR5P2	-3.19017	-3.43356	-3.75845	0.00344802	0.0415673	-1.55513
PRKCH	0.749219	4.84306	3.75835	0.00344861	0.0415673	-2.48386
SORBS3	-1.82898	-0.0870894	-3.75795	0.00345094	0.0415673	-1.74618
PITPNM3	-3.38495	-1.55575	-3.75788	0.00345138	0.0415673	-1.63481
TMEM196	0.655679	6.73979	3.75745	0.00345387	0.0415717	-2.55695
LRRC66	-1.59784	0.941352	-3.75544	0.0034656	0.0416872	-1.89476
APPL1	0.785135	6.60942	3.75428	0.00347236	0.0417429	-2.56407
DUSP18	0.786423	5.33517	3.75212	0.00348504	0.0418697	-2.53446
ABHD14A-ACY1	-4.62556	-1.01092	-3.74955	0.00350019	0.0420259	-1.68858
LURAP1L	-0.81425	4.00866	-3.74906	0.00350313	0.0420355	-2.42287
TM7SF3	-1.06766	3.24276	-3.7482	0.00350819	0.042063	-2.30971
C11orf16	2.68011	-1.17957	3.74778	0.00351067	0.042063	-1.6085
UCP2	0.925824	6.85123	3.74752	0.00351223	0.042063	-2.57336
STK33	0.739197	4.466	3.74628	0.00351961	0.042063	-2.46301
NUCKS1	-0.703601	7.1212	-3.74624	0.00351984	0.042063	-2.56256
ACOX2	1.35058	2.02976	3.74618	0.0035202	0.042063	-2.02987
RP11-96L14.7	3.33897	-1.53454	3.74589	0.00352189	0.042063	-1.59129
GPD1	0.775217	6.65601	3.74573	0.00352285	0.042063	-2.57855
ALOX15	-2.7984	-1.08429	-3.74541	0.00352476	0.042063	-1.68426
PKP3	-1.64111	0.878074	-3.74415	0.00353228	0.0421271	-1.90381
KLRK1	-2.01104	-1.05365	-3.74255	0.00354185	0.0422155	-1.68348
SLC16A8	-2.98165	-3.52078	-3.74084	0.00355205	0.0423113	-1.58044
NAT8	1.35243	1.87098	3.73874	0.00356471	0.0424156	-2.01631
SHROOM4	-1.81465	0.702699	-3.73867	0.00356514	0.0424156	-1.88416
HBEGF	-1.71782	0.122288	-3.73783	0.00357017	0.0424496	-1.80489
SGPL1	0.729271	8.19549	3.73666	0.00357721	0.0424706	-2.562
TBRG1	0.68268	5.57812	3.73653	0.003578	0.0424706	-2.57753
IKZF4	1.07561	2.64638	3.73646	0.00357844	0.0424706	-2.17261
HIF1A	0.759288	9.01658	3.73446	0.00359057	0.042571	-2.54032
NPIPB3	-1.27949	4.1681	-3.73435	0.00359124	0.042571	-2.46373
SMIM11B	0.851778	5.25084	3.73333	0.00359744	0.0426187	-2.55987
ARHGEF19	-2.00757	0.598209	-3.73188	0.00360624	0.0426971	-1.87999
ENC1	-1.11536	3.7039	-3.73061	0.003614	0.0427632	-2.41105
PFKFB4	0.829557	5.58207	3.72942	0.00362124	0.0428203	-2.58759
CDT1	-1.57665	0.807725	-3.72893	0.00362426	0.0428203	-1.91834
ZSCAN32	0.7956	4.14197	3.72875	0.00362539	0.0428203	-2.44826
TSPAN5	0.717547	5.01008	3.72692	0.00363657	0.0429165	-2.55467
PGF	1.13347	4.8438	3.72663	0.0036384	0.0429165	-2.52566
STEAP2	0.963919	4.25737	3.72612	0.00364149	0.0429165	-2.46428
IRF8	1.79793	1.17779	3.72599	0.0036423	0.0429165	-1.892
CTSV	-1.05402	3.79374	-3.72415	0.00365365	0.0429896	-2.43516
CHST8	1.14336	2.28624	3.72357	0.00365725	0.0429896	-2.12677
SRGAP2C	-1.00553	3.04089	-3.72355	0.00365737	0.0429896	-2.31918
NES	-1.87558	-0.0483915	-3.7235	0.00365766	0.0429896	-1.80802
C1orf95	1.0643	3.88046	3.72251	0.00366384	0.0429896	-2.40911
MAP3K8	-1.03031	2.9377	-3.72211	0.00366628	0.0429896	-2.30409
RAD51B	-1.22269	1.60868	-3.72196	0.00366721	0.0429896	-2.06729
HDAC9	0.721394	5.84564	3.72188	0.0036677	0.0429896	-2.61331
TRIM34	-1.7353	1.74647	-3.72147	0.00367029	0.0429896	-2.08762
HOXA4	-3.12106	-2.96366	-3.72144	0.00367046	0.0429896	-1.62071
FILIP1	-1.45213	2.06707	-3.72006	0.00367904	0.0430643	-2.15138
DNAJC22	-1.52603	1.07745	-3.71837	0.00368956	0.0431616	-1.98006
FMR1	-0.846873	3.94001	-3.71737	0.00369583	0.0432092	-2.46856
TAF4B	-3.53848	-2.41717	-3.71521	0.00370934	0.0433093	-1.65406
HS3ST1	1.04849	2.94196	3.71508	0.00371014	0.0433093	-2.26481
WNT5A	-1.24449	2.04253	-3.71489	0.00371132	0.0433093	-2.15769
PTPN12	-0.782437	3.93123	-3.71459	0.00371324	0.0433093	-2.47229
ABRA	-2.41258	-1.70739	-3.71391	0.00371747	0.0433329	-1.68712
TNFSF10	-1.04147	2.93996	-3.71247	0.00372654	0.0434128	-2.32109
PPT1	0.682744	8.48712	3.7095	0.00374533	0.0435895	-2.60033
RASGRP2	1.65408	1.74541	3.70937	0.00374617	0.0435895	-2.02227
ANXA8	-4.05379	-3.09136	-3.70705	0.00376092	0.0437352	-1.64649
DHRS7B	-0.846372	4.18188	-3.7064	0.00376504	0.0437571	-2.51864
TM2D3	0.6481	6.82795	3.70564	0.00376988	0.0437874	-2.64593
KCND3	1.17698	3.8154	3.70387	0.00378122	0.0438931	-2.42368
ABCG2	0.940918	5.19719	3.70212	0.00379241	0.0439836	-2.60846
STMN4	0.770669	5.69501	3.70195	0.00379351	0.0439836	-2.64158
RP11-108O10.8	-3.67669	-1.3825	-3.70101	0.00379957	0.0440278	-1.74123
DPH6	-0.966402	3.65355	-3.69969	0.00380806	0.0441	-2.45824
ARL9	1.52009	2.16247	3.69933	0.00381036	0.0441006	-2.12661
SCAMP5	0.736869	6.24098	3.6967	0.00382737	0.0442714	-2.66476
ZNF385D	0.806244	4.364	3.69445	0.00384201	0.0444145	-2.53845
CAPN2	-0.709029	5.65269	-3.69058	0.00386729	0.0446803	-2.6588
UTRN	-0.741557	5.87852	-3.6891	0.003877	0.044766	-2.66593
HMBS	-0.871719	5.47368	-3.68778	0.00388566	0.0448396	-2.65596
CNIH2	0.805057	4.06901	3.68317	0.00391614	0.0451517	-2.51701
TNIK	-1.18138	2.63547	-3.68299	0.00391731	0.0451517	-2.31882
CALCOCO2	0.715402	8.51468	3.68122	0.00392911	0.0452583	-2.64895
PAG1	-1.59624	0.895085	-3.68091	0.00393118	0.0452583	-2.01336
HIST1H3E	0.888717	4.19686	3.67947	0.00394076	0.0453419	-2.53812
RBM3	-0.894035	6.33491	-3.67721	0.00395589	0.0454675	-2.68862
POU2AF1	1.08603	2.98945	3.67715	0.00395632	0.0454675	-2.33488
IL32	1.16317	3.09551	3.6766	0.00396002	0.0454833	-2.35214
SCCPDH	0.650707	6.02484	3.67564	0.00396645	0.0455305	-2.69895
CENPH	-1.82722	0.364564	-3.67456	0.00397371	0.0455871	-1.94321
IFI27L1	-0.825847	3.60446	-3.67361	0.00398016	0.0456343	-2.49632
RP11-385J1.3	-2.97058	-0.131408	-3.67299	0.00398433	0.0456555	-1.88668
CEP128	-2.1863	1.21526	-3.6648	0.00404006	0.0462669	-2.08382
FAM20B	-0.996532	3.69437	-3.66053	0.00406944	0.0465761	-2.53184
MORN3	-1.42314	1.17652	-3.65957	0.00407609	0.046625	-2.09752
ASIC2	0.704611	5.90179	3.65841	0.00408413	0.0466897	-2.72573
AP1M2	-0.708285	6.48042	-3.65804	0.00408671	0.046692	-2.72373
KIF5A	0.865221	4.0431	3.65092	0.00413643	0.047144	-2.56732
APOBEC3H	-3.2173	-2.65037	-3.65081	0.00413715	0.047144	-1.74374
FITM2	0.762723	5.07485	3.65046	0.00413961	0.047144	-2.69214
RNF220	0.791021	4.57436	3.65013	0.00414199	0.047144	-2.64121
GPX3	0.655263	8.07114	3.64995	0.0041432	0.047144	-2.7161
BACE1	0.740813	6.08855	3.64995	0.0041432	0.047144	-2.74436
UHRF1BP1L	0.682556	5.02217	3.64967	0.00414517	0.047144	-2.69088
STOX2	0.850292	3.93432	3.64942	0.00414695	0.047144	-2.55397
MTFR2	-2.12591	1.42273	-3.64928	0.00414794	0.047144	-2.14713
USP25	-1.02173	2.96325	-3.6461	0.00417041	0.0473719	-2.43994
AMPD3	0.974232	4.36795	3.64526	0.00417638	0.0474121	-2.61727
NAP1L2	1.20831	3.37795	3.64316	0.00419129	0.0475446	-2.46099
LCOR	0.653016	7.88789	3.64293	0.00419289	0.0475446	-2.73327
IKBKE	0.938185	5.02672	3.64239	0.0041968	0.0475613	-2.69738
RALBP1	-0.82507	3.70497	-3.64087	0.00420761	0.0476562	-2.56819
SET	-0.693007	7.16927	-3.63751	0.00423172	0.0479016	-2.75117
PDHA1	-0.630825	6.60336	-3.63683	0.00423663	0.0479295	-2.76065
PLEKHA6	0.702327	5.42142	3.63351	0.00426059	0.0481727	-2.74803
SERPINB8	-1.137	2.0155	-3.6326	0.00426724	0.0482062	-2.29419
TSPAN7	0.742752	9.12951	3.63242	0.00426848	0.0482062	-2.714
DBF4B	-1.62421	0.532978	-3.63197	0.00427175	0.0482154	-2.03896
LRCH2	0.798448	4.05313	3.63101	0.00427873	0.0482656	-2.6056
KCNMB4	-1.32266	1.20682	-3.63045	0.00428284	0.0482656	-2.15236
BEND6	-2.16535	-0.839266	-3.63034	0.00428359	0.0482656	-1.88607
KLK11	2.08068	-0.0990172	3.62999	0.00428618	0.0482669	-1.87428
NPIPB11	-1.96145	-0.0737974	-3.62857	0.00429656	0.0483561	-1.96348
RAB9B	1.12265	3.84757	3.62787	0.00430164	0.0483854	-2.56818
COL1A1	-2.21435	0.577857	-3.62574	0.0043173	0.0485337	-2.05413
FHOD1	-1.53361	0.475442	-3.62376	0.00433187	0.0486695	-2.04423
CLASP2	0.7559	7.00906	3.61841	0.00437148	0.0490635	-2.79559
FSBP	-2.01335	-0.257339	-3.61805	0.00437411	0.0490635	-1.9612
CNN3	-0.630941	5.78288	-3.61778	0.00437612	0.0490635	-2.79015
DUT	-0.772528	3.95885	-3.61767	0.00437696	0.0490635	-2.64458
ZNF518B	0.735744	4.99853	3.61542	0.00439377	0.0492238	-2.74754
CLDN12	0.828533	6.90598	3.61508	0.00439632	0.0492242	-2.80327
LTBP2	1.52227	4.13393	3.61322	0.00441023	0.0493517	-2.6164
ELFN1	-2.71933	-3.62411	-3.61236	0.00441666	0.049383	-1.77576
SH3BP4	-0.998099	2.96957	-3.61189	0.0044202	0.049383	-2.50036
NUTM2E	-2.81675	-3.58639	-3.61184	0.00442059	0.049383	-1.77749
TRIM45	-2.41621	1.14655	-3.60933	0.00443956	0.0495472	-2.16406
CHADL	2.96076	-3.39713	3.60922	0.00444035	0.0495472	-1.76808
PNPLA7	1.85537	0.141757	3.6084	0.00444656	0.0495883	-1.94186
PRTG	-1.22334	3.78924	-3.60582	0.00446614	0.0497542	-2.63828
ALPP	-1.87977	-0.4198	-3.60577	0.00446652	0.0497542	-1.96228
SHANK3	1.51887	1.16157	3.60448	0.00447638	0.049835	-2.10919
CENPA	-2.10425	-0.591052	-3.60415	0.00447886	0.049835	-1.95117
QDPR	0.640602	7.03753	3.60125	0.00450106	0.0500521	-2.82469
RAB26	0.920029	4.52581	3.60093	0.00450349	0.0500521	-2.71626
LMO1	0.743958	4.21589	3.5985	0.00452219	0.0502034	-2.68696
CBX3	-0.767076	7.14024	-3.5985	0.00452222	0.0502034	-2.8192
THNSL2	-1.61076	1.12265	-3.59694	0.00453419	0.0502895	-2.19434
ADRA2C	-2.78698	-3.59818	-3.59606	0.00454104	0.0502895	-1.80158
FAM71D	-2.78698	-3.59818	-3.59606	0.00454104	0.0502895	-1.80158
MUSK	-2.78698	-3.59818	-3.59606	0.00454104	0.0502895	-1.80158
SLC13A4	-2.37802	-0.137457	-3.59583	0.00454283	0.0502895	-2.01229
DFNA5	-1.04773	2.58725	-3.59236	0.00456971	0.0505586	-2.46702
POLE4	-1.54357	0.93405	-3.59138	0.00457738	0.0506148	-2.17162
PTPRG	-0.902908	3.45151	-3.59074	0.00458242	0.0506419	-2.61669
GSAP	-1.81534	0.970728	-3.58741	0.00460846	0.0509009	-2.18418
INPP1	-0.647878	5.81513	-3.58659	0.00461493	0.0509374	-2.84523
RDH13	-1.7931	0.960058	-3.58633	0.00461696	0.0509374	-2.18375
EIF4E1B	2.59462	-1.7012	3.58561	0.00462261	0.0509711	-1.84353
SEMA7A	-2.70019	-3.63177	-3.58353	0.00463903	0.0511233	-1.82008
FAM222A	1.00536	2.79034	3.58246	0.00464757	0.0511886	-2.46933
SNPH	0.952152	3.25232	3.57859	0.00467829	0.0514981	-2.5621
DLG4	1.25845	1.90873	3.57687	0.00469202	0.0516108	-2.30137
LILRB2	-2.80701	-3.58785	-3.57665	0.00469381	0.0516108	-1.83186
CAPNS2	-3.17543	-2.93988	-3.57578	0.00470082	0.0516321	-1.84943
TMED9	-0.701478	7.33328	-3.57575	0.00470102	0.0516321	-2.85553
RHOU	-0.935115	3.82976	-3.57535	0.00470422	0.0516384	-2.69981
CTC-273B12.7	3.56283	-0.826	3.57421	0.00471337	0.0517097	-1.89407
SLC5A9	-3.25712	-2.68238	-3.57258	0.00472652	0.051825	-1.86527
SLC5A12	1.5642	3.26664	3.57115	0.00473808	0.0519226	-2.54864
MAGEA2B	-3.54998	-1.8921	-3.57053	0.00474311	0.05194	-1.91671
CYBRD1	-3.01849	-0.194614	-3.56995	0.0047478	0.05194	-2.05283
PARD6B	-0.770801	4.16989	-3.56975	0.00474942	0.05194	-2.75549
RRP7A	-0.787465	5.42116	-3.56964	0.00475027	0.05194	-2.86129
CXADR	-0.622334	6.32167	-3.56481	0.00478963	0.0523412	-2.88786
RSPH9	0.906711	3.81437	3.564	0.00479626	0.0523843	-2.68204
APLP1	0.857446	4.85918	3.5628	0.00480608	0.052443	-2.82277
GBA2	0.7706	6.8435	3.56265	0.00480727	0.052443	-2.89569
DKK3	0.7092	4.32443	3.56221	0.00481089	0.052443	-2.76638
LAMB2	-1.09956	4.64741	-3.56204	0.00481234	0.052443	-2.81821
C1QTNF1	-2.05512	-1.41193	-3.55996	0.0048294	0.0525996	-1.95288
HAT1	-0.861474	5.96142	-3.5574	0.00485058	0.052801	-2.8955
CKMT1B	0.635221	6.60967	3.55632	0.00485957	0.0528694	-2.90929
ASB12	3.38703	-1.97193	3.55586	0.0048634	0.0528817	-1.87304
DSG4	2.17133	-0.200237	3.55475	0.00487262	0.0529525	-1.98797
GRAMD3	0.871392	6.24785	3.55364	0.00488181	0.053023	-2.91411
PHACTR2	-0.640914	5.67911	-3.55245	0.00489174	0.0531015	-2.90167
INPP5D	-3.49237	-0.922892	-3.55195	0.00489598	0.053118	-2.01928
PHTF1	0.86372	3.90608	3.55028	0.00490998	0.0532404	-2.72187
NAV3	0.729808	4.24247	3.54971	0.00491471	0.0532622	-2.77606
STXBP6	-0.972287	2.89318	-3.54927	0.0049184	0.0532727	-2.59579
RAB33A	1.12756	3.47648	3.54887	0.00492176	0.0532796	-2.64031
UNC5A	1.70299	0.55411	3.54777	0.00493107	0.0533301	-2.10149
MMRN1	0.835354	5.7733	3.54762	0.0049323	0.0533301	-2.91358
HTR1A	3.27645	-1.49888	3.54735	0.00493459	0.0533301	-1.90599
CTNND1	-0.671618	7.72481	-3.54615	0.00494469	0.0534031	-2.89798
ZNF433	-1.02096	3.26921	-3.5459	0.00494681	0.0534031	-2.66508
BCAT2	0.755924	6.79481	3.54471	0.00495689	0.0534825	-2.92774
B3GALT4	0.92983	3.46898	3.54382	0.00496443	0.0535344	-2.65878
NDUFA4	-1.00217	8.59764	-3.54328	0.00496905	0.0535547	-2.8737
ZNF837	-2.69187	-2.5936	-3.54291	0.00497217	0.0535588	-1.91238
TMEM63B	0.717639	4.96328	3.54176	0.00498199	0.0536351	-2.87339
HGD	0.744956	5.72129	3.54101	0.00498831	0.0536736	-2.9243
BNIP2	-0.780803	3.92451	-3.54062	0.00499163	0.0536799	-2.77418
MBD2	-0.975022	3.07128	-3.5397	0.0049995	0.0537117	-2.64312
SLC2A4	-1.95778	-0.753891	-3.53964	0.00500007	0.0537117	-2.04092
LILRA6	-2.7801	-3.04872	-3.53887	0.00500662	0.0537435	-1.90226
GRIK5	3.32143	-2.43395	3.53844	0.00501029	0.0537435	-1.88834
ATP13A5	2.31756	-0.187331	3.53833	0.00501127	0.0537435	-2.0135
WFS1	0.87043	6.43998	3.53625	0.00502912	0.0539055	-2.94535
CRX	-1.62833	0.315017	-3.53581	0.00503286	0.053916	-2.16912
ABR	0.770559	6.28301	3.5313	0.00507185	0.0542955	-2.95397
SCARB2	0.672602	7.76855	3.53107	0.00507383	0.0542955	-2.93193
PRNP	0.692184	6.959	3.52719	0.00510759	0.054627	-2.95577
PSD	1.22589	2.85251	3.52617	0.00511656	0.054693	-2.56307
CFAP100	-2.84335	-3.03844	-3.52543	0.00512305	0.0547325	-1.92389
FIG4	0.764238	5.99701	3.52472	0.00512924	0.0547688	-2.96153
C6orf1	0.703656	5.23207	3.52363	0.0051388	0.054841	-2.92731
ABHD4	-0.681511	5.03455	-3.52275	0.00514657	0.054894	-2.9226
ARHGEF6	1.91795	0.675286	3.52222	0.00515128	0.0549142	-2.15448
KLF6	-0.629833	5.37921	-3.51753	0.00519272	0.0552909	-2.95244
SLC19A2	-1.11833	2.77856	-3.51737	0.00519421	0.0552909	-2.63116
SLC19A3	-1.20097	2.01039	-3.51727	0.00519508	0.0552909	-2.49207
RNF180	0.777475	4.30588	3.51674	0.00519973	0.0553104	-2.84161
LHFPL2	-1.18888	1.53057	-3.5162	0.00520461	0.0553291	-2.40576
FEZ1	1.27849	1.67597	3.51553	0.00521056	0.0553291	-2.3672
SYDE1	-2.10447	-1.39601	-3.51548	0.00521103	0.0553291	-2.02729
ARHGEF10L	0.766265	4.91467	3.51528	0.0052128	0.0553291	-2.91391
L3MBTL4	0.783815	6.03026	3.51473	0.00521772	0.0553514	-2.97959
BST2	-1.06193	2.06299	-3.51437	0.00522093	0.0553554	-2.50675
TRIM36	0.941783	3.11192	3.51362	0.00522758	0.055396	-2.64809
MPL	2.8609	-3.48438	3.51162	0.00524553	0.0555561	-1.91494
TMEM212	-0.873961	3.49439	-3.5107	0.00525383	0.0556139	-2.76286
FAM174B	0.774634	4.01843	3.50992	0.00526082	0.0556578	-2.81299
KCTD9	-0.757153	3.89878	-3.50942	0.00526532	0.0556754	-2.82517
REC8	0.759624	7.39481	3.50824	0.00527601	0.0557085	-2.98088
FAM126A	0.66628	7.2403	3.50799	0.00527825	0.0557085	-2.98421
METTL24	-2.08049	-1.22024	-3.50793	0.0052788	0.0557085	-2.05479
FRMD8	-1.48709	2.15962	-3.50782	0.00527983	0.0557085	-2.53524
NFATC2	0.832036	3.54216	3.50699	0.00528731	0.0557298	-2.73938
SCARA3	-1.09106	3.48347	-3.50696	0.00528754	0.0557298	-2.76687
CASKIN1	3.20401	-2.02407	3.50622	0.0052943	0.055771	-1.95025
PYCR2	0.825031	4.80217	3.50533	0.00530235	0.0558257	-2.91808
HMSD	-1.90844	-0.00963639	-3.50413	0.00531328	0.0559108	-2.17951
PDP1	0.663522	4.80212	3.5029	0.00532449	0.0559986	-2.92731
ANG	0.694298	5.06069	3.50173	0.00533514	0.0560806	-2.95287
HES4	-1.64003	0.302801	-3.50133	0.00533878	0.0560817	-2.22573
AIF1	0.990045	3.94109	3.50109	0.00534098	0.0560817	-2.80706
SPATA18	-1.01749	2.66141	-3.50051	0.00534628	0.0561073	-2.63955
LTBR	-1.50141	0.535499	-3.49822	0.00536736	0.0562983	-2.26551
POLR3A	0.664334	6.56598	3.49674	0.00538092	0.0564103	-3.01404
CEP95	-0.6933	4.56165	-3.49631	0.00538494	0.0564223	-2.92831
GCH1	0.657594	6.06192	3.49544	0.00539293	0.0564758	-3.01467
WNT11	-3.00523	-3.0124	-3.49131	0.00543128	0.0568234	-1.97871
CLDN7	-0.985361	7.84599	-3.49124	0.00543193	0.0568234	-2.988
MBTPS2	0.651975	6.4889	3.49083	0.00543573	0.0568329	-3.02483
CNTNAP4	-1.26232	1.40351	-3.48941	0.00544896	0.0569275	-2.42871
HOXA5	-2.89916	-2.27794	-3.48924	0.0054506	0.0569275	-2.01685
ZSCAN25	-0.78141	4.68771	-3.48846	0.00545784	0.0569728	-2.954
BMP2K	-1.25654	1.97331	-3.48696	0.00547191	0.0570891	-2.53763
TTC7A	-1.13885	1.60788	-3.48501	0.0054902	0.0572495	-2.47351
AGT	-0.962106	7.06371	-3.48348	0.00550461	0.0573692	-3.02018
CPZ	-2.55724	-3.15077	-3.48195	0.00551914	0.0574901	-1.98805
SPATA13	0.71286	6.09047	3.48145	0.00552386	0.0575087	-3.0394
SGMS1	-0.790676	3.84059	-3.47935	0.00554376	0.057646	-2.86961
RP11-514P8.7	0.926258	3.20922	3.47907	0.00554642	0.057646	-2.72707
TMEM98	0.666079	7.87027	3.479	0.00554709	0.057646	-3.02056
SCRG1	-1.43406	1.46246	-3.47882	0.00554883	0.057646	-2.45744
SLC35G2	0.644802	5.05007	3.47805	0.00555617	0.0576917	-2.9941
TUBGCP4	0.718622	5.40685	3.47584	0.00557726	0.05788	-3.02277
AMTN	-2.66576	-3.64638	-3.475	0.0055853	0.0579327	-1.9879
ZDHHC15	0.78036	4.75449	3.47452	0.00558993	0.05795	-2.96916
MRE11A	-0.844188	4.84961	-3.47139	0.00562003	0.0582313	-2.99719
FRMPD4	0.986018	4.26733	3.47107	0.00562309	0.0582321	-2.90785
CABP1	2.94501	-2.23394	3.46837	0.00564919	0.0584409	-2.00541
ASIC4	1.12444	2.26894	3.46837	0.00564922	0.0584409	-2.56476
HIST1H1B	-2.72776	-1.04162	-3.46782	0.00565453	0.0584649	-2.1451
KIAA1024	1.36564	2.03883	3.46574	0.0056747	0.0586387	-2.51299
NALCN	1.52473	2.03795	3.46541	0.00567798	0.0586387	-2.50158
NHLRC4	2.62188	-0.170177	3.46498	0.00568212	0.0586387	-2.12836
TGIF2	-0.831805	3.1988	-3.46486	0.00568331	0.0586387	-2.79476
MAP1A	0.86	5.77173	3.46331	0.00569842	0.0587636	-3.06092
ACSL1	-0.914034	4.32243	-3.46218	0.0057095	0.0588469	-2.96042
GAL3ST1	1.17179	1.70571	3.46158	0.00571535	0.0588763	-2.46805
CEP78	-0.90677	3.375	-3.46061	0.00572491	0.0589437	-2.83132
CORIN	1.27112	2.00416	3.4599	0.00573186	0.0589842	-2.52067
C4orf36	-0.917958	2.67296	-3.45913	0.00573945	0.0590313	-2.71321
ARL6	0.699075	5.74948	3.45853	0.00574543	0.0590415	-3.07066
DCP2	-0.687085	5.57361	-3.45842	0.00574647	0.0590415	-3.06273
TRIOBP	-0.971317	2.99019	-3.45796	0.00575104	0.0590575	-2.77143
CTCFL	-1.49139	0.36044	-3.45584	0.00577204	0.0592217	-2.31062
NAALAD2	0.641616	5.35546	3.45573	0.00577308	0.0592217	-3.05614
PHLDB2	0.741973	7.59517	3.45521	0.00577822	0.0592434	-3.06937
CACHD1	-1.40931	2.22976	-3.45472	0.00578309	0.0592623	-2.64042
MRTO4	-0.733299	5.03016	-3.45378	0.0057925	0.0593106	-3.04302
KCNC4	-1.32329	1.20638	-3.45364	0.00579386	0.0593106	-2.45476
PIK3R3	0.703833	5.80095	3.45306	0.00579959	0.0593383	-3.08208
CD55	-1.08622	1.70162	-3.45197	0.00581049	0.0593842	-2.54767
NUDT15	-0.771908	4.77987	-3.4517	0.00581316	0.0593842	-3.02659
BNIP3	0.721231	7.55039	3.4517	0.00581318	0.0593842	-3.07645
ARSE	0.924911	3.13082	3.45088	0.00582137	0.0594369	-2.76362
RSPH10B2	2.05665	-0.093583	3.44782	0.00585206	0.0597191	-2.17547
ATP6V0A1	0.820554	7.33141	3.44682	0.00586209	0.0597903	-3.09017
GJC1	-1.31841	2.02508	-3.44624	0.00586799	0.0598193	-2.61767
INA	0.714239	4.6373	3.44415	0.00588909	0.0600031	-3.01129
ARHGAP24	0.799558	6.93929	3.4434	0.00589668	0.0600432	-3.10341
AKR1D1	-2.02097	-1.19614	-3.44315	0.00589915	0.0600432	-2.16121
KLC2	0.910156	3.70641	3.44156	0.00591534	0.0601767	-2.87766
CARKD	0.639363	6.69307	3.44115	0.00591947	0.0601785	-3.11028
MSS51	-0.944883	2.41227	-3.44094	0.00592167	0.0601785	-2.69775
PIEZO1	-1.85694	0.354573	-3.44007	0.00593052	0.0602372	-2.33722
ZFAND4	0.829485	3.43661	3.43969	0.00593434	0.0602448	-2.83961
ALOX5	-1.71288	0.799508	-3.43904	0.00594101	0.0602701	-2.40874
TRIM67	-1.21784	2.63622	-3.43885	0.00594299	0.0602701	-2.74199
MUC3A	-3.02785	-1.94156	-3.43825	0.0059491	0.0602772	-2.1227
SLC29A1	0.741224	9.0446	3.43813	0.00595033	0.0602772	-3.0568
MID1IP1	0.822979	3.77881	3.43787	0.00595292	0.0602772	-2.89876
FFAR2	0.714734	5.75204	3.43661	0.0059659	0.0603774	-3.10888
PGAP1	0.660484	5.22045	3.436	0.00597215	0.0604095	-3.08093
UBE2O	1.2059	3.41829	3.43514	0.00598099	0.0604658	-2.82509
GALNT13	0.780116	4.14002	3.43485	0.0059839	0.0604658	-2.96148
DSC1	-2.26243	-1.64926	-3.43424	0.00599021	0.0604984	-2.14168
NOA1	-1.00082	2.44966	-3.43333	0.00599962	0.0605471	-2.71781
MAPK3	0.792554	5.46724	3.43317	0.00600122	0.0605471	-3.09971
RAB3B	0.701949	8.6867	3.43286	0.00600447	0.0605487	-3.07773
THPO	2.77162	-2.74429	3.4325	0.00600817	0.0605548	-2.04867
PITRM1	0.701083	7.01637	3.42926	0.00604168	0.0608612	-3.12662
CHRM5	-2.00796	-1.63404	-3.42803	0.00605456	0.0609597	-2.15039
ZNF488	-1.92371	0.219723	-3.42642	0.00607134	0.0610971	-2.34131
RGS9	0.878495	5.00916	3.4239	0.00609766	0.0613305	-3.07978
FGF5	-0.857625	2.78762	-3.42286	0.00610854	0.0614084	-2.79669
YY2	1.42773	2.16664	3.4222	0.00611555	0.0614473	-2.60856
CREBL2	0.665527	6.53399	3.42158	0.00612202	0.0614808	-3.14613
CBR3	-2.73182	-2.46637	-3.42015	0.00613708	0.0615457	-2.11518
ZGRF1	-1.12531	3.101	-3.42014	0.00613719	0.0615457	-2.85616
DOK1	1.25941	2.50528	3.42008	0.00613791	0.0615457	-2.68198
PRKX	-1.12875	2.86261	-3.41644	0.00617641	0.0618743	-2.82126
MND1	-1.9842	1.55781	-3.41638	0.006177	0.0618743	-2.57356
NUF2	-1.16168	3.26398	-3.41526	0.00618902	0.0619629	-2.89132
ZNF41	0.683117	5.21763	3.41344	0.00620841	0.0621253	-3.12016
AKNA	-1.44937	0.380821	-3.41292	0.00621397	0.0621492	-2.38627
CDYL2	1.05479	3.77414	3.41123	0.006232	0.0622977	-2.93671
PLCB3	-1.56075	0.16671	-3.41028	0.00624226	0.0623685	-2.3597
NAPRT	-1.11882	1.56688	-3.40764	0.00627063	0.06262	-2.59926
ATP9B	-0.663791	5.29317	-3.40601	0.00628827	0.0627264	-3.14349
DSEL	-1.16657	2.16044	-3.40591	0.00628935	0.0627264	-2.71259
LPIN1	0.678024	4.88408	3.40568	0.00629184	0.0627264	-3.1053
SLC9A6	0.710723	4.37246	3.40547	0.0062941	0.0627264	-3.04627
RLN1	-2.15073	-0.184733	-3.40358	0.00631462	0.0628989	-2.32873
CHST1	-1.43673	0.954812	-3.40252	0.00632612	0.0629814	-2.49784
CSRP1	-0.837881	7.48074	-3.40181	0.0063339	0.0630142	-3.15582
NDRG3	0.597781	6.29797	3.40163	0.00633585	0.0630142	-3.18164
CMYA5	-1.51935	0.530503	-3.40008	0.00635284	0.0631511	-2.43147
SPECC1L-ADORA2A	0.955087	5.56094	3.39967	0.00635728	0.0631632	-3.16066
ZNF695	-1.9788	1.04627	-3.39888	0.00636594	0.0632171	-2.51388
DACH2	0.671413	5.75273	3.39816	0.00637384	0.0632479	-3.17698
NUP54	-0.65512	5.2991	-3.39801	0.0063755	0.0632479	-3.15774
ATF5	-0.954933	2.2627	-3.39756	0.00638038	0.0632643	-2.74555
ARMC3	1.98451	1.08199	3.39489	0.00640986	0.0635244	-2.43216
FOXD3	-2.59472	-3.67462	-3.39369	0.00642309	0.063606	-2.11363
ABCC4	-1.94278	0.627293	-3.39356	0.00642458	0.063606	-2.45588
FAM92B	1.09841	3.29559	3.39237	0.00643767	0.0637034	-2.88354
KDM4C	0.698886	4.70998	3.39135	0.00644903	0.0637835	-3.11255
T	-1.20336	1.46287	-3.39059	0.00645748	0.0638348	-2.60959
FAM3D	-2.59076	-3.67619	-3.38895	0.00647571	0.0639674	-2.12097
HYOU1	0.725474	7.10551	3.3888	0.00647742	0.0639674	-3.19619
MOSPD2	0.920773	6.2126	3.38755	0.00649141	0.0640732	-3.20476
BRDT	-2.89348	-3.0359	-3.38708	0.00649668	0.064093	-2.14172
HIST2H4B	0.723993	4.61706	3.38551	0.00651427	0.0642341	-3.11174
PCDH15	-2.01941	-0.123506	-3.38464	0.00652398	0.0642866	-2.36674
ILDR1	-1.8678	-0.0477428	-3.38445	0.00652616	0.0642866	-2.37549
FAM83G	-2.6157	-0.0208102	-3.38233	0.00655006	0.0644896	-2.38467
PKD1L3	-2.53981	-3.1472	-3.38121	0.00656273	0.0645681	-2.14656
ARG2	0.759214	7.44834	3.38104	0.00656462	0.0645681	-3.20295
PLTP	-0.918101	2.93973	-3.38021	0.00657402	0.0646281	-2.89823
EARS2	-0.853686	3.68143	-3.3794	0.00658319	0.0646611	-3.02107
EMID1	2.26874	-0.815397	3.37922	0.00658523	0.0646611	-2.22888
CES5A	-3.38299	-2.2702	-3.37904	0.00658729	0.0646611	-2.19879
CPNE4	-1.10633	5.16446	-3.3784	0.00659459	0.0646859	-3.17724
CELF2	0.662169	4.47426	3.37737	0.00660626	0.0646859	-3.11066
ABHD12	-0.996529	2.82364	-3.37735	0.00660652	0.0646859	-2.88279
[truncated: 17,585 more rows]
